# Supplementary material for: A Novel Longitudinal Proteomic Aging Index Predicts Mortality, Multimorbidity, and Frailty in Older Adults
Source: Aging Cell. 2025 Dec 8;25(1):e70317. doi: 10.1111/acel.70317 (PMC12741248; doi:10.1111/acel.70317)
Supplement: Supplementary file 2 — Appendix S2: acel70317‐sup‐0002‐AppendixS2.xlsx. [file ACEL-25-e70317-s001.xlsx]

## Sheet: LOWESS_ARIC_cluster
SeqId	UniProtID	cluster	SomaId	Target Name	UniProt ID	Entrez Gene ID	Ensembl Gene ID
10000-28	P43320	1	SL019233	CRBB2	P43320	1415	ENSG00000244752
10001-7	P04049	3	SL002564	c-Raf	P04049	5894	ENSG00000132155
10003-15	P51814	4	SL019245	ZNF41	P51814	7592	ENSG00000147124
10006-25	P19419	3	SL019228	ELK1	P19419	2002	ENSG00000126767
10008-43	P43080	1	SL019234	GUC1A	P43080	2978	ENSG00000048545
10011-65	Q01968	3	SL019246	OCRL	Q01968	4952	ENSG00000122126
10012-5	O95238	3	SL014669	SPDEF	O95238	25803	ENSG00000124664
10014-31	O43623	1	SL007803	SLUG	O43623	6591	ENSG00000019549
10015-119	Q13303	3	SL014924	KCAB2	Q13303	8514	ENSG00000069424
10022-207	Q9Y253	1	SL019229	POLH	Q9Y253	5429	ENSG00000170734
10023-32	P11473	4	SL004071	VDR	P11473	7421	ENSG00000111424
10024-44	Q86XE5	1	SL019235	HOGA1	Q86XE5	112817	ENSG00000241935
10030-8	Q9UIF7	1	SL006373	MutY homolog	Q9UIF7	4595	ENSG00000132781
10035-6	Q13115	4	SL007389	DUS4	Q13115	1846	ENSG00000120875
10036-201	Q9H4I2	1	SL019252	ZHX3	Q9H4I2	23051	ENSG00000174306
10037-98	Q96PQ1	1	SL025986	SIG12:Ig-like V-type 2	Q96PQ1	89858	ENSG00000254521
10040-63	Q9H3D4	1	SL007662	P73L	Q9H3D4	8626	ENSG00000073282
10041-3	P41235	2	SL007226	HNF4A	P41235	3172	ENSG00000101076
10042-8	Q96BR1	3	SL015131	SGK3	Q96BR1	100533105	ENSG00000104205
10043-31	O60885	3	SL019249	BRD4	O60885	23476	ENSG00000141867
10044-12	Q9GZT5	4	SL012823	WN10A	Q9GZT5	80326	ENSG00000135925
10045-47	Q13618	3	SL010989	CUL3	Q13618	8452	ENSG00000036257
10046-55	Q13490	3	SL003727	cIAP-1	Q13490	329	ENSG00000110330
10047-12	P19878	4	SL004553	NCF-2	P19878	4688	ENSG00000116701
10048-7	Q13951	2	SL011998	PEBB	Q13951	865	ENSG00000067955
10049-112	P54274	1	SL019242	TERF1	P54274	7013	ENSG00000147601
10053-5	Q13418	2	SL004474	ILK1	Q13418	3611	ENSG00000166333
10054-3	Q9H2C0	1	SL019232	GAN	Q9H2C0	8139	ENSG00000261609
10056-5	Q08050	2	SL007372	FOXM1	Q08050	2305	ENSG00000111206
10058-1	P54725	2	SL013796	RD23A	P54725	5886	ENSG00000179262
10063-10	Q9NW38	1	SL019237	FANCL	Q9NW38	55120	ENSG00000115392
10064-12	O75884	1	SL011550	RBBP9	O75884	10741	ENSG00000089050
10070-22	P16885	2	SL016406	PLCG2	P16885	5336	ENSG00000197943
10073-22	Q9NUW8	3	SL011411	TYDP1	Q9NUW8	55775	ENSG00000042088
10074-128	P25440	1	SL014748	BRD2	P25440	6046	ENSG00000204256|ENSG00000235307|ENSG00000234507|ENSG00000234704|ENSG00000215077
10075-75	Q9BR61	2	SL019254	ACBD6	Q9BR61	84320	ENSG00000230124
10076-1	O00189	2	SL019225	AP4M1	O00189	9179	ENSG00000221838
10078-5	O95817	3	SL007063	BAG3	O95817	9531	ENSG00000151929
10080-9	Q14232	2	SL019240	EI2BA	Q14232	1967	ENSG00000111361
10081-17	Q9UPW6	1	SL019243	SATB2	Q9UPW6	23314	ENSG00000119042
10082-251	P07196	1	SL019251	NFL	P07196	4747	ENSG00000277586
10085-25	P49675	4	SL001714	STAR	P49675	6770	ENSG00000147465
10086-39	P35520	4	SL018882	CBS	P35520	102724560	ENSG00000160200
10087-10	P02489	1	SL003675	Alpha crystallin A chain	P02489	102724652	ENSG00000160202
10088-37	P07741	2	SL008014	APT	P07741	353	ENSG00000198931
10089-7	O95671	2	SL019244	ASML	O95671	8623	ENSG00000169093
10336-3	Q9UNE7	3	SL019100	CHIP	Q9UNE7	10273	ENSG00000103266
10339-48	P09104	2	SL001731	NSE	P09104	2026	ENSG00000111674
10342-55	Q8N2W9	4	SL019096	PIAS4	Q8N2W9	51588
10344-334	Q13651	3	SL005173	IL-10 Ra	Q13651	3587	ENSG00000110324
10346-5	P40763	2	SL007221	STAT3	P40763	6774	ENSG00000168610
10356-21	P05412	4	SL000455	c-Jun	P05412	3725	ENSG00000177606
10361-25	P00973	1	SL014684	OAS1	P00973	4938	ENSG00000089127
10362-35	P01106	4	SL002565	c-Myc	P01106	4609	ENSG00000136997
10363-13	P84022	3	SL004097	SMAD3	P84022	4088	ENSG00000166949
10364-6	Q15796	2	SL004101	SMAD2	Q15796	4087	ENSG00000175387
10365-132	Q9NPF7	3	SL005184	IL-23	Q9NPF7|P29460	51561|3593	ENSG00000110944|ENSG00000113302
10366-11	P16234	1	SL001728	PDGFRA	P16234	5156	ENSG00000134853
10367-62	P29460	4	SL001716	IL-12	P29460|P29459	3593|3592	ENSG00000113302|ENSG00000168811
10370-21	P42224	2	SL004396	STAT1	P42224	6772	ENSG00000115415
10372-18	P42226	2	SL007229	STAT6	P42226	6778	ENSG00000166888
10390-21	Q9ULT6	3	SL018971	ZNRF3	Q9ULT6	84133	ENSG00000183579
10391-1	Q9Y5C1	3	SL006803	ANGL3	Q9Y5C1	27329	ENSG00000132855
10396-6	Q07820	3	SL003755	Mcl-1	Q07820	4170	ENSG00000143384
10418-36	Q86Y82	2	SL011111	STX12	Q86Y82	23673	ENSG00000117758
10419-1	Q6ZMJ2	3	SL014110	SCAR5	Q6ZMJ2	286133	ENSG00000168079
10424-31	Q9NQX5	3	SL015264	NPDC1	Q9NQX5	56654	ENSG00000107281
10425-3	O43286	1	SL017972	B4GT5	O43286	9334	ENSG00000158470
10426-21	O14653	4	SL018004	GOSR2	O14653	9570	ENSG00000108433
10428-1	P43631	3	SL018045	KI2S2	P43631	100132285	ENSG00000275452|ENSG00000277885|ENSG00000278300
10430-31	P08195	1	SL025780	4F2:CD	P08195	6520	ENSG00000168003
10432-3	Q3SXP7	1	SL018002	K1644	Q3SXP7	85352	ENSG00000138944
10435-2	P20933	1	SL008645	ASPG	P20933	175	ENSG00000038002
10438-19	P15509	1	SL007128	CSF2R	P15509	1438	ENSG00000198223
10440-26	Q9H6B4	2	SL025782	ACAM:ECD	Q9H6B4	79827	ENSG00000166250
10442-1	Q8WZ59	3	SL018089	TM190	Q8WZ59	147744	ENSG00000160472
10445-20	O95445	4	SL004747	ApoM	O95445	55937	ENSG00000224290|ENSG00000227567|ENSG00000231974|ENSG00000235754|ENSG00000206409|ENSG00000226215|ENSG00000204444
10447-18	Q9H361	2	SL018138	PABP3	Q9H361	5042	ENSG00000151846
10449-31	Q6UWI4	3	SL008887	TMM46	Q6UWI4	387914	ENSG00000180730
10451-11	Q02818	1	SL008914	NUCB1	Q02818	4924	ENSG00000104805
10453-7	Q6UY09	1	SL018233	CEA20	Q6UY09	125931	ENSG00000273777
10454-99	Q9Y2G8	3	SL018290	DJC16	Q9Y2G8	23341	ENSG00000116138
10455-196	Q6EBC2	4	SL004678	IL-31	Q6EBC2	386653	ENSG00000204671
10462-14	Q9Y5Q6	1	SL012880	INSL5	Q9Y5Q6	10022	ENSG00000172410
10464-6	Q9H6X2	3	SL008696	ANTR1	Q9H6X2	84168	ENSG00000169604
10490-3	P04843	3	SL025976	RPN1:CD	P04843	6184	ENSG00000163902
10496-11	A8K7I4	1	SL009322	CaCC	A8K7I4	1179	ENSG00000016490
10499-1	Q96A25	1	SL008733	T106A	Q96A25	113277	ENSG00000184988
10506-53	O15173	4	SL007962	PGRC2	O15173	10424	ENSG00000164040
10507-166	P26436	1	SL009308	sperm protein 10	P26436	56	ENSG00000134940
10510-62	Q6UWF3	1	SL018612	SCIMP	Q6UWF3	388325	ENSG00000161929
10512-13	P32927	1	SL025888	IL3RB:ECD	P32927	1439	ENSG00000100368
10513-13	Q9Y2W7	1	SL018613	CSEN	Q9Y2W7	30818	ENSG00000115041
10514-5	P41222	2	SL005360	PGD2 synthase	P41222	5730	ENSG00000107317
10521-10	Q9BRK3	1	SL025939	MXRA8:ECD	Q9BRK3	54587	ENSG00000162576
10527-22	Q08211	1	SL013075	DHX9	Q08211	1660	ENSG00000135829
10530-8	P28072	1	SL016414	PSB6	P28072	5694	ENSG00000142507
10531-18	P01111	1	SL010845	RASN	P01111	4893	ENSG00000213281
10534-40	P09874	1	SL025953	PARP:BRCT domain	P09874	142	ENSG00000143799
10535-25	Q02221	1	SL018731	CX6A2	Q02221	1339	ENSG00000156885
10539-30	Q8TCZ2	4	SL014293	C99L2	Q8TCZ2	83692	ENSG00000102181
10546-2	Q8WU66	1	SL012744	TSEAR	Q8WU66	54084	ENSG00000175894
10550-37	O00238	4	SL004132	BMP RIB	O00238	658	ENSG00000138696
10551-7	O43561	1	SL007008	LAT	O43561	27040	ENSG00000213658
10552-88	O43908	3	SL017983	NKG2F	O43908	8302	ENSG00000183542
10553-8	Q8NFQ8	1	SL017988	TOIP2	Q8NFQ8	163590	ENSG00000169905
10557-6	Q8N6K0	4	SL018003	TEX29	Q8N6K0	121793	ENSG00000153495
10558-26	Q9HC56	1	SL008436	PCDH9	Q9HC56	5101	ENSG00000184226
10560-1	Q9NQX7	1	SL025895	ITM2C:N-term	Q9NQX7	81618	ENSG00000135916
10561-5	Q96LB9	4	SL004512	PGRP-I-alpha	Q96LB9	114771	ENSG00000159527
10562-42	Q8NC67	4	SL015086	NETO2	Q8NC67	81831	ENSG00000171208
10563-13	Q7Z3D4	1	SL018021	LYSM3	Q7Z3D4	116068	ENSG00000176018
10565-19	O94933	3	SL017951	SLIK3	O94933	22865	ENSG00000121871
10571-14	P26572	1	SL018096	MGAT1	P26572	4245	ENSG00000131446
10572-65	O60676	2	SL012372	CST8	O60676	10047	ENSG00000125815
10575-31	Q9UHX1	2	SL018139	PUF60	Q9UHX1	22827	ENSG00000274081|ENSG00000179950
10580-14	Q6UW10	1	SL012586	SFTA2	Q6UW10	389376	ENSG00000237814|ENSG00000225454|ENSG00000230072|ENSG00000206465|ENSG00000196260
10582-36	Q9H5K3	1	SL018286	SG196	Q9H5K3	84197	ENSG00000185900
10583-1	Q6UXF1	1	SL018282	TM108	Q6UXF1	66000	ENSG00000144868
10584-7	O43181	1	SL018289	NDUS4	O43181	4724	ENSG00000164258
10588-39	Q9UNP4	1	SL011395	SIAT9	Q9UNP4	8869	ENSG00000115525
10589-7	Q5VY80	3	SL018354	RET1L	Q5VY80	154064	ENSG00000155918
10600-24	O14967	1	SL017410	CLGN	O14967	1047	ENSG00000153132
10603-1	P15516	2	SL012419	HIS3	P15516	3347	ENSG00000282967|ENSG00000205649
10605-22	Q9HDC9	1	SL004748	APMAP	Q9HDC9	57136	ENSG00000101474
10606-34	Q5JTV8	3	SL026012	TOIP1:Perinuclear	Q5JTV8	26092	ENSG00000143337
10608-9	P15515	1	SL012418	HIS1	P15515	3346	ENSG00000126550|ENSG00000283046
10612-18	O60568	3	SL008694	PLOD3	O60568	8985	ENSG00000106397
10613-33	Q6P4E1	1	SL018589	CASC4	Q6P4E1	113201	ENSG00000166734
10615-18	P25189	2	SL008066	MYP0	P25189	4359	ENSG00000158887
10616-67	Q9NZ53	1	SL017477	PDXL2	Q9NZ53	50512	ENSG00000114631
10618-190	P98164	4	SL004439	megalin	P98164	4036	ENSG00000081479
10620-21	P08118	1	SL000548	PSP-94	P08118	4477	ENSG00000263639
10621-26	Q569H4	3	SL018592	PRR16	Q569H4	51334	ENSG00000184838
10623-19	P15941	1	SL025933	MUC1:region 1	P15941	4582	ENSG00000185499
10624-45	Q1W4C9	1	SL018582	ISK13	Q1W4C9	153218	ENSG00000214510
10627-87	Q06481	2	SL007366	APLP2	Q06481	334	ENSG00000084234
10630-5	Q9BUP3	1	SL007633	HTAI2	Q9BUP3	10553	ENSG00000109854
10637-50	Q6UXG2	3	SL025903	K1324:ECD	Q6UXG2	57535	ENSG00000116299
10638-1	Q9BSI4	4	SL018685	TINF2	Q9BSI4	26277	ENSG00000092330|ENSG00000284915
10643-16	Q96PB7	1	SL025948	NOE3:C-term	Q96PB7	118427	ENSG00000118733
10647-18	Q8N9N2	4	SL017894	ASCC1	Q8N9N2	51008	ENSG00000138303
10663-42	O15503	1	SL018014	INSI1	O15503	3638	ENSG00000186480
10666-7	Q9UJJ9	3	SL012791	GNPTG	Q9UJJ9	84572	ENSG00000090581
10667-78	Q5T7R7	1	SL018036	CA185	Q5T7R7	284546	ENSG00000204006
10668-5	Q12846	2	SL007377	STX4	Q12846	6810	ENSG00000103496
10672-75	P07988	1	SL004483	SP-B	P07988	6439	ENSG00000168878
10675-223	Q9Y320	3	SL018343	TMX2	Q9Y320	51075	ENSG00000213593
10677-9	O95168	3	SL007990	NDUB4	O95168	4710	ENSG00000065518
10693-43	A4D1S0	1	SL025910	KLRG2:C-term	A4D1S0	346689	ENSG00000188883
10695-12	Q8IUB3	1	SL012662	WF10B	Q8IUB3	280664	ENSG00000182931
10699-52	Q07954	2	SL018603	LRP1	Q07954	4035	ENSG00000123384
10700-10	Q5DX21	1	SL025885	IGS11:CD	Q5DX21	152404	ENSG00000144847
10702-1	Q2UY09	2	SL012521	COSA1	Q2UY09	340267	ENSG00000215018
10703-203	Q9H7L9	1	SL006737	SDS3	Q9H7L9	64426	ENSG00000111707
10704-91	Q12912	1	SL018605	LRMP	Q12912	4033	ENSG00000118308
10705-14	Q8NDV1	1	SL018611	SIA7C	Q8NDV1	256435	ENSG00000184005
10708-3	O43555	1	SL007007	GON2	O43555	2797	ENSG00000125787
10710-23	Q6X784	1	SL012618	ZPBP2	Q6X784	124626	ENSG00000186075
10713-151	A8K4G0	1	SL017073	CLM7	A8K4G0	124599	ENSG00000178789
10714-7	P12821	1	SL000269	ACE	P12821	1636	ENSG00000159640
10716-35	Q16401	1	SL010942	PSMD5	Q16401	5711	ENSG00000095261
10722-13	P43405	3	SL025912	KSYK:Protein Kinase	P43405	6850	ENSG00000165025
10731-10	Q8IZT8	4	SL018028	HS3S5	Q8IZT8	222537	ENSG00000249853
10734-339	Q9H3Q3	3	SL018126	G3ST2	Q9H3Q3	64090	ENSG00000154252
10737-96	P30740	2	SL005397	Serpin B1	P30740	1992	ENSG00000021355
10748-216	Q9Y5E7	4	SL018468	PCDB2	Q9Y5E7	56133	ENSG00000112852
10752-8	Q8N8U2	4	SL018591	CDYL2	Q8N8U2	124359	ENSG00000166446
10753-31	Q9H2U9	1	SL018585	ADAM7	Q9H2U9	8756	ENSG00000069206
10754-113	Q9HC23	2	SL005237	Prokineticin-2	Q9HC23	60675	ENSG00000163421
10756-34	Q969E3	2	SL012761	UCN3	Q969E3	114131	ENSG00000178473
10758-2	O60938	2	SL012375	KERA	O60938	11081	ENSG00000139330
10760-107	P48058	4	SL018367	GRIA4	P48058	2893	ENSG00000152578
10761-5	Q15363	3	SL006541	TMED2	Q15363	10959	ENSG00000086598
10767-52	Q8IZP9	1	SL018836	GPR64	Q8IZP9	10149	ENSG00000173698
10772-21	Q8N6G5	4	SL017976	CGAT2	Q8N6G5	55454	ENSG00000169826
10781-19	Q6UXB4	4	SL008886	CLC4G	Q6UXB4	339390	ENSG00000182566
10785-8	Q8N7C0	1	SL018337	LRC52	Q8N7C0	440699	ENSG00000162763
10798-4	Q496F6	1	SL018456	CLM2	Q496F6	342510	ENSG00000186407
10800-15	P50454	2	SL003668	Collagen-binding protein	P50454	871	ENSG00000149257
10809-14	Q12918	1	SL018479	KLRB1	Q12918	3820	ENSG00000111796
10814-7	P06126	3	SL016708	CD1A	P06126	909	ENSG00000158477
10815-2	Q5JVS0	3	SL018601	HABP4	Q5JVS0	22927	ENSG00000130956
10816-150	Q9UKJ1	3	SL022717	PILRA isoform FDF03-M14	Q9UKJ1	29992	ENSG00000085514
10817-26	Q6UXN7	3	SL018588	TO20L	Q6UXN7	387990	ENSG00000196860
10818-36	P17405	3	SL008921	ASM	P17405	6609	ENSG00000166311
10825-12	Q8N0Z9	1	SL018584	VSI10	Q8N0Z9	54621	ENSG00000176834
10827-67	P0C6S8	1	SL018590	LIGO3	P0C6S8	645191	ENSG00000220008
10830-5	O75071	1	SL025899	K0494:N-term	O75071	9813	ENSG00000159658
10832-24	Q9UBX8	1	SL018597	B4GT6	Q9UBX8	9331	ENSG00000118276
10833-64	Q96QV1	1	SL012788	HHIP	Q96QV1	64399	ENSG00000164161
10835-25	Q9UNA3	1	SL018593	A4GCT	Q9UNA3	51146	ENSG00000118017
10842-7	Q9P109	1	SL018620	GCNT4	Q9P109		ENSG00000176928
10847-1	Q6ZMC9	3	SL018624	SIG15	Q6ZMC9	284266	ENSG00000197046
10848-137	Q6UXE8	1	SL018632	BTNL3	Q6UXE8	10917	ENSG00000168903
10851-77	Q14213	3	SL007417	IL27B	Q14213	10148	ENSG00000105246
10852-114	O14979	2	SL012987	HNRDL	O14979	9987	ENSG00000152795
10866-60	Q6IN85	2	SL018833	P4R3A	Q6IN85	55671	ENSG00000100796
10876-300	Q6PJG6	1	SL018839	BRAT1	Q6PJG6	221927	ENSG00000106009
10880-38	P0C2L3	2	SL018034	F163B	P0C2L3	642968	ENSG00000196990
10882-12	Q08554	1	SL005718	Desmocollin-1	Q08554	1823	ENSG00000134765
10885-36	Q6UWU4	3	SL016472	CF089	Q6UWU4	221477	ENSG00000198663
10889-2	Q96G30	3	SL017998	MRAP2	Q96G30	112609	ENSG00000135324
10890-135	Q6UWM7	1	SL018026	LCTL	Q6UWM7	197021	ENSG00000188501
10892-8	Q99650	1	SL007619	OSMR	Q99650	9180	ENSG00000145623
10895-28	Q86T26	1	SL017961	TM11B	Q86T26	132724	ENSG00000185873
10900-272	Q93045	2	SL013230	STMN2	Q93045	11075	ENSG00000104435
10902-53	Q53RT3	4	SL018040	APRV1	Q53RT3	151516	ENSG00000244617
10903-50	Q9UNK0	2	SL017987	STX8	Q9UNK0	9482	ENSG00000170310
10907-116	Q9P121	3	SL009074	NTRI	Q9P121	50863	ENSG00000182667
10908-2	Q8IUC8	1	SL017992	GLT13	Q8IUC8	114805	ENSG00000144278
10910-6	O75871	1	SL018022	CEAM4	O75871	1089	ENSG00000105352|ENSG00000274131
10916-44	Q13018	3	SL013523	PLA2R	Q13018	22925	ENSG00000153246
10917-40	O14610	1	SL006983	GBGT2	O14610	2793	ENSG00000167083
10924-258	Q8WUJ1	3	SL018077	NEUFC	Q8WUJ1	124936	ENSG00000167740
10933-107	Q9BXU9	3	SL018094	CABP8	Q9BXU9	83698	ENSG00000183166
10938-13	P19256	3	SL003442	sLFA-3	P19256	965	ENSG00000116815
10939-16	Q9H4M7	1	SL018105	PKHA4	Q9H4M7	57664	ENSG00000105559
10940-25	Q86TD4	2	SL008242	SRCA	Q86TD4	6345	ENSG00000185739
10945-11	O43752	2	SL006065	Syntaxin-6	O43752	10228	ENSG00000135823
10948-14	Q8IV08	2	SL008958	PLD3	Q8IV08	23646	ENSG00000105223
10949-59	P05387	1	SL008009	RLA2	P05387	6181	ENSG00000177600
10953-14	Q6UVW9	3	SL018252	CLC2A	Q6UVW9	387836	ENSG00000188393
10955-4	Q8IUN9	4	SL014095	CLC10	Q8IUN9	10462	ENSG00000132514
10956-82	P23434	3	SL009212	GCSH	P23434	2653	ENSG00000140905
10959-125	Q9NYM9	3	SL005478	BET1L	Q9NYM9	51272	ENSG00000177951
10961-15	Q9UL19	1	SL015329	TIG3	Q9UL19	5920	ENSG00000133321
10974-20	P58062	3	SL012454	ISK7	P58062	84651	ENSG00000145879
10975-59	Q96DR8	1	SL008738	MUCL1	Q96DR8	118430	ENSG00000172551
10977-55	Q8WVF2	3	SL017252	UCMA	Q8WVF2	221044	ENSG00000165623
10978-39	P01242	3	SL009327	SOM2	P01242	2689	ENSG00000136487
10981-56	P56975	3	SL013799	NRG3	P56975	10718	ENSG00000185737
10990-21	Q5S007	4	SL017128	LRRK2	Q5S007	120892	ENSG00000188906
11067-13	P02818	1	SL001791	Osteocalcin	P02818	632	ENSG00000242252
11071-1	P05113	1	SL000481	IL-5	P05113	3567	ENSG00000113525
11089-7	P01877	3	SL000459	IgA	P01877|P01876		ENSG00000211890|ENSG00000282633|ENSG00000211895
11094-104	Q05315	1	SL007361	LPPL	Q05315	1178	ENSG00000105205
11096-57	Q9Y5N5	2	SL018921	HEMK2	Q9Y5N5	29104	ENSG00000156239
11098-1	O00764	3	SL007953	PDXK	O00764	8566	ENSG00000160209
11101-18	O00206	1	SL004489	TLR4	O00206	7099	ENSG00000136869
11102-22	Q9BYZ8	2	SL012561	REG4	Q9BYZ8	83998	ENSG00000134193
11103-24	P04792	3	SL000448	HSP 27	P04792	3315	ENSG00000106211
11104-13	P36222	3	SL003340	YKL-40	P36222	1116	ENSG00000133048
11105-171	P06733	2	SL003650	Alpha enolase	P06733	2023	ENSG00000074800
11107-25	Q9P273	4	SL007735	TEN3	Q9P273	55714	ENSG00000218336
11109-56	Q4LDE5	2	SL025995	SVEP1:Sushi 15-18	Q4LDE5	79987	ENSG00000165124
11110-4	Q4V9L6	1	SL019320	TM119	Q4V9L6	338773	ENSG00000183160
11112-18	Q8TBQ9	1	SL016490	KISHA	Q8TBQ9	153339	ENSG00000174695
11116-16	Q6NUJ2	1	SL018991	CK087	Q6NUJ2	399947	ENSG00000185742
11117-2	Q8TB22	4	SL009460	SPT20	Q8TB22	64847	ENSG00000006282
11118-107	Q9H0T7	3	SL019321	RAB17	Q9H0T7	64284	ENSG00000124839
11120-49	Q8WUY8	3	SL019329	NAT14	Q8WUY8	57106	ENSG00000090971
11122-97	Q9NZD8	3	SL019337	SPG21	Q9NZD8	51324	ENSG00000090487
11126-102	O75962	4	SL007986	TRIO	O75962	7204	ENSG00000038382
11128-29	Q8N3T6	1	SL026000	T132C:CD	Q8N3T6	92293	ENSG00000181234
11129-66	O95972	1	SL007065	BMP15	O95972	9210	ENSG00000130385
11130-158	O00305	2	SL019338	CACB4	O00305	785	ENSG00000182389
11134-30	Q9UGC7	1	SL019322	RF1ML	Q9UGC7	54516	ENSG00000112031
11135-5	Q7Z7F7	3	SL012643	RM55	Q7Z7F7	128308	ENSG00000162910
11138-16	Q13761	1	SL006056	RUNX3	Q13761	864	ENSG00000020633
11140-56	P02452	1	SL025819	CO1A1:C-term propeptide	P02452	1277	ENSG00000108821
11142-11	O95841	3	SL025792	ANGL1:C-term	O95841	9068	ENSG00000116194
11144-10	Q30KQ4	1	SL012527	DB116	Q30KQ4	245930	ENSG00000215545
11145-72	Q6ZVL6	1	SL019333	K154L	Q6ZVL6	25758	ENSG00000110427
11146-4	Q9Y458	3	SL019339	TBX22	Q9Y458	50945	ENSG00000277800|ENSG00000122145
11147-17	Q86YW5	1	SL026020	TRML1:ITIM	Q86YW5	340205	ENSG00000161911
11149-3	Q15399	4	SL026003	TLR1:CD	Q15399	7096	ENSG00000174125
11152-46	Q9UKR3	3	SL003918	kallikrein 13	Q9UKR3	26085	ENSG00000167759
11154-3	Q14494	1	SL007421	NF2L1	Q14494	4779	ENSG00000082641
11155-16	A8TX70	1	SL019315	CO6A5	A8TX70	256076	ENSG00000172752
11158-40	Q6ZP65	1	SL019326	BICR1	Q6ZP65	92558	ENSG00000135127
11160-56	Q9H9V4	4	SL019335	RN122	Q9H9V4	79845	ENSG00000133874
11161-5	Q8N0X7	2	SL019340	SPG20	Q8N0X7	23111	ENSG00000133104
11162-37	Q9NQ60	4	SL019313	EQTN	Q9NQ60	54586	ENSG00000120160
11163-7	Q5T6X4	1	SL019316	F162B	Q5T6X4	221303	ENSG00000183807
11164-7	Q9NT68	1	SL019319	TEN2	Q9NT68	57451	ENSG00000145934
11167-6	Q13613	4	SL019330	MTMR1	Q13613	8776	ENSG00000063601
11168-3	Q96KG7	4	SL019053	MEG10	Q96KG7	84466	ENSG00000145794
11171-25	P21333	3	SL025862	filamin A:CH2	P21333	2316	ENSG00000196924
11173-29	Q7Z6M3	3	SL019119	MILR1	Q7Z6M3	284021	ENSG00000271605
11174-8	Q9UPZ6	1	SL026002	THS7A:TSP type-1 domain 6	Q9UPZ6	221981	ENSG00000005108
11175-45	Q7L5N7	3	SL018606	PCAT2	Q7L5N7	54947	ENSG00000087253
11177-16	P13647	1	SL006465	K2C5	P13647	3852	ENSG00000186081
11179-7	Q9BXA7	1	SL006717	TSSK1	Q9BXA7	83942	ENSG00000212122
11180-17	Q92922	1	SL019318	SMRC1	Q92922	6599	ENSG00000173473
11185-145	P30793	1	SL019341	GCH1	P30793	2643	ENSG00000131979
11186-12	Q8NDY8	1	SL019314	TMM52	Q8NDY8	339456	ENSG00000178821
11187-11	Q5QGZ9	3	SL018579	CL12A	Q5QGZ9	160364	ENSG00000172322
11190-129	Q96TA2	1	SL019328	YMEL1	Q96TA2	10730	ENSG00000136758
11192-168	Q9GZM7	3	SL008302	TINAL	Q9GZM7	64129	ENSG00000142910
11193-27	P20823	1	SL019342	HNF1A	P20823	6927	ENSG00000135100
11194-6	Q9Y3P8	1	SL007783	SIT1	Q9Y3P8	27240	ENSG00000137078
11196-31	P12111	2	SL025822	Collagen alpha-3(VI):BPTI/Kunitz inhibitor	P12111	1293	ENSG00000163359
11198-37	Q96BA8	1	SL012768	CR3L1	Q96BA8	90993	ENSG00000157613
11201-19	Q9Y606	1	SL019343	TRUA	Q9Y606	80324	ENSG00000177192
11202-70	Q99593	1	SL019350	TBX5	Q99593	6910	ENSG00000089225
11204-80	P78310	3	SL009892	CXAR	P78310	1525	ENSG00000154639
11205-10	P26010	1	SL004571	Integrin beta-7	P26010	3695	ENSG00000139626
11207-3	P21757	3	SL025927	Macrophage scavenger receptor:CD	P21757	4481	ENSG00000038945
11208-15	Q9UK23	4	SL019369	NAGPA	Q9UK23	51172	ENSG00000103174
11211-7	Q15813	2	SL019355	TBCE	Q15813	6905	ENSG00000285053|ENSG00000282984|ENSG00000284770
11212-7	Q8NBS9	2	SL008805	TXND5	Q8NBS9	81567	ENSG00000239264
11214-40	Q9UBS3	3	SL019363	DNJB9	Q9UBS3	4189	ENSG00000128590
11215-6	P55291	2	SL025808	CAD15:CD	P55291	1013	ENSG00000129910
11217-16	Q13363	2	SL007405	CTBP1	Q13363	1487	ENSG00000159692
11218-84	P51580	4	SL019351	TPMT	P51580	7172	ENSG00000137364
11219-95	Q8TAT2	2	SL012727	FGFP3	Q8TAT2	143282	ENSG00000174721
11220-53	Q8TEF2	1	SL019359	CJ105	Q8TEF2	414152	ENSG00000214688
11223-1	Q6P9G4	3	SL018407	TM154	Q6P9G4	201799	ENSG00000170006
11226-16	Q05086	2	SL019352	UBE3A	Q05086	7337	ENSG00000114062
11227-31	Q9Y4P3	2	SL019356	TBL2	Q9Y4P3	26608	ENSG00000106638
11228-37	Q7Z5B4	1	SL018079	RIC3	Q7Z5B4	79608	ENSG00000166405
11229-16	O75460	1	SL007036	ERN1	O75460	2081	ENSG00000178607
11231-12	Q6P4F2	1	SL019364	ADXL	Q6P4F2	112812	ENSG00000267673
11237-49	Q15113	2	SL006539	PCOC1	Q15113	5118	ENSG00000106333
11239-49	Q8IU80	4	SL019365	TMPS6	Q8IU80	164656	ENSG00000187045
11241-8	P04424	3	SL011173	ARLY	P04424	435	ENSG00000126522
11242-33	P22735	1	SL019353	TGM1	P22735	7051	ENSG00000092295|ENSG00000285348
11243-90	Q5T601	4	SL019357	GPR110	Q5T601	266977	ENSG00000153292
11247-20	Q8N159	1	SL019366	NAGS	Q8N159	162417	ENSG00000161653
11248-43	P10746	2	SL019345	HEM4	P10746	7390	ENSG00000188690
11252-30	O75427	3	SL025921	LRCH4:CH	O75427	4034	ENSG00000077454
11254-13	O95428	1	SL012393	PPN	O95428	89932	ENSG00000100767
11257-1	P09417	3	SL007095	DHPR	P09417	5860	ENSG00000151552
11258-41	Q13477	4	SL004569	MAdCAM-1	Q13477	8174	ENSG00000099866
11260-47	Q8TC36	1	SL012729	SPA4L	Q8TC36	140732	ENSG00000167098
11262-39	Q9H4I3	4	SL019367	TRABD	Q9H4I3	80305	ENSG00000170638
11263-57	P31415	4	SL019372	CASQ1	P31415	844	ENSG00000143318
11264-33	P47989	1	SL019346	XDH	P47989	7498	ENSG00000158125
11265-8	P00352	2	SL005674	Retinal dehydrogenase 1	P00352	216	ENSG00000165092
11266-8	Q14242	1	SL025980	SELPL:ECD	Q14242	6404	ENSG00000110876
11270-17	Q8WYQ3	3	SL019368	CHC10	Q8WYQ3	400916	ENSG00000250479|ENSG00000273607
11273-176	P0CG30	3	SL013030	GSTT2	P0CG30	653689	ENSG00000133433|ENSG00000278695
11275-94	Q9NZR2	1	SL013872	LRP1B	Q9NZR2	53353	ENSG00000168702
11277-23	P18850	4	SL014732	ATF6A	P18850	22926	ENSG00000118217
11278-4	P13942	1	SL009488	COL11A2	P13942	1302	ENSG00000204248|ENSG00000227801|ENSG00000235708|ENSG00000230930|ENSG00000206290
11279-42	Q9UBS5	1	SL019373	GABR1	Q9UBS5	2550	ENSG00000237051|ENSG00000204681|ENSG00000237112|ENSG00000232569|ENSG00000232632|ENSG00000206511|ENSG00000206466
11280-6	Q99259	1	SL019348	DCE1	Q99259	2571	ENSG00000128683
11281-6	Q14451	3	SL002520	GRB7	Q14451	2886	ENSG00000141738
11283-13	Q96JK2	4	SL019361	DCAF5	Q96JK2	8816	ENSG00000139990
11284-24	Q6GTX8	1	SL005432	LAIR1	Q6GTX8	3903	ENSG00000278154|ENSG00000274110|ENSG00000276053|ENSG00000167613|ENSG00000276163
11286-78	Q9BQE4	4	SL007632	SELS	Q9BQE4	55829	ENSG00000131871
11287-14	P00167	1	SL005251	Cytochrome b5	P00167	1528	ENSG00000166347
11288-26	P49902	2	SL019349	5NTC	P49902	22978	ENSG00000076685
11289-31	P48730	1	SL019354	KC1D	P48730	1453	ENSG00000141551
11292-13	Q6AZY7	4	SL025978	SCAR3:region 2	Q6AZY7	51435	ENSG00000168077
11293-14	Q6UXK5	1	SL025922	LRRN1:CD	Q6UXK5	57633	ENSG00000175928
11297-54	Q04721	1	SL007356	NOTC2	Q04721	4853	ENSG00000134250
11300-32	Q99523	1	SL008851	SORT	Q99523	6272	ENSG00000134243
11302-237	Q92752	1	SL008783	TENR	Q92752	7143	ENSG00000116147
11303-7	Q9Y3Z3	1	SL008335	SAMH1	Q9Y3Z3	25939	ENSG00000101347
11307-33	Q9H0M0	2	SL007655	WWP1	Q9H0M0	11059	ENSG00000123124
11308-8	Q8TEY5	3	SL019414	CR3L4	Q8TEY5	148327	ENSG00000143578
11311-79	P15918	1	SL004573	RAG-1	P15918	5896	ENSG00000166349
11312-40	P54278	1	SL019432	PMS2	P54278	5395	ENSG00000122512
11313-100	P61457	3	SL008857	PHS	P61457	5092	ENSG00000166228
11315-148	O15297	4	SL013714	PPM1D	O15297	8493	ENSG00000170836
11319-106	P49959	1	SL013791	MRE11	P49959	4361	ENSG00000020922
11320-29	Q96EP1	4	SL013858	CHFR	Q96EP1	55743	ENSG00000072609
11324-3	A1KZ92	1	SL006952	PXDNL	A1KZ92	137902	ENSG00000147485
11325-8	P78543	1	SL007329	BTG2	P78543	7832	ENSG00000159388
11327-56	P49760	3	SL019430	CLK2	P49760	1196	ENSG00000261893|ENSG00000176444
11328-9	Q9BQ65	1	SL019433	USB1	Q9BQ65	79650	ENSG00000103005
11330-15	P67870	4	SL013806	CSK2B	P67870	1460	ENSG00000224398|ENSG00000224774|ENSG00000232960|ENSG00000206406|ENSG00000204435|ENSG00000230700|ENSG00000228875
11333-82	P42331	2	SL006485	RHG25	P42331	9938	ENSG00000163219
11334-7	O75022	4	SL019428	LIRB3	O75022	102725035	ENSG00000274587|ENSG00000275019|ENSG00000204577
11336-9	Q9NPI8	1	SL019434	FANCF	Q9NPI8	2188	ENSG00000183161
11338-49	P51451	1	SL013793	BLK	P51451	640	ENSG00000136573
11342-59	Q6UX71	3	SL025966	PXDC2:CD	Q6UX71	84898	ENSG00000120594
11347-9	P37837	1	SL006113	Transaldolase	P37837	6888	ENSG00000177156
11348-132	O15460	4	SL012364	P4HA2	O15460	8974	ENSG00000072682
11351-233	Q9H9Q4	1	SL019435	NHEJ1	Q9H9Q4	79840	ENSG00000187736
11352-42	Q8WZ42	3	SL006679	TITIN	Q8WZ42	7273	ENSG00000155657
11354-21	Q9NQ66	2	SL006829	Phospholipase C-beta-1	Q9NQ66	23236	ENSG00000182621
11355-10	Q9GZV4	2	SL008435	IF5A2	Q9GZV4	56648	ENSG00000163577
11356-19	Q96DF8	1	SL019423	DGC14	Q96DF8	8220	ENSG00000100056
11358-15	Q13322	2	SL013823	GRB10	Q13322	2887	ENSG00000106070
11360-39	P23921	2	SL009588	RRM1	P23921	6240	ENSG00000167325
11361-73	P19971	2	SL000155	TP	P19971	1890	ENSG00000025708
11363-58	P55087	4	SL019418	AQP4	P55087	361	ENSG00000171885
11364-18	Q8IWA4	1	SL019424	MFN1	Q8IWA4	55669	ENSG00000171109
11365-17	Q6N022	1	SL009091	TEN4	Q6N022	26011	ENSG00000149256
11368-32	P54819	2	SL008133	KAD2	P54819	204	ENSG00000004455
11369-23	P11766	2	SL008855	ADHX	P11766	128	ENSG00000197894
11370-20	Q9NRR6	1	SL019445	INP5E	Q9NRR6	56623	ENSG00000148384
11371-1	Q96P66	1	SL019419	GP101	Q96P66	83550	ENSG00000165370
11372-2	P17022	2	SL019425	ZNF18	P17022	7566	ENSG00000154957
11375-49	P58012	1	SL019436	FOXL2	P58012	668	ENSG00000183770
11377-19	P40394	3	SL019442	ADH7	P40394	131	ENSG00000196344
11380-84	Q9BX46	3	SL019426	RBM24	Q9BX46	221662	ENSG00000112183
11381-56	P60891	1	SL010934	PRPS1	P60891	5631	ENSG00000147224
11382-5	P53004	2	SL006491	BIEA	P53004	644	ENSG00000106605
11383-41	P08729	1	SL001732	Keratin 7	P08729	3855	ENSG00000135480
11387-3	Q99941	1	SL019420	ATF6B	Q99941	1388	ENSG00000228628|ENSG00000213676|ENSG00000234539|ENSG00000168468
11388-75	Q14508	2	SL001690	HE4	Q14508	10406	ENSG00000101443
11390-24	P35219	3	SL004870	Carbonic Anhydrase VIII	P35219	767	ENSG00000178538
11391-69	Q03426	4	SL015949	MVK	Q03426	4598	ENSG00000110921
11395-5	Q14289	2	SL025855	FAK2:FERM	Q14289	2185	ENSG00000120899
11396-39	Q9UI46	1	SL019451	DNAI1	Q9UI46	27019	ENSG00000122735
11401-181	Q9NTX7	1	SL019468	RN146	Q9NTX7	81847	ENSG00000118518
11402-17	Q8NEZ4	1	SL019475	KMT2C	Q8NEZ4	58508	ENSG00000055609
11405-150	Q9H257	1	SL007659	CARD9	Q9H257	64170	ENSG00000187796
11406-82	Q9UKU7	1	SL019452	ACAD8	Q9UKU7	27034	ENSG00000151498
11407-57	Q9NRY6	1	SL015269	PLS3	Q9NRY6	57048	ENSG00000187838|ENSG00000284009
11416-23	Q9UKA2	4	SL025857	FBXL4:LRR4 and LRR5	Q9UKA2	26235	ENSG00000112234
11421-10	Q9H223	3	SL008304	EHD4	Q9H223	30844	ENSG00000103966
11422-2	O60479	1	SL019446	DLX3	O60479	1747	ENSG00000064195
11424-4	P16930	1	SL008049	FAAA	P16930	2184	ENSG00000103876
11425-31	Q96T51	4	SL019064	RUFY1	Q96T51	80230	ENSG00000284260|ENSG00000176783
11428-31	O00151	3	SL006955	PDLI1	O00151	9124	ENSG00000107438
11429-80	P07910	3	SL004923	hnRNP C1/C2	P07910	3183	ENSG00000092199
11430-49	Q86Y01	2	SL007518	DTX1	Q86Y01	1840	ENSG00000135144
11431-235	P46063	2	SL019447	RECQ1	P46063	5965	ENSG00000004700
11432-11	O60828	1	SL019453	PQBP1	O60828	10084	ENSG00000102103
11433-11	Q96GX1	4	SL019456	TECT2	Q96GX1	79867	ENSG00000168778
11436-6	Q16352	3	SL008211	AINX	Q16352	9118	ENSG00000148798
11438-6	P25686	2	SL019476	DNJB2	P25686	3300	ENSG00000135924
11439-88	Q8IUC4	3	SL019482	RHPN2	Q8IUC4	85415	ENSG00000131941
11440-58	O14543	4	SL004268	SOCS-3	O14543	9021	ENSG00000184557
11441-11	P06737	3	SL007082	PYGL	P06737	5836	ENSG00000100504
11442-1	Q8NFT8	1	SL025837	DNER:CD	Q8NFT8	92737	ENSG00000187957
11444-49	Q9H1D9	1	SL019460	RPC6	Q9H1D9	10621	ENSG00000132664
11448-34	P51570	2	SL016433	GALK1	P51570	2584	ENSG00000108479
11449-22	P52907	2	SL008129	CAZA1	P52907	829	ENSG00000116489
11454-87	O75821	2	SL012996	EIF3G	O75821	8666	ENSG00000130811
11456-2	Q96LZ2	1	SL019448	MAGBA	Q96LZ2	139422	ENSG00000177689
11457-53	Q14376	4	SL014942	GALE	Q14376	2582	ENSG00000117308
11458-30	Q15365	2	SL016460	PCBP1	Q15365	5093	ENSG00000169564
11459-81	P55199	3	SL007290	ELL	P55199	8178	ENSG00000105656
11462-8	O43251	1	SL011160	RBM9	O43251	23543	ENSG00000277564|ENSG00000100320
11464-9	Q01201	3	SL013813	RELB	Q01201	5971	ENSG00000104856
11465-4	Q8IZ08	1	SL019454	GP135	Q8IZ08	64582	ENSG00000181619
11468-15	Q9Y4C8	3	SL019467	RBM19	Q9Y4C8	9904	ENSG00000122965
11476-43	Q9UN37	2	SL009023	VPS4A	Q9UN37	27183	ENSG00000132612
11480-1	P30838	1	SL006130	Aldehyde dehydrogenase, class 3	P30838	218	ENSG00000108602
11481-25	Q8TDQ0	1	SL007547	TIMD3	Q8TDQ0	84868	ENSG00000135077
11486-26	Q15697	1	SL019479	ZN174	Q15697	7727	ENSG00000103343
11490-42	P11441	2	SL019457	UBL4A	P11441	8266	ENSG00000102178
11493-169	Q96FJ2	2	SL019474	DYL2	Q96FJ2	140735	ENSG00000264364
11494-4	O00472	1	SL019480	ELL2	O00472	22936	ENSG00000118985
11510-31	O14791	4	SL005699	Apo L1	O14791	8542	ENSG00000100342
11513-92	P28907	1	SL002722	CD38	P28907	952	ENSG00000004468
11514-196	P13987	2	SL004557	CD59	P13987	966	ENSG00000085063
11516-7	P07148	2	SL006131	FABPL	P07148	2168	ENSG00000163586
11530-37	P08397	2	SL010978	HEM3	P08397	3145	ENSG00000256269
11531-24	Q9H7M9	3	SL025872	GI24:CD	Q9H7M9	64115	ENSG00000107738
11534-6	Q3SXY7	1	SL019063	LRIT3	Q3SXY7	345193	ENSG00000183423
11536-9	Q5VVJ2	1	SL019540	MYSM1	Q5VVJ2	114803	ENSG00000162601
11537-12	Q9UP52	4	SL008830	TFR2	Q9UP52	7036	ENSG00000106327
11538-216	O95822	1	SL019512	DCMC	O95822	23417	ENSG00000103150
11539-4	P56134	4	SL008136	ATPK	P56134	9551	ENSG00000241468
11540-37	O43524	2	SL012328	FOXO3A	O43524	2309	ENSG00000118689
11542-11	Q96A57	3	SL019529	TM230	Q96A57	29058	ENSG00000089063
11543-84	Q9UHB6	1	SL006779	LIMA1	Q9UHB6	51474	ENSG00000050405
11544-39	Q92576	1	SL010933	PHF3	Q92576	23469	ENSG00000118482
11546-7	Q8WWM9	1	SL007558	CYGB	Q8WWM9	114757	ENSG00000161544
11547-84	O15146	4	SL019518	MUSK	O15146	4593	ENSG00000030304
11548-84	P30304	4	SL007184	MPIP1	P30304	993	ENSG00000164045
11549-6	P61371	1	SL007314	ISL1	P61371	3670	ENSG00000016082
11551-16	Q9P0W2	1	SL019534	HM20B	Q9P0W2	10362	ENSG00000064961
11556-19	Q8N6T3	4	SL015077	ARFG1	Q8N6T3	55738	ENSG00000101199
11557-3	Q9HCE7	2	SL007679	SMUF1	Q9HCE7	57154	ENSG00000198742|ENSG00000284126
11560-76	Q14934	1	SL007428	NFAC4	Q14934	4776	ENSG00000100968|ENSG00000285485
11562-9	P56282	1	SL014854	DPOE2	P56282	5427	ENSG00000100479
11563-51	Q96C24	4	SL025998	SYTL4:C2 2	Q96C24	94121	ENSG00000102362
11565-58	P17027	4	SL019525	ZNF23	P17027	7571	ENSG00000167377
11566-48	Q14CN4	1	SL009148	Keratin 72	Q14CN4	140807	ENSG00000170486
11567-23	P21506	4	SL019535	ZNF10	P21506	7556	ENSG00000256223
11568-2	P68106	3	SL007323	FKB1B	P68106	2281	ENSG00000119782
11570-94	Q9UHQ4	1	SL019514	BAP29	Q9UHQ4	55973	ENSG00000075790
11571-75	Q07444	4	SL025943	NKG2E:ECD	Q07444	3823	ENSG00000205810
11572-4	P50570	2	SL010968	DYN2	P50570	1785	ENSG00000079805
11573-3	Q13247	1	SL017909	SRSF6	Q13247	6431	ENSG00000124193
11582-63	O60884	3	SL007975	DNJA2	O60884	10294	ENSG00000069345
11587-5	Q8IWI9	4	SL019521	MGAP	Q8IWI9	23269	ENSG00000174197
11590-5	Q86U06	3	SL019537	RBM23	Q86U06	55147	ENSG00000100461
11591-43	O43663	1	SL007011	PRC1	O43663	9055	ENSG00000198901
11592-1	Q15717	3	SL011997	ELAV1	Q15717	1994	ENSG00000066044
11593-21	Q07325	1	SL003188	MIG	Q07325	4283	ENSG00000138755
11596-47	P51815	1	SL019527	ZN75D	P51815	7626	ENSG00000186376
11601-26	Q14562	1	SL019516	DHX8	Q14562	1659	ENSG00000067596
11606-22	O75190	2	SL019538	DNJB6	O75190	10049	ENSG00000105993
11607-15	O95696	1	SL016389	BRD1	O95696	23774	ENSG00000100425
11608-5	Q9GZQ8	2	SL019511	MLP3B	Q9GZQ8	81631	ENSG00000140941
11614-29	P84090	2	SL013071	ERH	P84090	2079	ENSG00000100632
11615-16	Q9UN19	2	SL016537	DAPP1	Q9UN19	27071	ENSG00000070190
11616-9	Q00613	3	SL013812	HSF1	Q00613	3297	ENSG00000185122|ENSG00000284774
11617-1	P20701	1	SL004121	LFA-1 alpha-L chain	P20701	3683	ENSG00000005844
11618-83	P10242	4	SL007101	MYB	P10242	4602	ENSG00000118513
11626-7	Q13404	2	SL008563	UB2V1	Q13404	387522	ENSG00000244687
11633-89	O95433	2	SL013002	AHSA1	O95433	10598	ENSG00000100591
11634-32	O43665	2	SL016376	RGS10	O43665	6001	ENSG00000148908
11636-33	P37802	2	SL004811	Transgelin-2	P37802	8407	ENSG00000158710
11638-42	O43825	4	SL019577	B3GT2	O43825	8707	ENSG00000162630
11643-73	Q8TDB6	3	SL019554	DTX3L	Q8TDB6	151636	ENSG00000163840
11645-9	P13674	1	SL012417	P4HA1	P13674	5033	ENSG00000122884
11646-4	Q7L1S5	3	SL005434	Carbohydrate sulfotransferase 9	Q7L1S5	83539	ENSG00000154080
11647-6	Q9ULW2	4	SL025866	Frizzled-10:CD	Q9ULW2	11211	ENSG00000111432
11649-3	Q8IYB5	2	SL019547	SMAP1	Q8IYB5	60682	ENSG00000112305
11653-69	P48067	1	SL019569	SC6A9	P48067	6536	ENSG00000196517
11654-77	Q8IZ57	1	SL019578	NRSN1	Q8IZ57	140767	ENSG00000152954
11656-110	Q9UI08	3	SL007751	EVL	Q9UI08	51466	ENSG00000196405
11657-86	O14512	1	SL006979	SOCS7	O14512	30837	ENSG00000274229|ENSG00000274211
11659-31	Q14677	3	SL011224	EPN4	Q14677	9685	ENSG00000113282
11661-11	Q9C000	1	SL019570	NALP1	Q9C000	22861	ENSG00000091592
11664-32	Q8N6H7	2	SL019543	ARFG2	Q8N6H7	84364	ENSG00000149182
11666-72	P57771	3	SL019551	RGS8	P57771	85397	ENSG00000135824
11667-29	Q63HR2	1	SL019556	TENC1	Q63HR2	23371	ENSG00000111077
11669-39	Q9H2Y9	1	SL019571	SO5A1	Q9H2Y9	81796	ENSG00000137571
11671-19	P55201	1	SL019544	BRPF1	P55201	7862	ENSG00000156983
11672-17	Q96L93	3	SL019549	KI16B	Q96L93	55614	ENSG00000089177
11677-17	Q8IZN3	1	SL019579	ZDH14	Q8IZN3	79683	ENSG00000175048
11678-105	Q9UKL4	4	SL019586	CXD2	Q9UKL4	57369	ENSG00000159248
11681-8	P52594	2	SL007271	NUPL	P52594	3267	ENSG00000173744
11682-7	Q9H3M7	4	SL015231	TXNIP	Q9H3M7	10628	ENSG00000265972
11683-19	Q9NZ52	2	SL019567	GGA3	Q9NZ52	23163	ENSG00000125447
11690-47	Q9UJX3	1	SL019558	APC7	Q9UJX3	51434	ENSG00000196510
11692-21	Q6S5L8	4	SL019573	SHC4	Q6S5L8	399694	ENSG00000185634
11696-7	P29373	2	SL008838	RABP2	P29373	1382	ENSG00000143320
11699-16	Q12974	2	SL014919	TP4A2	Q12974	8073	ENSG00000184007
11708-2	P31025	3	SL007868	LCN1	P31025	3933	ENSG00000160349
11709-29	Q92523	3	SL015112	CPT1B	Q92523	1375	ENSG00000205560
11715-1	P14859	1	SL019568	PO2F1	P14859	5451	ENSG00000143190
11716-28	A6NDA9	1	SL019575	LRIT2	A6NDA9	340745	ENSG00000204033
11816-84	O60674	2	SL007025	JAK2	O60674	3717	ENSG00000096968
11825-27	Q9UBK2	4	SL013877	PRGC1	Q9UBK2	10891	ENSG00000109819
11827-7	P51449	1	SL019486	RORG	P51449	6097	ENSG00000143365
11837-7	Q9Y5U5	1	SL004859	GITR	Q9Y5U5	8784	ENSG00000186891
11838-130	Q92508	1	SL010815	FA38A	Q92508	9780	ENSG00000103335
11872-9	Q9Y5G3	4	SL019027	PCDGD	Q9Y5G3	56104	ENSG00000254221
11910-27	Q92988	2	SL019039	DLX4	Q92988	1748	ENSG00000108813
11911-13	Q9NT99	1	SL025919	LRC4B:CD	Q9NT99	94030	ENSG00000131409
11926-23	Q6PD74	2	SL012582	P34	Q6PD74	79719	ENSG00000103591
11934-9	Q68E01	1	SL015014	INT3	Q68E01	65123	ENSG00000262826|ENSG00000143624
11952-1	Q8IVU1	1	SL025881	IGDC3:CD	Q8IVU1	9543	ENSG00000174498
11955-1	Q07960	2	SL025968	RHG01:Rho-GAP	Q07960	392	ENSG00000175220
11967-23	P29762	3	SL013765	RABP1	P29762	1381	ENSG00000166426
11969-5	P29034	1	SL004807	S100A2	P29034	6273	ENSG00000196754
11988-24	Q9HD43	4	SL015251	PTPRH	Q9HD43	5794	ENSG00000080031
11989-35	Q8N766	3	SL019200	EMC1	Q8N766	23065	ENSG00000127463
12001-7	Q07157	3	SL006520	ZO1	Q07157	7082	ENSG00000277401|ENSG00000104067
12008-3	P09564	3	SL007098	CD7	P09564	924	ENSG00000173762
12014-19	Q03393	3	SL019226	PTPS	Q03393	5805	ENSG00000150787
12016-60	P22681	2	SL013756	CBL	P22681	867	ENSG00000110395
12018-84	Q9H3S4	1	SL019230	TPK1	Q9H3S4	27010	ENSG00000196511
12020-39	P07738	2	SL010883	PMGE	P07738	669	ENSG00000172331
12022-12	Q13485	2	SL000132	SMAD4	Q13485	4089	ENSG00000141646
12030-82	P17661	1	SL004900	Desmin	P17661	1674	ENSG00000175084
12033-3	O43683	1	SL007012	BUB1	O43683	699	ENSG00000169679
12041-33	P34931	3	SL013773	HS71L	P34931	3305	ENSG00000236251|ENSG00000204390|ENSG00000206383|ENSG00000234258
12046-51	Q13148	1	SL011216	TADBP	Q13148	23435	ENSG00000120948
12329-21	Q15418	4	SL013834	KS6A1	Q15418	6195	ENSG00000117676|ENSG00000281877
12332-7	O00418	4	SL019680	EF2K	O00418	29904	ENSG00000103319
12333-87	P49247	3	SL010958	RPIA	P49247	22934	ENSG00000153574
12334-25	P34896	2	SL004695	cSHMT	P34896	6470	ENSG00000176974|ENSG00000284320
12338-27	Q63HQ2	3	SL019671	EGFLA	Q63HQ2	133584	ENSG00000164318
12340-17	P49588	2	SL011196	SYAC	P49588	16	ENSG00000090861
12341-8	Q16828	3	SL007465	DUS6	Q16828	1848	ENSG00000139318
12343-14	Q15057	2	SL011226	CENB2	Q15057	23527	ENSG00000114331
12345-4	Q9UM13	1	SL019703	APC10	Q9UM13	10393	ENSG00000164162
12347-29	Q9BSQ5	3	SL019675	CCM2	Q9BSQ5	83605	ENSG00000136280
12348-46	Q9NP81	3	SL019681	SYSM	Q9NP81	54938	ENSG00000283104|ENSG00000104835
12350-86	P15036	1	SL018899	ETS2	P15036	2114	ENSG00000157557
12352-70	Q96B67	1	SL019698	ARRD3	Q96B67	57561	ENSG00000113369
12355-223	Q96E11	4	SL019676	RRFM	Q96E11	92399	ENSG00000148187
12356-65	P30626	2	SL005002	Sorcin	P30626	6717	ENSG00000075142
12357-41	O95721	1	SL016390	SNP29	O95721	9342	ENSG00000099940
12358-6	P78318	2	SL007325	IGBP1	P78318	3476	ENSG00000089289
12361-102	P62070	1	SL008513	RRAS2	P62070	22800	ENSG00000133818
12363-70	Q92519	1	SL015111	TRIB2	Q92519	28951	ENSG00000071575
12365-108	Q9Y265	3	SL009453	RUVB1	Q9Y265	8607	ENSG00000175792|ENSG00000284901
12366-16	P07320	4	SL008832	CRGD	P07320	1421	ENSG00000118231|ENSG00000285434
12367-52	Q8N5G2	3	SL019694	MACOI	Q8N5G2	55219	ENSG00000204178
12368-18	Q92831	3	SL013848	PCAF	Q92831	8850
12370-30	Q13790	2	SL006348	Apo F	Q13790	319	ENSG00000175336
12373-73	P62995	3	SL014875	TRA2B	P62995	6434	ENSG00000136527
12374-8	Q15102	2	SL019686	PA1B3	Q15102	5050	ENSG00000079462
12376-85	P55273	2	SL003762	p19-INK4d	P55273	1032	ENSG00000129355
12378-71	O15533	3	SL012578	TPSN	O15533	6892	ENSG00000231925|ENSG00000112493|ENSG00000206208|ENSG00000206281|ENSG00000236490
12381-26	P16152	3	SL008046	CBR1	P16152	873	ENSG00000159228
12382-2	O95786	1	SL019687	DDX58	O95786	23586	ENSG00000107201
12384-92	Q9H9Q2	1	SL019700	CSN7B	Q9H9Q2	64708	ENSG00000144524
12385-4	P20807	1	SL006471	CAN3	P20807	825	ENSG00000092529
12386-11	Q9H4A4	4	SL012837	AMPB	Q9H4A4	6051	ENSG00000176393
12387-7	P50479	3	SL013045	PDLI4	P50479	8572	ENSG00000131435
12389-4	Q9Y5N6	1	SL007790	ORC6	Q9Y5N6	23594	ENSG00000091651
12391-27	Q9H5P4	1	SL019695	PDZD7	Q9H5P4	79955	ENSG00000186862
12392-30	P40616	1	SL019701	ARL1	P40616	400	ENSG00000120805
12394-53	Q6UWD8	1	SL006601	CP054	Q6UWD8	283897	ENSG00000185905
12395-86	Q6PI48	2	SL019677	SYDM	Q6PI48	55157	ENSG00000117593
12396-19	Q6NVY1	2	SL006368	HIBCH	Q6NVY1	26275	ENSG00000198130
12398-15	O43316	1	SL019692	PAX4	O43316		ENSG00000106331
12399-194	Q8IVM0	2	SL013198	CCD50	Q8IVM0	152137	ENSG00000152492
12400-25	Q9NPD8	4	SL015259	UBE2T	Q9NPD8	29089	ENSG00000077152
12401-3	Q96FJ0	3	SL019706	STALP	Q96FJ0	57559	ENSG00000138134
12403-30	Q96DA2	1	SL019678	RB39B	Q96DA2	116442	ENSG00000155961
12406-119	O95661	1	SL000635	ARHI	O95661	9077	ENSG00000162595
12408-333	Q9UL26	3	SL015330	RB22A	Q9UL26	57403	ENSG00000124209
12409-90	Q96AH8	1	SL019707	RAB7B	Q96AH8	338382	ENSG00000276600
12411-60	P61244	2	SL019679	MAX	P61244	4149	ENSG00000125952
12415-122	O60869	1	SL011710	EDF1	O60869	8721	ENSG00000107223
12417-46	Q9Y3C4	4	SL019708	TPRKB	Q9Y3C4	51002	ENSG00000144034
12420-10	Q8N335	3	SL019684	GPD1L	Q8N335	23171	ENSG00000152642
12422-143	O15296	3	SL019693	LX15B	O15296	247	ENSG00000179593
12423-38	Q9NQ94	1	SL019697	A1CF	Q9NQ94	29974	ENSG00000148584
12424-107	Q9P016	4	SL019702	THYN1	Q9P016	29087	ENSG00000151500
12425-104	P62330	3	SL008834	ARF6	P62330	382	ENSG00000165527
12426-19	Q9H8S9	4	SL016520	MOL1B	Q9H8S9	55233	ENSG00000114978
12427-8	P30305	4	SL007185	MPIP2	P30305	994	ENSG00000101224
12428-2	Q5VWZ2	4	SL015008	LYPL1	Q5VWZ2	127018	ENSG00000143353
12430-78	Q9H074	1	SL011150	PAIP1	Q9H074	10605	ENSG00000172239
12431-13	Q9BRX2	1	SL019737	PELO	Q9BRX2	53918	ENSG00000152684
12432-23	Q9HB71	2	SL010232	CYBP	Q9HB71	27101	ENSG00000116161
12433-8	Q969Q4	1	SL019709	ARL11	Q969Q4	115761	ENSG00000152213
12434-25	P53990	2	SL008617	K0174	P53990	9798	ENSG00000182149
12436-84	P78417	1	SL005847	GST omega-1	P78417	9446	ENSG00000148834
12437-18	Q6PHR2	4	SL019726	ULK3	Q6PHR2	25989	ENSG00000140474
12438-127	P29372	1	SL014754	3MG	P29372	4350	ENSG00000103152
12439-67	Q00978	4	SL004395	ISGF3	Q00978	10379	ENSG00000285048|ENSG00000213928
12442-4	O00212	1	SL019715	RHOD	O00212	29984	ENSG00000173156
12444-39	O00482	4	SL006967	NR5A2	O00482	2494	ENSG00000116833
12445-50	Q96NW4	4	SL019727	ANR27	Q96NW4	84079	ENSG00000105186
12449-16	O43447	2	SL012991	PPIH	O43447	10465	ENSG00000171960
12450-42	Q15126	2	SL016459	PMVK	Q15126	10654	ENSG00000163344
12451-62	O14867	3	SL018858	BACH1	O14867	571	ENSG00000156273
12452-32	Q86Y97	4	SL019721	SV422	Q86Y97	84787	ENSG00000133247
12453-161	Q9UBU9	1	SL019728	NXF1	Q9UBU9	10482	ENSG00000162231
12454-105	Q9BV86	1	SL019732	NTM1A	Q9BV86	28989	ENSG00000148335
12455-48	Q9NPC7	1	SL019739	MYNN	Q9NPC7	55892	ENSG00000085274
12456-5	Q16875	3	SL019744	F263	Q16875	5209	ENSG00000170525
12457-10	Q9BV57	4	SL019711	MTND	Q9BV57	55256	ENSG00000182551
12458-79	Q99653	3	SL016506	CHP1	Q99653	11261	ENSG00000187446
12459-13	Q9HB21	1	SL007671	PKHA1	Q9HB21	59338	ENSG00000107679
12460-18	O14818	3	SL008613	PSA7	O14818	5688	ENSG00000101182
12461-8	Q9NXA8	1	SL013283	SIRT5	Q9NXA8	23408	ENSG00000124523
12462-20	Q53H47	1	SL019733	SETMR	Q53H47	6419	ENSG00000170364
12463-7	Q9P2N7	4	SL019740	KLH13	Q9P2N7	90293	ENSG00000003096
12466-7	P09651	2	SL008019	ROA1	P09651	3178	ENSG00000135486
12469-19	Q15691	3	SL011230	MARE1	Q15691	22919	ENSG00000101367
12471-47	O95793	3	SL007061	STAU1	O95793	6780	ENSG00000124214
12473-48	Q9NXV2	4	SL015285	KCTD5	Q9NXV2	54442	ENSG00000167977
12475-48	Q9NZA1	1	SL019722	CLIC5	Q9NZA1	53405	ENSG00000112782
12476-50	Q9NQ88	1	SL013278	TIGAR	Q9NQ88	57103	ENSG00000078237
12477-42	Q15631	2	SL019734	TSN	Q15631	7247	ENSG00000211460
12478-15	P62888	3	SL008862	RL30	P62888	6156	ENSG00000156482
12479-50	P31321	3	SL014768	KAP1	P31321	5575	ENSG00000188191
12480-9	Q96G74	1	SL019713	OTUD5	Q96G74	55593	ENSG00000068308
12482-5	Q12830	4	SL007512	BPTF	Q12830	2186	ENSG00000171634
12483-62	Q92753	1	SL007576	RORB	Q92753		ENSG00000198963
12484-67	P48739	3	SL011194	PIPNB	P48739	23760	ENSG00000180957
12486-8	Q9NS18	1	SL007708	GLRX2	Q9NS18	51022	ENSG00000023572
12488-9	Q9ULC4	2	SL015331	MCTS1	Q9ULC4	28985	ENSG00000288295|ENSG00000232119
12490-92	Q9UHA4	3	SL019720	LTOR3	Q9UHA4	8649	ENSG00000109270
12493-42	Q96DC9	1	SL019735	OTUB2	Q96DC9	78990	ENSG00000089723|ENSG00000277276
12494-99	P60520	2	SL019741	GBRL2	P60520	11345	ENSG00000034713
12497-29	Q9BRJ7	3	SL015180	SDOS	Q9BRJ7	84309	ENSG00000168101
12498-12	O14907	3	SL019719	TX1B3	O14907	30851	ENSG00000213977
12499-108	Q99962	2	SL015171	SH3G2	Q99962	6456	ENSG00000107295
12500-88	Q9UBT2	3	SL019730	SAE2	Q9UBT2	10054	ENSG00000126261
12501-10	O75347	1	SL008849	TBCA	O75347	6902	ENSG00000171530
12503-5	Q15743	4	SL007451	SPR1	Q15743	8111	ENSG00000119714
12504-26	P29536	3	SL008078	LMOD1	P29536	25802	ENSG00000163431
12507-16	Q96DU7	1	SL019723	IP3KC	Q96DU7	80271	ENSG00000086544
12508-9	Q9Y3E7	2	SL008756	CHMP3	Q9Y3E7	100526767	ENSG00000115561
12509-115	Q8N668	1	SL019736	COMD1	Q8N668	150684	ENSG00000173163
12510-3	Q9ULZ2	1	SL019742	STAP1	Q9ULZ2	26228	ENSG00000035720
12511-83	Q96JW4	4	SL019747	S41A2	Q96JW4	84102	ENSG00000136052
12513-8	Q9NZD2	1	SL008826	GLTP	Q9NZD2	51228	ENSG00000139433
12514-16	Q9UBP6	3	SL004624	METTL1	Q9UBP6	4234	ENSG00000037897
12515-45	Q9BZX2	4	SL019724	UCK2	Q9BZX2	7371	ENSG00000143179
12516-13	Q15561	3	SL019731	TEAD4	Q15561	7004	ENSG00000197905
12517-52	O14737	2	SL003787	TFAR19	O14737	9141	ENSG00000105185
12518-289	Q86U86	3	SL011258	PB1	Q86U86	55193	ENSG00000163939
12521-3	P42773	3	SL007230	CDN2C	P42773	1031	ENSG00000123080
12522-6	P54727	2	SL011201	RD23B	P54727	5887	ENSG00000119318
12524-18	Q96F10	3	SL019774	SAT2	Q96F10	112483	ENSG00000141504
12527-50	P10827	4	SL013736	THA	P10827	7067	ENSG00000126351
12528-40	Q96S55	4	SL019761	WRIP1	Q96S55	56897	ENSG00000124535
12529-32	O75344	4	SL019753	FKBP6	O75344	8468	ENSG00000077800
12530-14	P61024	3	SL005032	CKS-1	P61024	1163	ENSG00000173207
12531-5	B6SEH8	4	SL019768	ERVV1	B6SEH8	147664	ENSG00000269526
12532-28	P49427	4	SL013788	UB2R1	P49427	997	ENSG00000099804
12533-135	Q99418	3	SL019781	CYH2	Q99418	9266	ENSG00000105443
12534-10	Q13137	1	SL019796	CACO2	Q13137	10241	ENSG00000136436
12535-2	P18887	1	SL013748	XRCC1	P18887	7515	ENSG00000073050
12536-46	Q9Y217	3	SL019758	MTMR6	Q9Y217	9107	ENSG00000139505
12537-88	Q00577	2	SL013811	PURA	Q00577	5813	ENSG00000185129
12538-19	P49802	1	SL019759	RGS7	P49802	6000	ENSG00000182901
12540-25	P84095	1	SL019775	RHOG	P84095	391	ENSG00000177105
12543-76	Q96MR9	1	SL019752	ZN560	Q96MR9	147741	ENSG00000198028
12546-1	P53814	2	SL014839	SMTN	P53814	6525	ENSG00000183963
12548-75	Q9HB90	1	SL019776	RRAGC	Q9HB90	64121	ENSG00000116954
12549-33	O60760	1	SL014636	PTGD2	O60760	27306	ENSG00000163106
12551-3	Q96J02	1	SL007599	ITCH	Q96J02	83737	ENSG00000078747
12553-5	Q99986	4	SL010954	VRK1	Q99986	7443	ENSG00000100749
12554-10	O75771	1	SL013725	RA51D	O75771	5892	ENSG00000185379
12556-7	O00762	1	SL006252	UBE2C	O00762	11065	ENSG00000175063
12557-18	P51513	1	SL019782	NOVA1	P51513	4857	ENSG00000139910
12558-3	Q8TF42	2	SL011269	UBS3B	Q8TF42	84959	ENSG00000154127
12560-9	Q8TCD5	2	SL008415	NT5C	Q8TCD5	30833	ENSG00000125458
12562-1	Q16512	4	SL014979	PKN1	Q16512	5585	ENSG00000123143
12563-2	O95379	3	SL019770	TFIP8	O95379	25816	ENSG00000145779
12564-9	Q9Y221	1	SL019777	NIP7	Q9Y221	51388	ENSG00000132603
12568-14	Q14145	1	SL017529	KEAP1	Q14145	9817	ENSG00000079999
12569-25	P48643	2	SL004993	TCP-1-epsilon	P48643	22948	ENSG00000150753
12571-14	P36405	2	SL019778	ARL3	P36405	403	ENSG00000138175
12572-236	O43281	4	SL019783	EFS	O43281	10278	ENSG00000100842
12573-80	O75382	2	SL019797	TRIM3	O75382	10612	ENSG00000110171
12574-36	P20800	3	SL000405	Endothelin 2	P20800	1907	ENSG00000127129
12575-30	P11586	2	SL008027	C1TC	P11586	4522	ENSG00000100714
12576-21	P43357	1	SL002732	MAGE-3	P43357	4102	ENSG00000221867
12577-100	P39748	1	SL002091	FLAP endonuclease-1	P39748	2237	ENSG00000168496
12578-13	P61204	3	SL006497	ARF3	P61204	377	ENSG00000134287
12580-7	P28074	1	SL012949	PSB5	P28074	5693	ENSG00000100804
12581-39	O14732	4	SL014587	IMPA2	O14732	3613	ENSG00000141401
12583-77	P10398	3	SL019755	ARAF	P10398	369	ENSG00000078061
12585-39	P07992	4	SL009589	ERCC1	P07992	2067	ENSG00000012061
12587-65	P36404	1	SL019779	ARL2	P36404	402	ENSG00000213465
12591-27	O60890	2	SL002050	Oligophrenin-1	O60890	4983	ENSG00000079482
12593-33	Q9NUG6	3	SL019751	PDRG1	Q9NUG6	81572	ENSG00000088356
12594-5	P28676	3	SL019772	GRAN	P28676	25801	ENSG00000115271
12595-11	P28289	3	SL010848	TMOD1	P28289	7111	ENSG00000136842
12597-68	Q9H1Y0	3	SL019171	Autophagy protein 5	Q9H1Y0	9474	ENSG00000057663
12599-10	Q86UX7	3	SL010979	URP2	Q86UX7	83706	ENSG00000149781
12603-87	Q13310	2	SL019780	PABP4	Q13310	8761	ENSG00000090621
12604-16	Q96GD3	3	SL019785	SCMH1	Q96GD3	22955	ENSG00000010803
12605-1	Q9NQT5	1	SL005742	Exosome component 3	Q9NQT5	51010	ENSG00000107371
12612-37	P20618	2	SL008624	PSB1	P20618	5689	ENSG00000008018
12616-45	Q9UHY1	1	SL019803	NRBP	Q9UHY1	29959	ENSG00000115216
12617-2	Q9Y6E0	2	SL008369	STK24	Q9Y6E0	8428	ENSG00000102572
12618-50	Q04828	4	SL008344	Aldo-keto reductase 1C1	Q04828	1645	ENSG00000187134
12619-14	P35813	3	SL004719	Protein phophatase 2Ca	P35813	5494	ENSG00000100614
12620-3	Q9NVA2	1	SL011301	Septin-11	Q9NVA2	55752	ENSG00000138758
12621-55	P30153	2	SL008081	PP2AAA	P30153	5518	ENSG00000105568
12622-96	Q9NR48	1	SL019786	ASH1L	Q9NR48	55870	ENSG00000116539
12623-84	Q92833	1	SL019793	JARD2	Q92833	3720	ENSG00000008083
12625-138	Q8IXQ5	4	SL019811	KLHL7	Q8IXQ5	55975	ENSG00000122550
12626-6	Q9BQF6	1	SL019816	SENP7	Q9BQF6	57337	ENSG00000138468
12627-97	O95352	4	SL019821	ATG7	O95352	10533	ENSG00000197548
12628-31	Q9NS86	2	SL019826	LANC2	Q9NS86	55915	ENSG00000132434
12630-8	P53365	1	SL019787	ARFP2	P53365	23647	ENSG00000132254
12632-14	P18440	4	SL019805	ARY1	P18440	9	ENSG00000171428
12633-3	P43378	1	SL019812	PTN9	P43378	5780	ENSG00000169410
12634-79	O75815	3	SL025804	BCAR3:Ras-GEF	O75815	8412	ENSG00000137936
12635-9	O14717	1	SL019822	TRDMT	O14717	1787	ENSG00000107614
12636-113	Q9NRG4	1	SL019827	SMYD2	Q9NRG4	56950	ENSG00000143499
12637-7	P43155	2	SL019832	CACP	P43155	1384	ENSG00000095321
12641-3	P32019	2	SL019813	I5P2	P32019	3633	ENSG00000204084
12643-4	P49407	2	SL011195	ARRB1	P49407	408	ENSG00000137486
12644-63	P30520	1	SL019828	PURA2	P30520	159	ENSG00000035687
12646-2	Q96AT9	2	SL013233	RPE	Q96AT9	6120	ENSG00000197713
12647-52	Q9BYW2	1	SL016514	SETD2	Q9BYW2	29072	ENSG00000181555
12650-43	P08754	3	SL008873	GNAI3	P08754	2773	ENSG00000065135
12651-21	Q15119	1	SL019823	PDK2	Q15119	5164	ENSG00000005882
12652-37	O43865	2	SL019829	SAHH2	O43865	10768	ENSG00000168710
12653-13	P78368	3	SL010497	CSNK1G2	P78368	1455	ENSG00000133275
12655-30	Q9H115	1	SL010994	SNAB	Q9H115	63908	ENSG00000125814
12656-1	Q07866	2	SL019807	KLC1	Q07866	3831	ENSG00000126214
12657-2	Q13630	1	SL010919	FCL	Q13630	7264	ENSG00000278243|ENSG00000104522
12658-72	Q9H999	4	SL019818	PANK3	Q9H999	79646	ENSG00000120137
12659-13	Q9NTK5	2	SL008839	GTPB9	Q9NTK5	29789	ENSG00000138430
12661-44	Q9H0R8	2	SL019788	GBRL1	Q9H0R8	23710	ENSG00000139112
12662-82	Q13011	3	SL004998	ECH1	Q13011	1891	ENSG00000282853|ENSG00000104823
12663-1	Q16762	3	SL011234	THTR	Q16762	7263	ENSG00000128311
12664-19	Q12923	1	SL014918	PTN13	Q12923	5783	ENSG00000163629
12665-16	Q12905	4	SL014917	ILF2	Q12905	3608	ENSG00000143621
12667-2	Q9Y2T3	4	SL009095	GUAD	Q9Y2T3	9615	ENSG00000119125
12668-7	O75351	3	SL019834	VPS4B	O75351	9525	ENSG00000119541
12669-30	Q76N89	1	SL019789	HECW1	Q76N89	23072	ENSG00000002746
12670-15	O60671	3	SL019800	RAD1	O60671	5810	ENSG00000113456
12671-35	O43704	3	SL019808	ST1B1	O43704	27284	ENSG00000173597
12675-14	P14868	2	SL010893	SYDC	P14868	1615	ENSG00000115866
12676-1	Q9BY11	2	SL019835	PACN1	Q9BY11	29993	ENSG00000124507
12677-164	Q13045	2	SL006530	FLII	Q13045	2314	ENSG00000177731|ENSG00000284571
12678-66	P09012	3	SL013011	SNRPA	P09012	6626	ENSG00000077312
12681-63	Q9UK80	1	SL019819	UBP21	Q9UK80	27005	ENSG00000143258
12682-5	Q6YP21	2	SL019824	KAT3	Q6YP21	56267	ENSG00000137944
12683-156	Q9BPU6	1	SL019830	DPYL5	Q9BPU6	56896	ENSG00000157851
12684-5	Q9Y6U3	3	SL019836	ADSV	Q9Y6U3	85477	ENSG00000006747
12685-57	Q9NSB8	3	SL019790	HOME2	Q9NSB8	9455	ENSG00000103942
12686-15	P25325	2	SL008788	THTM	P25325	4357	ENSG00000128309
12687-2	Q16698	2	SL008215	DECR	Q16698	1666	ENSG00000104325
12688-115	Q9UK32	2	SL019814	KS6A6	Q9UK32	27330	ENSG00000072133
12689-56	O15143	1	SL011157	ARC1B	O15143	10095	ENSG00000130429
12690-33	Q9P0V9	1	SL019825	SEP10	Q9P0V9	151011	ENSG00000186522
12691-44	P34897	2	SL015512	GLYM	P34897	6472	ENSG00000182199
12692-56	Q8TEK3	1	SL019837	DOT1L	Q8TEK3	84444	ENSG00000104885
12693-2	O75368	2	SL008627	SH3L1	O75368	6451	ENSG00000131171
12694-28	Q9UNQ2	1	SL019801	DIM1	Q9UNQ2	27292	ENSG00000086189
12695-62	Q53G59	1	SL019809	KLH12	Q53G59	59349	ENSG00000117153
12696-166	O60678	1	SL019815	ANM3	O60678	10196	ENSG00000185238
12697-30	P48426	2	SL010809	PI42A	P48426	5305	ENSG00000150867
12698-72	O00629	3	SL006395	IMA4	O00629	3840	ENSG00000186432
12699-28	P50990	2	SL005763	TCP-1-theta	P50990	10694	ENSG00000156261
12700-9	P53396	1	SL007279	ACLY	P53396	47	ENSG00000131473
12701-1	O60739	2	SL019791	EIF1B	O60739	10289	ENSG00000114784
12702-13	Q9HAT8	1	SL019802	PELI2	Q9HAT8	57161	ENSG00000139946
12703-6	Q8TDX7	2	SL019810	NEK7	Q8TDX7	140609	ENSG00000151414
12704-26	Q8N5H7	4	SL009388	SH2D3	Q8N5H7	10044	ENSG00000095370
12705-9	Q15751	1	SL019820	HERC1	Q15751	8925	ENSG00000103657
12706-2	Q5VT25	3	SL007478	MRCKA	Q5VT25	8476	ENSG00000143776
12707-26	Q14195	3	SL008196	DPYL3	Q14195	1809	ENSG00000113657
12708-91	Q969R5	2	SL019851	LMBL2	Q969R5	83746	ENSG00000100395
12709-63	Q92522	3	SL008266	H1X	Q92522	8971	ENSG00000184897
12711-19	P48165	4	SL007244	CXA8	P48165	2703	ENSG00000121634
12712-9	Q9NP66	4	SL019881	HM20A	Q9NP66	10363	ENSG00000140382
12713-365	P49795	1	SL014816	RGS19	P49795	10287	ENSG00000171700
12714-38	O75843	2	SL019896	AP1G2	O75843	8906	ENSG00000213983
12715-30	Q8IZD4	1	SL019904	DCP1B	Q8IZD4	196513	ENSG00000284850|ENSG00000151065
12716-3	Q9Y473	4	SL015364	ZN175	Q9Y473	7728	ENSG00000105497
12717-65	O15405	3	SL019861	TOX3	O15405	27324	ENSG00000103460
12718-43	Q9Y237	2	SL010814	PIN4	Q9Y237	5303	ENSG00000102309
12720-71	Q9NRR5	2	SL019882	UBQL4	Q9NRR5	56893	ENSG00000160803
12721-4	Q86VP1	4	SL019891	TAXB1	Q86VP1	8887	ENSG00000106052
12724-81	Q14011	2	SL005468	CIRBP	Q14011	1153	ENSG00000099622
12726-3	O00287	1	SL019868	RFXAP	O00287	5994	ENSG00000133111
12727-7	Q9P2B2	1	SL019877	FPRP	Q9P2B2	5738	ENSG00000134247
12729-12	Q9BT73	2	SL019892	PSMG3	Q9BT73	84262	ENSG00000157778
12730-3	O14777	4	SL006986	KNTC2	O14777	10403	ENSG00000080986
12731-12	Q6IQ23	3	SL019906	PKHA7	Q6IQ23	144100	ENSG00000166689
12732-13	Q5T2T1	3	SL019852	MPP7	Q5T2T1	143098	ENSG00000150054
12734-112	Q14807	4	SL019869	KIF22	Q14807	3835	ENSG00000079616
12735-39	O75534	4	SL007039	CSDE1	O75534	7812	ENSG00000009307
12737-12	Q14651	1	SL015520	PLSI	Q14651	5357	ENSG00000120756
12738-43	Q9Y2I1	4	SL019897	NISCH	Q9Y2I1	11188	ENSG00000010322
12740-55	Q99581	2	SL019853	FEV	Q99581	54738	ENSG00000163497
12742-160	A6NDV4	1	SL019870	TMM8B	A6NDV4	51754	ENSG00000137103
12743-18	Q9UL15	1	SL015328	BAG5	Q9UL15	9529	ENSG00000166170
12746-4	Q9UIA0	1	SL019898	CYH4	Q9UIA0	27128	ENSG00000100055
12747-89	P98179	2	SL010231	RBM3	P98179	5935	ENSG00000102317
12748-6	Q58F21	1	SL019854	BRDT	Q58F21	676	ENSG00000137948
12750-9	P05107	4	SL004122	LFA-1 beta-2	P05107	3689	ENSG00000160255
12751-26	Q9UKY1	4	SL015327	ZHX1	Q9UKY1	11244
12753-6	Q92870	1	SL025795	APBB2:PID 1	Q92870	323	ENSG00000163697
12754-14	Q9Y534	1	SL019899	CSDC2	Q9Y534	27254	ENSG00000172346
12756-3	Q9BYV9	1	SL019855	BACH2	Q9BYV9	60468	ENSG00000112182
12758-47	O43424	1	SL019871	GRID2	O43424	2895	ENSG00000152208
12759-47	Q12906	3	SL004792	DRBP76	Q12906	3609	ENSG00000129351
12760-34	Q6NX45	4	SL019886	ZN774	Q6NX45	342132	ENSG00000196391
12763-69	Q9HCZ1	1	SL019908	ZN334	Q9HCZ1	55713	ENSG00000198185
12764-3	Q92556	1	SL019856	ELMO1	Q92556	9844	ENSG00000155849
12766-33	Q7Z601	4	SL019872	GP142	Q7Z601	350383	ENSG00000257008
12768-3	Q86XI6	1	SL019887	PPR3B	Q86XI6	79660	ENSG00000285343|ENSG00000173281
12771-19	Q9UJW8	4	SL011309	ZN180	Q9UJW8	7733	ENSG00000167384
12772-8	P52948	1	SL019857	NUP98	P52948	4928	ENSG00000110713
12774-12	O60741	4	SL019873	HCN1	O60741	348980	ENSG00000164588
12775-6	O15347	1	SL006995	HMGB3	O15347	3149	ENSG00000029993
12777-11	Q15637	1	SL013086	SF01	Q15637	7536	ENSG00000168066
12779-30	Q9UKN5	3	SL019909	PRDM4	Q9UKN5	11108	ENSG00000110851
12781-2	Q15633	1	SL014970	TRBP2	Q15633	6895	ENSG00000139546
12783-29	P52272	3	SL008807	HNRPM	P52272	4670	ENSG00000099783
12784-10	O95704	4	SL025797	APBB3:PID 1	O95704	10307	ENSG00000113108
12785-49	Q86T24	1	SL009382	KAISO	Q86T24	10009	ENSG00000177485
12786-61	Q9NPB8	3	SL015257	GDE5	Q9NPB8	56261	ENSG00000125772
12787-47	P52741	4	SL014834	ZN134	P52741	7693	ENSG00000213762
12788-6	Q96ES7	4	SL019859	SGF29	Q96ES7	112869	ENSG00000176476
12790-10	Q96ER9	1	SL019874	CCD51	Q96ER9	79714	ENSG00000164051
12793-4	Q96J94	4	SL019894	PIWL1	Q96J94	9271	ENSG00000275051|ENSG00000125207
12794-6	Q96MN2	4	SL019902	NALP4	Q96MN2	147945	ENSG00000160505
12795-2	Q969W8	4	SL019910	ZN566	Q969W8	84924	ENSG00000186017
12796-44	O95989	3	SL019860	NUDT3	O95989	11165	ENSG00000272325
12798-46	Q2Y0W8	4	SL019875	S4A8	Q2Y0W8	9498	ENSG00000050438
12799-65	Q9NZQ0	1	SL019880	DJC27	Q9NZQ0	51277	ENSG00000115137
12800-5	P59282	2	SL019890	TPPP2	P59282	122664	ENSG00000179636
12801-33	P14316	4	SL019895	IRF2	P14316	3660	ENSG00000168310
12803-9	Q86UD4	4	SL019911	ZN329	Q86UD4	79673	ENSG00000181894
12804-5	Q9UKD1	1	SL019919	GMEB2	Q9UKD1	26205	ENSG00000101216
12807-89	Q7Z6I6	1	SL019940	RHG30	Q7Z6I6	257106	ENSG00000186517
12808-103	Q9Y2V2	3	SL013301	CHSP1	Q9Y2V2	23589	ENSG00000153048
12811-55	Q09FC8	4	SL019912	ZN415	Q09FC8	55786	ENSG00000170954
12812-25	P14621	2	SL009425	ACYP2	P14621	98	ENSG00000170634
12813-18	Q8NDI1	1	SL006654	EHBP1	Q8NDI1	23301	ENSG00000115504
12814-17	Q96LT9	1	SL019933	RBM40	Q96LT9	55599	ENSG00000185946
12815-9	P41252	1	SL008104	SYIC	P41252	3376	ENSG00000196305
12817-1	P55040	4	SL019954	GEM	P55040	2669	ENSG00000164949
12818-159	Q15849	3	SL019965	UT2	Q15849	8170	ENSG00000132874
12820-1	Q13588	1	SL019920	GRAP	Q13588	10750	ENSG00000154016
12821-6	Q86W26	3	SL019926	NAL10	Q86W26	338322	ENSG00000281166|ENSG00000276780|ENSG00000182261
12822-34	O00213	3	SL025793	APBB1:PID 1	O00213	322	ENSG00000166313
12825-18	Q9UKG1	1	SL019955	DP13A	Q9UKG1	26060	ENSG00000157500
12826-5	Q92911	1	SL019966	SC5A5	Q92911	6528	ENSG00000105641
12827-37	P49796	4	SL014817	RGS3	P49796	5998	ENSG00000138835
12830-4	O00422	4	SL019934	SAP18	O00422	10284	ENSG00000150459
12831-21	Q96BS2	2	SL015132	TESC	Q96BS2	54997	ENSG00000088992
12832-10	Q9UBL3	3	SL019949	ASH2L	Q9UBL3	9070	ENSG00000129691
12834-3	Q9H3M0	4	SL019967	KCNF1	Q9H3M0	3754	ENSG00000162975
12835-101	Q8WXC3	4	SL019914	PYDC1	Q8WXC3	260434	ENSG00000169900
12838-28	Q9H1R2	1	SL019935	DUS15	Q9H1R2	128853	ENSG00000149599
12842-43	O60499	3	SL019968	STX10	O60499	8677	ENSG00000104915
12843-6	Q86VK4	4	SL019915	ZN410	Q86VK4	57862	ENSG00000119725
12844-10	O95429	3	SL006067	BAG4	O95429	9530	ENSG00000156735
12845-18	Q15036	1	SL011225	SNX17	Q15036	9784	ENSG00000115234
12846-3	Q9UKA1	1	SL019936	FBXL5	Q9UKA1	26234	ENSG00000118564
12847-27	O60942	4	SL019942	MCE1	O60942	8732	ENSG00000111880
12848-9	Q92974	4	SL019951	ARHG2	Q92974	9181	ENSG00000116584
12849-25	Q9P0R6	3	SL019958	GSKIP	Q9P0R6	51527	ENSG00000100744
12851-5	Q9NP87	1	SL019921	DPOLM	Q9NP87	27434	ENSG00000122678
12853-112	Q9NZR1	3	SL019937	TMOD2	Q9NZR1	29767	ENSG00000128872
12854-3	Q99594	4	SL019943	TEAD3	Q99594	7005	ENSG00000007866
12855-16	Q9NQ75	2	SL011299	CT032	Q9NQ75	57091	ENSG00000087589
12856-14	Q96Q45	3	SL019959	TM237	Q96Q45	65062	ENSG00000155755
12859-33	O75521	1	SL007038	PECI	O75521	10455	ENSG00000198721
12860-7	Q9UBL0	4	SL006617	cAMP-regulated phosphoprotein 21	Q9UBL0	10777	ENSG00000172995
12861-13	Q9NYL9	2	SL006759	TMOD3	Q9NYL9	29766	ENSG00000138594
12862-14	Q14511	4	SL014945	CASL	Q14511	4739	ENSG00000111859
12864-9	Q0D2K0	4	SL019960	NIPA4	Q0D2K0	348938	ENSG00000172548
12867-40	P51808	1	SL019922	DYLT3	P51808	6990	ENSG00000165169
12869-68	P26196	2	SL019938	DDX6	P26196	1656	ENSG00000110367
12871-10	Q12792	1	SL013078	TWF1	Q12792	5756
12872-35	Q16280	4	SL019961	CNGA2	Q16280	1260	ENSG00000183862
12873-11	P16150	1	SL007131	LEUK	P16150	6693	ENSG00000197471
12875-28	Q8WUN7	1	SL019923	UBTD2	Q8WUN7	92181	ENSG00000168246
12876-39	Q9Y4P9	4	SL007787	SPEF1	Q9Y4P9	25876	ENSG00000101222
12878-60	Q9BXB4	1	SL019944	OSB11	Q9BXB4	114885	ENSG00000144909
12879-5	P28749	4	SL003759	p107	P28749	5933	ENSG00000080839
12880-1	Q7L0J3	4	SL019962	SV2A	Q7L0J3	9900	ENSG00000159164
12881-17	O75452	4	SL019970	RDH16	O75452	8608	ENSG00000139547
12882-7	Q9NR21	4	SL019918	PAR11	Q9NR21	57097	ENSG00000111224
12885-42	Q14995	1	SL007432	NR1D2	Q14995	9975	ENSG00000174738
12888-18	O75446	4	SL012382	SAP30	O75446	8819	ENSG00000164105
12891-1	Q8IY33	1	SL019924	MILK2	Q8IY33	79778	ENSG00000164877
12892-10	Q8IYJ3	4	SL019931	SYTL1	Q8IYJ3	84958	ENSG00000142765
12893-159	Q16666	3	SL025892	IP16:HIN 2	Q16666	3428	ENSG00000163565
12894-3	Q6ZW49	1	SL019946	PAXI1	Q6ZW49	22976	ENSG00000157212
12895-28	Q9Y6T7	3	SL019952	DGKB	Q9Y6T7	1607	ENSG00000136267
12904-180	O60494	4	SL004440	cubilin	O60494	8029	ENSG00000107611
12923-51	Q04695	1	SL005401	Keratin 17	Q04695	3872	ENSG00000128422
12925-105	Q9Y2T1	1	SL018508	AXIN2	Q9Y2T1	8313	ENSG00000168646
12931-16	P08235	1	SL007088	MCR	P08235	4306	ENSG00000151623
12933-17	Q8TC92	3	SL019362	ENOX1	Q8TC92	55068	ENSG00000120658
12934-1	Q9UII4	4	SL015312	HERC5	Q9UII4	51191	ENSG00000138646
12936-38	P12271	4	SL019347	RLBP1	P12271	6017	ENSG00000140522
12939-1	O15160	3	SL019437	RPAC1	O15160	9533	ENSG00000171453
12940-35	P43353	1	SL010891	AL3B1	P43353	221	ENSG00000006534
12945-33	Q9NP72	3	SL013869	RAB18	Q9NP72	22931	ENSG00000099246
12954-71	Q07869	4	SL005257	PPARa	Q07869	5465	ENSG00000186951
12956-40	Q96EK5	2	SL019438	KBP	Q96EK5	26128	ENSG00000198954
12957-62	P14927	1	SL008041	UCR6	P14927	7381	ENSG00000156467
12960-9	P35557	4	SL007208	HXK4	P35557	2645	ENSG00000106633
12963-1	Q5VW38	1	SL015007	GP107	Q5VW38	57720	ENSG00000148358
12968-2	Q16527	2	SL008213	CSRP2	Q16527	1466	ENSG00000175183
12970-35	Q9NUL3	4	SL007715	STAU2	Q9NUL3	27067	ENSG00000040341
12975-11	P35900	2	SL002694	Keratin 20	P35900	54474	ENSG00000263057|ENSG00000171431
12976-49	O60504	3	SL001913	Vinexin b	O60504	10174	ENSG00000120896
12980-31	Q9NW64	1	SL019459	RBM22	Q9NW64	55696	ENSG00000086589
12986-12	Q9NUP9	1	SL019466	LIN7C	Q9NUP9	55327	ENSG00000148943
12987-12	Q16629	3	SL019472	SRSF7	Q16629	6432	ENSG00000115875
12988-49	Q01844	2	SL007342	EWS	Q01844	2130	ENSG00000182944
12990-39	Q99759	3	SL005017	MAP3K3	Q99759	4215	ENSG00000198909
12991-49	Q8IWT3	1	SL019483	CUL9	Q8IWT3	23113	ENSG00000112659
12993-21	Q8TAT6	2	SL016487	NPL4	Q8TAT6	55666	ENSG00000182446
13007-66	Q6JVE6	3	SL012574	LCN10	Q6JVE6	414332	ENSG00000187922
13011-20	P46783	3	SL008108	RS10	P46783	6204	ENSG00000124614
13013-41	O60260	4	SL019524	PRKN2	O60260	5071	ENSG00000185345
13022-20	O14683	1	SL019515	P5I11	O14683	9537	ENSG00000175274
13025-4	Q8WU20	3	SL019541	FRS2	Q8WU20	10818	ENSG00000166225
13027-20	O95931	4	SL019531	CBX7	O95931	23492	ENSG00000100307
13032-1	Q14457	1	SL014943	BECN1	Q14457	8678	ENSG00000126581
13039-1	Q12972	1	SL019546	PP1R8	Q12972	5511	ENSG00000117751
13041-47	Q9BUZ4	1	SL007634	TRAF4	Q9BUZ4	9618	ENSG00000076604
13042-7	Q16322	1	SL019583	KCA10	Q16322	3744	ENSG00000143105
13043-157	Q6PL18	4	SL007491	ATAD2	Q6PL18	29028	ENSG00000156802
13044-5	Q99816	2	SL007627	TS101	Q99816	7251	ENSG00000074319
13053-6	Q9UN76	4	SL015342	S6A14	Q9UN76	11254	ENSG00000268104
13055-53	A5PKW4	1	SL019564	PSD1	A5PKW4	5662	ENSG00000059915
13056-18	Q9GZN6	4	SL019585	S6A16	Q9GZN6	28968	ENSG00000063127
13059-33	Q969G6	3	SL019557	RIFK	Q969G6	55312	ENSG00000135002
13062-4	O60234	2	SL016378	GMFG	O60234	9535	ENSG00000130755
13066-42	Q6P2E9	4	SL015023	EDC4	Q6P2E9	23644	ENSG00000038358
13067-5	Q13976	1	SL009424	KGP1B	Q13976	5592	ENSG00000185532
13068-139	O14618	1	SL006984	CCS	O14618	9973	ENSG00000173992
13073-14	P39687	3	SL019559	AN32A	P39687	8125	ENSG00000140350
13076-4	P51114	3	SL018149	FXR1	P51114	8087	ENSG00000114416
13078-3	P41208	4	SL014793	CETN2	P41208	1069	ENSG00000147400
13082-9	Q9H3U1	2	SL011294	UN45A	Q9H3U1	55898	ENSG00000140553
13083-18	P26640	3	SL013025	SYVC	P26640	7407	ENSG00000224264|ENSG00000231116|ENSG00000226589|ENSG00000096171|ENSG00000204394
13085-18	P43220	4	SL025874	GLP1R:CD	P43220	2740	ENSG00000112164
13088-397	P35070	1	SL000137	BTC	P35070	685	ENSG00000174808
13089-6	Q16665	4	SL003349	HIF-1a	Q16665	3091	ENSG00000100644
13090-17	P06703	2	SL004827	S100A6	P06703	6277	ENSG00000197956
13093-6	Q8WVN6	1	SL005430	SECTM1	Q8WVN6	6398	ENSG00000141574
13094-75	Q9BXY4	2	SL018509	RSPO3	Q9BXY4	84870	ENSG00000146374
13095-51	P05451	2	SL005357	PSP	P05451	5967	ENSG00000115386
13097-11	Q92843	3	SL003774	Apoptosis regulator Bcl-W	Q92843	599	ENSG00000258643|ENSG00000129473
13098-93	O43915	1	SL003320	VEGF-D	O43915	2277	ENSG00000165197
13101-60	Q9BQB4	2	SL007631	SOST	Q9BQB4	50964	ENSG00000167941
13102-1	Q96BQ1	3	SL012769	FAM3D	Q96BQ1	131177	ENSG00000198643
13103-125	P0DML3	4	SL009328	CSH	P0DML3|P0DML2	1442	ENSG00000213218|ENSG00000136488
13104-32	P98172	3	SL008614	EFNB1	P98172	1947	ENSG00000090776
13105-7	P60880	4	SL007311	SNP25	P60880	6616	ENSG00000132639
13107-9	O95274	1	SL008402	LYPD3	O95274	27076	ENSG00000124466
13109-82	Q7Z3B1	3	SL008810	NEGR1	Q7Z3B1	257194	ENSG00000172260
13111-79	P41182	1	SL007223	BCL6	P41182	604	ENSG00000113916
13112-179	Q12841	2	SL009349	FSTL1	Q12841	11167	ENSG00000163430
13113-7	P10451	3	SL002688	Osteopontin	P10451	6696	ENSG00000118785
13114-50	P51884	2	SL006230	Lumican	P51884	4060	ENSG00000139329
13116-25	Q8N6Q3	1	SL008931	CD177	Q8N6Q3	57126	ENSG00000204936
13118-5	Q9H4F8	2	SL011888	SMOC1	Q9H4F8	64093	ENSG00000198732
13119-26	Q9UK55	4	SL004467	protein Z inhibitor	Q9UK55	51156	ENSG00000140093|ENSG00000278767
13122-19	O43155	2	SL008360	FLRT2	O43155	23768	ENSG00000185070
13123-3	Q9NZU0	3	SL025865	FLRT3:ECD	Q9NZU0	23767	ENSG00000125848
13124-20	Q6UXK2	3	SL018587	ISLR2	Q6UXK2	57611	ENSG00000167178
13125-45	P04004	4	SL000616	Vitronectin	P04004	7448	ENSG00000109072
13126-52	Q02487	2	SL008631	DSC2	Q02487	1824	ENSG00000134755
13129-40	P01130	1	SL007070	LDLR	P01130	3949	ENSG00000130164
13130-150	P52789	2	SL007272	HXK2	P52789	3099	ENSG00000159399
13131-5	P19367	1	SL011180	HXK1	P19367	3098	ENSG00000156515
13132-14	Q13591	3	SL008522	SEM5A	Q13591	9037	ENSG00000112902
13133-73	Q8N2S1	2	SL007033	LTBP4	Q8N2S1	8425	ENSG00000090006
13228-75	Q00987	1	SL001999	MDM2	Q00987	4193	ENSG00000135679
13229-20	O15151	4	SL019996	MDM4	O15151	4194	ENSG00000198625
13230-174	P01859	4	SL019999	IgG2, Kappa	P01859		ENSG00000274497|ENSG00000211893
13231-90	P01861	2	SL020001	IgG4, Kappa	P01861		ENSG00000277016|ENSG00000211892
13236-25	P56704	4	SL012449	WNT3A	P56704	89780	ENSG00000154342
13240-170	Q9Y566	4	SL019993	SHAN1	Q9Y566	50944	ENSG00000161681
13242-134	Q9BYB0	2	SL019995	SHAN3	Q9BYB0
13268-45	P41221	4	SL012434	WNT5A	P41221	7474	ENSG00000114251
13374-4	Q30KQ7	1	SL012530	DB113	Q30KQ7	245927	ENSG00000214642
13375-48	O43761	4	SL020085	SNG3	O43761	9143	ENSG00000127561
13377-3	Q8N8Q1	1	SL020095	C56D1	Q8N8Q1	284613	ENSG00000174151
13378-80	A6NC05	4	SL020102	YD286	A6NC05	401207	ENSG00000164241
13381-49	P15291	2	SL008831	B4GT1	P15291	2683	ENSG00000086062
13384-110	P07954	4	SL008015	FUMH	P07954	2271	ENSG00000091483
13386-248	Q969K3	1	SL020103	RNF34	Q969K3	80196	ENSG00000170633
13387-55	Q9NZC4	1	SL015293	EHF	Q9NZC4	26298	ENSG00000135373
13388-57	P29120	3	SL012430	NEC1	P29120	5122	ENSG00000175426
13392-13	P05026	4	SL008814	AT1B1	P05026	481	ENSG00000143153
13393-46	Q9BUN8	3	SL015189	DERL1	Q9BUN8	79139	ENSG00000136986
13397-88	O15263	1	SL004533	HBD-2	O15263	100289462	ENSG00000285181|ENSG00000177257|ENSG00000285433|ENSG00000171711|ENSG00000275444
13399-33	Q8IUW5	3	SL020071	RELL1	Q8IUW5	768211	ENSG00000181826
13403-5	P41161	1	SL013779	ETV5	P41161	2119	ENSG00000244405
13405-61	P20155	1	SL012422	ISK2	P20155	6691	ENSG00000128040
13411-21	Q9H4P4	1	SL020111	RNF41	Q9H4P4	10193	ENSG00000181852
13412-5	Q9BQY6	4	SL012556	WFDC6	Q9BQY6	140870	ENSG00000243543
13416-8	Q14C87	3	SL020086	T132D	Q14C87	121256	ENSG00000151952
13421-17	Q9NRX6	1	SL020080	KISHB	Q9NRX6	56900	ENSG00000215717
13422-66	Q16206	4	SL012509	ENOX2	Q16206	10495	ENSG00000165675
13423-94	Q9BRX8	4	SL008291	CJ058	Q9BRX8	84293	ENSG00000122378
13427-66	Q9NR34	2	SL008941	MA1C1	Q9NR34	57134	ENSG00000117643
13429-3	Q9H1F0	3	SL012827	WF10A	Q9H1F0	140832	ENSG00000180305
13430-50	Q13336	4	SL010851	UT1	Q13336	6563	ENSG00000141469
13431-74	Q6UWV7	1	SL020092	F159A	Q6UWV7	348378	ENSG00000182183
13434-172	Q9NVD7	2	SL008312	PARVA	Q9NVD7	55742	ENSG00000197702
13435-31	Q6UXL0	1	SL005182	IL-20 Rb	Q6UXL0	53833	ENSG00000174564
13436-54	P56270	2	SL020077	MAZ	P56270	4150	ENSG00000103495
13438-115	Q9H2X0	1	SL007661	CHRD	Q9H2X0	8646	ENSG00000090539
13439-6	P0C7M6	4	SL020093	IQCF3	P0C7M6	401067	ENSG00000229972
13441-30	Q155Q3	4	SL020107	DIXC1	Q155Q3	85458	ENSG00000150764
13447-42	Q5BIV9	1	SL020094	SPRN	Q5BIV9	503542	ENSG00000203772
13449-25	Q15427	3	SL020108	SF3B4	Q15427	10262	ENSG00000143368
13450-49	P40818	2	SL020113	UBP8	P40818	9101	ENSG00000138592
13451-2	Q9H6D8	4	SL006734	FNDC4	Q9H6D8	64838	ENSG00000115226
13452-113	P0DJ93	3	SL020075	SIM13	P0DJ93	221710	ENSG00000224531
13453-2	O75394	1	SL020083	RM33	O75394	9553	ENSG00000243147
13457-33	Q9UKW6	1	SL020109	ELF5	Q9UKW6	2001	ENSG00000135374
13459-30	Q9NXH8	1	SL016531	CI167	Q9NXH8	54863	ENSG00000198113
13460-4	O15335	1	SL012363	CHAD	O15335	1101	ENSG00000136457
13463-1	Q92626	2	SL007573	PXDN	Q92626	7837	ENSG00000130508
13464-8	Q8N912	4	SL020101	NRAC	Q8N912	400258	ENSG00000274126|ENSG00000184601
13465-5	P53805	3	SL007283	CCP1	P53805	1827	ENSG00000159200
13468-5	Q96JN8	4	SL020119	NEUL4	Q96JN8	84461	ENSG00000215041|ENSG00000288301
13470-43	Q03431	1	SL014902	PTH1R	Q03431	5745	ENSG00000160801
13472-35	Q9H0R4	2	SL016517	HDHD2	Q9H0R4	84064	ENSG00000167220
13473-55	P23677	1	SL020131	IP3KA	P23677	3706	ENSG00000137825
13474-40	Q9Y2Q3	3	SL011317	GSTK1	Q9Y2Q3	373156	ENSG00000197448
13475-10	Q9Y2X8	2	SL020116	UB2D4	Q9Y2X8	51619	ENSG00000078967
13476-16	O60870	1	SL020144	KIN17	O60870	22944	ENSG00000151657
13477-65	Q15722	2	SL007448	LT4R1	Q15722	1241	ENSG00000213903|ENSG00000285456
13479-8	A8MVW0	4	SL020149	F1712	A8MVW0	284069	ENSG00000161682
13481-24	Q15560	4	SL020143	TCEA2	Q15560	6919	ENSG00000171703
13482-14	A5YKK6	3	SL020129	CNOT1	A5YKK6	23019	ENSG00000125107
13485-20	Q96K49	2	SL020165	TM87B	Q96K49	84910	ENSG00000153214
13486-9	Q13563	3	SL025961	PKD2:CD 1	Q13563	5311	ENSG00000118762
13487-24	Q9H1C4	1	SL020148	UN93B	Q9H1C4	81622	ENSG00000110057
13488-3	P53367	2	SL020128	ARFP1	P53367	27236	ENSG00000164144
13490-1	Q9NZW5	3	SL020136	MPP6	Q9NZW5	51678	ENSG00000105926
13491-40	O43924	1	SL020117	PDE6D	O43924	5147	ENSG00000156973
13492-44	P38646	1	SL005768	HSPA9B	P38646	3313	ENSG00000113013
13493-5	Q9ULK0	1	SL020164	GRID1	Q9ULK0	2894	ENSG00000182771
13494-6	Q8N5B7	1	SL020154	CERS5	Q8N5B7	91012	ENSG00000139624
13495-48	Q8TDS4	1	SL020147	HCAR2	Q8TDS4	338442	ENSG00000182782
13496-19	Q01581	2	SL020125	HMCS1	Q01581	3157	ENSG00000112972
13497-34	O75822	2	SL020138	EIF3J	O75822	8669	ENSG00000104131
13498-1	Q9UGB7	1	SL020130	MIOX	Q9UGB7	55586	ENSG00000100253
13499-30	P00451	3	SL000359	Coagulation Factor VIII	P00451	2157	ENSG00000185010
13501-10	Q8TBE7	4	SL020163	S35G2	Q8TBE7	80723	ENSG00000168917
13502-2	Q86WA9	4	SL020153	S2611	Q86WA9	284129	ENSG00000181045
13503-19	O75915	2	SL007985	PRAF3	O75915	10550	ENSG00000144746
13506-10	Q9NX74	1	SL020145	DUS2L	Q9NX74	54920	ENSG00000167264
13507-51	Q15628	3	SL007444	TRADD	Q15628	8717	ENSG00000102871
13509-5	Q8TAC9	4	SL020162	SCAM5	Q8TAC9	192683	ENSG00000198794
13510-7	Q93084	1	SL011088	AT2A3	Q93084	489	ENSG00000074370
13511-29	Q01826	4	SL009828	SATB1	Q01826	6304	ENSG00000182568
13512-28	O43390	3	SL013259	HNRPR	O43390	10236	ENSG00000125944|ENSG00000282958
13513-174	Q9Y6X2	4	SL020133	PIAS3	Q9Y6X2	10401	ENSG00000131788
13514-121	Q15286	1	SL005732	Rab-1C	Q15286	11021	ENSG00000111737
13515-8	Q96P16	4	SL020146	RPR1A	Q96P16	55197	ENSG00000141425
13516-46	Q5J8M3	1	SL016509	TMM85	Q5J8M3	51234	ENSG00000128463
13517-3	Q3KNS1	1	SL020152	PTHD3	Q3KNS1	374308	ENSG00000276595|ENSG00000182077
13518-5	O43150	4	SL014608	ASAP2	O43150	8853	ENSG00000151693
13519-112	Q86VW2	1	SL020123	ARHGP	Q86VW2	115557	ENSG00000240771
13522-20	P62760	1	SL007318	VISL1	P62760	7447	ENSG00000163032
13524-25	Q96MM7	2	SL020161	H6ST2	Q96MM7	90161	ENSG00000171004
13525-17	Q8TDN1	4	SL020151	KCNG4	Q8TDN1	93107	ENSG00000168418
13526-5	P05455	3	SL025914	LA:RRM	P05455	6741	ENSG00000138385
13529-39	Q9ULW6	4	SL020132	NP1L2	Q9ULW6	4674	ENSG00000186462
13530-5	Q9UKP6	1	SL020120	UR2R	Q9UKP6	2837	ENSG00000181408
13532-25	Q8N9A8	1	SL020160	NEPR1	Q8N9A8	255919	ENSG00000205423
13534-20	P54296	3	SL008132	MYOM2	P54296	9172	ENSG00000274137|ENSG00000036448
13535-2	Q9Y5P4	3	SL025805	C43BP:PH domain	Q9Y5P4	10087	ENSG00000113163
13536-56	Q9UNA4	1	SL020124	POLI	Q9UNA4	11201	ENSG00000101751
13539-131	Q92952	1	SL020168	KCNN1	Q92952	3780	ENSG00000105642
13540-1	Q8NDV2	1	SL020159	GPR26	Q8NDV2	2849	ENSG00000154478
13541-1	Q8N699	1	SL016488	MYCT1	Q8N699	80177	ENSG00000120279
13544-9	Q92619	2	SL011276	HMHA1	Q92619	23526	ENSG00000180448
13545-97	Q8N9N8	3	SL013206	EIF1A	Q8N9N8	84285	ENSG00000175376
13547-5	P34969	4	SL019581	5HT7R	P34969	3363	ENSG00000148680
13548-53	Q5VZY2	1	SL020158	PPC1A	Q5VZY2	196051	ENSG00000203805
13549-15	Q9UKF5	1	SL020150	ADA29	Q9UKF5	11086	ENSG00000168594
13552-7	Q9UH65	2	SL010879	SWP70	Q9UH65	23075	ENSG00000133789
13553-4	Q8IWE4	3	SL020126	DCNL3	Q8IWE4	123879	ENSG00000188215
13554-78	Q9BWE0	1	SL020118	REPI1	Q9BWE0	29803	ENSG00000214022
13556-28	P28223	3	SL020157	5HT2A	P28223	3356	ENSG00000102468
13557-3	Q9NQS3	4	SL004802	Nectin 3	Q9NQS3	25945	ENSG00000177707
13561-5	P50406	4	SL020176	5HT6R	P50406	3362	ENSG00000158748
13563-259	Q8N6N7	3	SL020184	ACBD7	Q8N6N7	414149	ENSG00000176244
13565-2	Q08999	3	SL003760	p130	Q08999	5934	ENSG00000103479
13566-2	Q9NP77	3	SL020204	SSU72	Q9NP77	29101	ENSG00000160075
13567-1	Q16555	1	SL008214	DPYL2	Q16555	1808	ENSG00000092964
13568-30	P55036	3	SL011203	PSMD4	P55036	5710	ENSG00000159352
13570-43	Q00341	2	SL008163	VIGLN	Q00341	3069	ENSG00000115677
13572-43	O00231	2	SL010941	PSD11	O00231	5717	ENSG00000108671
13573-5	O15145	1	SL004616	p21-ARC	O15145	10094	ENSG00000111229
13574-50	Q92730	1	SL020205	RND1	Q92730	27289	ENSG00000172602
13575-40	O14641	4	SL020209	DVL2	O14641	1856	ENSG00000004975
13577-25	P26368	1	SL017896	U2AF2	P26368	11338	ENSG00000063244
13578-98	O94929	3	SL020134	ABLM3	O94929	22885	ENSG00000173210
13580-2	Q16222	1	SL009232	Sperm-associated antigen 2	Q16222	6675	ENSG00000117143
13583-19	O14727	3	SL003661	Apaf-1	O14727	317	ENSG00000120868
13587-10	Q9H0H5	4	SL005989	RGAP1	Q9H0H5	29127	ENSG00000161800
13588-11	O76027	1	SL020193	ANXA9	O76027	8416	ENSG00000143412
13590-1	Q9Y3B8	2	SL020207	ORN	Q9Y3B8	25996	ENSG00000076043
13591-31	P49642	1	SL020210	PRI1	P49642	5557	ENSG00000198056
13594-158	Q9UJY5	2	SL020181	GGA1	Q9UJY5	26088	ENSG00000100083
13595-20	Q9BU02	1	SL020185	THTPA	Q9BU02	79178	ENSG00000259431
13596-3	O00194	1	SL006957	RB27B	O00194	5874	ENSG00000041353
13597-20	Q13636	2	SL014934	RAB31	Q13636	11031	ENSG00000168461
13599-15	Q7Z6M1	3	SL020211	RABEK	Q7Z6M1	10244	ENSG00000136933
13602-6	P55769	1	SL013050	NH2L1	P55769	4809	ENSG00000100138
13603-7	Q8TAC1	2	SL020186	RFESD	Q8TAC1	317671	ENSG00000175449
13604-27	O76050	3	SL020194	NEUL1	O76050	9148	ENSG00000107954
13605-16	Q9UJ72	3	SL015314	ANX10	Q9UJ72	11199	ENSG00000109511
13609-11	P78347	3	SL007326	GTF2I	P78347	2969	ENSG00000263001
13610-9	P43363	3	SL005065	MAGE-10	P43363	4109	ENSG00000124260
13612-7	O60759	1	SL020195	CYTIP	O60759	9595	ENSG00000115165
13613-23	Q9Y6K8	1	SL005741	Adenylate kinase isoenzyme 5	Q9Y6K8	26289	ENSG00000154027
13614-6	Q92793	4	SL003777	CREB-binding protein	Q92793	1387	ENSG00000005339
13615-60	O43639	2	SL007010	NCK2	O43639	8440	ENSG00000071051
13618-15	Q9Y6D9	3	SL015381	MD1L1	Q9Y6D9	8379	ENSG00000002822
13620-10	O43681	2	SL016377	ASNA	O43681	439	ENSG00000198356
13621-31	O94973	2	SL020199	AP2A2	O94973	161	ENSG00000183020
13622-16	Q15172	2	SL014961	2A5A	Q15172	5525	ENSG00000066027
13623-4	O14686	1	SL007956	MLL2	O14686	8085	ENSG00000167548
13624-17	O95544	1	SL020213	NADK	O95544	65220	ENSG00000008130
13628-58	Q14449	4	SL020196	GRB14	Q14449	2888	ENSG00000115290
13629-25	Q9Y4P1	1	SL020200	ATG4B	Q9Y4P1	23192	ENSG00000168397
13631-1	Q15291	3	SL003766	RB binding protein 5	Q15291	5929	ENSG00000117222
13632-10	Q15942	3	SL009456	Zyxin	Q15942	7791	ENSG00000159840|ENSG00000285443
13634-209	O00625	3	SL006975	PIR	O00625	8544	ENSG00000087842
13636-20	P55209	2	SL008135	NP1L1	P55209	4673	ENSG00000187109
13639-101	O60763	2	SL016380	USO1	O60763	8615	ENSG00000138768
13642-90	O14879	3	SL004393	CIG49	O14879	3437	ENSG00000119917
13644-30	O14964	2	SL016371	HGS	O14964	9146	ENSG00000185359
13645-14	Q92620	1	SL020202	PRP16	Q92620	9785	ENSG00000140829
13650-11	Q9NZI2	3	SL020183	KCIP1	Q9NZI2	30820	ENSG00000182132
13651-54	Q96JP5	1	SL020192	ZFP91	Q96JP5	80829	ENSG00000186660
13652-2	O75674	4	SL020197	TM1L1	O75674	10040	ENSG00000141198
13653-335	Q9BQ69	3	SL020203	MACD1	Q9BQ69	28992	ENSG00000133315
13654-1	O75116	2	SL005370	ROCK2	O75116	9475	ENSG00000134318
13655-34	P19338	3	SL005695	Nucleolin	P19338	4691	ENSG00000115053
13657-2	Q96T60	2	SL007610	PNKP	Q96T60	11284	ENSG00000039650
13658-31	Q9NRA1	1	SL011071	PDGF-CC	Q9NRA1	56034	ENSG00000145431
13659-36	Q9HD20	2	SL020228	AT131	Q9HD20	57130	ENSG00000105726
13665-35	Q06190	3	SL004990	PP2A, subunit B	Q06190	5523	ENSG00000073711
13666-222	Q9NS85	4	SL010449	Carbonic Anhydrase X	Q9NS85	56934	ENSG00000154975
13669-6	P22607	3	SL025861	FGFR-3:ECD	P22607	2261	ENSG00000068078
13671-40	P08246	1	SL000401	Elastase	P08246	1991	ENSG00000277571|ENSG00000197561
13672-3	P17066	3	SL013017	HSP76	P17066	3310	ENSG00000173110
13673-21	Q99832	2	SL008288	TCPH	Q99832	10574	ENSG00000135624
13676-46	P09529	2	SL001933	Inhibin bB chain	P09529	3625	ENSG00000163083
13680-3	Q15742	3	SL020216	NAB2	Q15742	4665	ENSG00000166886
13681-173	P19784	3	SL013751	CSK22	P19784	1459	ENSG00000070770
13682-47	P07333	1	SL004153	M-CSF R	P07333	1436	ENSG00000182578
13683-18	P51801	1	SL020231	CLCKB	P51801	1188	ENSG00000184908
13686-2	Q01344	3	SL005188	IL-5 Ra	Q01344	3568	ENSG00000091181
13688-2	Q8WWF8	1	SL020217	CAPSL	Q8WWF8	133690	ENSG00000152611
13689-2	P11926	3	SL003670	Ornithine decarboxylase	P11926	4953	ENSG00000115758
13691-10	Q8N695	4	SL020232	SC5A8	Q8N695	160728	ENSG00000256870|ENSG00000262217
13692-154	O95388	1	SL004689	WISP-1	O95388	8840	ENSG00000104415
13694-24	Q9HC73	1	SL005226	TSLP R	Q9HC73	64109	ENSG00000205755
13697-51	P21695	1	SL007151	GPDA	P21695	2819	ENSG00000167588
13698-28	Q8IZA0	3	SL020223	K319L	Q8IZA0	79932	ENSG00000142687
13700-10	P07355	2	SL004209	annexin II	P07355	302	ENSG00000182718
13704-5	P54868	1	SL014847	HMCS2	P54868	3158	ENSG00000134240
13711-10	Q00610	1	SL008164	CLH1	Q00610	1213	ENSG00000141367
13713-164	Q96IW7	1	SL020224	SC22A	Q96IW7	26984	ENSG00000121542
13717-15	Q15485	4	SL006542	FCN2	Q15485	2220	ENSG00000160339
13719-19	O96013	2	SL020219	PAK4	O96013	10298	ENSG00000130669
13720-95	P24158	1	SL004008	Proteinase-3	P24158	5657	ENSG00000277804|ENSG00000196415
13724-27	O95750	3	SL004337	FGF-19	O95750	9965	ENSG00000162344
13726-4	P33681	4	SL003738	B7	P33681	941	ENSG00000121594
13727-44	O43791	1	SL020220	SPOP	O43791	8405	ENSG00000121067
13728-19	P30040	2	SL003522	ERP29	P30040	10961	ENSG00000089248
13729-26	Q8TD22	3	SL020226	SFXN5	Q8TD22	94097	ENSG00000144040
13735-1	P47736	3	SL020221	RPGP1	P47736	5909	ENSG00000076864
13738-8	P08476	3	SL001932	Inhibin bA chain	P08476	3624	ENSG00000122641
13740-51	Q92765	3	SL004650	sFRP-3	Q92765	2487	ENSG00000162998
13743-56	Q13620	3	SL020222	CUL4B	Q13620	8450	ENSG00000158290
13744-37	P26951	3	SL005187	IL-3 Ra	P26951	3563	ENSG00000185291
13748-4	P80075	3	SL000515	MCP-2	P80075	6355	ENSG00000108700
13926-1	Q9H9A7	3	SL020268	RMI1	Q9H9A7	80010	ENSG00000178966
13929-27	Q9UKG9	2	SL020289	OCTC	Q9UKG9	54677	ENSG00000005469
13930-3	Q9HC16	2	SL007678	ABC3G	Q9HC16	60489	ENSG00000239713
13931-22	O00233	2	SL012980	PSMD9	O00233	5715	ENSG00000110801
13932-45	Q14155	3	SL005746	COOL-1	Q14155	8874	ENSG00000102606
13933-276	Q13506	4	SL020257	NAB1	Q13506	4664	ENSG00000138386
13934-3	O15068	4	SL014593	MCF2L	O15068	23263	ENSG00000126217
13936-24	P07205	1	SL020280	PGK2	P07205	5232	ENSG00000170950
13937-75	Q86VP6	2	SL008246	CAND1	Q86VP6	55832	ENSG00000111530
13939-14	Q16851	1	SL006519	UGPA1	Q16851	7360	ENSG00000169764
13941-82	O95363	3	SL020259	SYFM	O95363	10667	ENSG00000145982
13942-140	Q96BD6	4	SL020269	SPSB1	Q96BD6	80176	ENSG00000171621
13943-38	Q9C005	2	SL020276	DPY30	Q9C005	84661	ENSG00000162961
13944-3	P0DMM9	2	SL000578	SULT 1A3	P0DMM9	445329	ENSG00000261052
13946-8	Q9BUQ8	1	SL020297	DDX23	Q9BUQ8	9416	ENSG00000174243
13947-371	Q9BQG2	3	SL020301	NUD12	Q9BQG2	83594	ENSG00000112874
13948-50	O75899	1	SL025871	GABR2:ECD	O75899	9568	ENSG00000136928
13954-9	Q96EK6	2	SL020298	GNA1	Q96EK6	64841	ENSG00000100522
13955-33	P53355	2	SL007277	DAPK1	P53355	1612	ENSG00000196730
13958-5	Q8TBY0	1	SL020270	RBM46	Q8TBY0	166863	ENSG00000151962
13959-7	P28838	2	SL000499	LAP	P28838	51056	ENSG00000002549
13960-15	Q96P47	4	SL020282	AGAP3	Q96P47	116988	ENSG00000133612
13961-18	Q9Y496	4	SL020291	KIF3A	Q9Y496	11127	ENSG00000131437
13963-7	Q9H0E2	2	SL004521	tollip	Q9H0E2	54472	ENSG00000078902
13966-30	Q5VTT5	3	SL008254	MYOM3	Q5VTT5	127294	ENSG00000142661
13967-14	Q16881	2	SL005724	Thioredoxin reductase 1	Q16881	7296	ENSG00000198431
13969-24	O60684	2	SL020292	IMA7	O60684	23633	ENSG00000025800
13972-4	Q9BPX1	1	SL020263	DHB14	Q9BPX1	51171	ENSG00000087076
13973-62	Q8NG68	1	SL020271	TTL	Q8NG68	150465	ENSG00000114999
13975-56	Q13136	2	SL020284	LIPA1	Q13136	8500	ENSG00000131626
13976-9	Q92888	2	SL015120	ARHG1	Q92888	9138	ENSG00000076928
13977-28	Q99728	1	SL015168	BARD1	Q99728	580	ENSG00000138376
13978-122	O15119	1	SL004696	Tbx3	O15119	6926	ENSG00000135111
13979-3	Q8TE54	2	SL020254	S26A7	Q8TE54	115111	ENSG00000147606
13982-33	Q9NS28	2	SL016529	RGS18	Q9NS28	64407	ENSG00000150681
13983-27	Q08257	1	SL008181	QOR	Q08257	1429	ENSG00000116791
13984-23	Q9UHL0	1	SL020293	DDX25	Q9UHL0	29118	ENSG00000109832
13985-12	Q9HAU4	1	SL007669	SMUF2	Q9HAU4	64750	ENSG00000108854
13986-6	O43813	2	SL010800	LANC1	O43813	10314	ENSG00000115365
13988-67	Q9HBL8	3	SL020265	NMRL1	Q9HBL8	57407	ENSG00000274684|ENSG00000153406
13990-1	P11498	1	SL003652	pyruvate carboxylase	P11498	5091	ENSG00000173599
13991-47	O43432	1	SL020285	IF4G3	O43432	8672	ENSG00000075151
13992-12	P46459	4	SL007239	NSF	P46459	4905	ENSG00000278174|ENSG00000073969|ENSG00000276262
13993-20	Q9H4G0	3	SL020300	E41L1	Q9H4G0	2036	ENSG00000088367
13994-1	P22087	1	SL020302	FBRL	P22087	2091	ENSG00000280548|ENSG00000105202
13996-16	Q96CD2	3	SL020266	COAC	Q96CD2	60490	ENSG00000138621
13998-26	Q8N142	3	SL020277	PURA1	Q8N142	122622	ENSG00000185100
14002-18	Q9BZ29	1	SL020303	DOCK9	Q9BZ29	23348	ENSG00000088387
14005-2	Q9P2D1	1	SL008319	CHD7	Q9P2D1	55636	ENSG00000171316
14006-36	Q14749	1	SL020278	GNMT	Q14749	27232	ENSG00000124713
14007-22	O43252	3	SL020287	PAPS1	O43252	9061	ENSG00000138801
14008-22	Q9NPI6	3	SL020295	DCP1A	Q9NPI6	55802	ENSG00000272886
14009-65	P21580	3	SL005721	TNFAIP3	P21580	7128	ENSG00000118503
14011-17	P31949	3	SL004809	S100A11	P31949	6282	ENSG00000163191
14012-17	Q96C10	1	SL007593	LGP2	Q96C10	79132	ENSG00000108771
14013-11	Q92844	1	SL015118	TANK	Q92844	10010	ENSG00000136560
14019-73	Q92817	3	SL020305	EVPL	Q92817	2125	ENSG00000167880
14021-81	Q9NPJ6	1	SL020316	MED4	Q9NPJ6	29079	ENSG00000136146
14024-196	Q92838	3	SL004644	EDA	Q92838	1896	ENSG00000158813
14025-18	Q07011	3	SL004126	4-1BB	Q07011	3604	ENSG00000049249
14026-24	Q96PD4	1	SL004352	IL-17F	Q96PD4	112744	ENSG00000112116
14028-22	O00443	3	SL020311	P3C2A	O00443	5286	ENSG00000011405
14029-42	P61201	4	SL010966	CSN2	P61201	9318	ENSG00000166200
14034-22	P09758	1	SL001890	GA733-1 protein	P09758	4070	ENSG00000184292
14035-13	Q13009	1	SL007386	TIAM1	Q13009	7074	ENSG00000156299
14036-116	O75970	1	SL020312	MPDZ	O75970	8777	ENSG00000107186
14037-18	Q9H6Z4	2	SL013273	RANB3	Q9H6Z4	8498	ENSG00000031823
14039-33	Q9Y337	1	SL003863	kallikrein 5	Q9Y337	25818	ENSG00000167754
14043-12	Q15075	1	SL008204	EEA1	Q15075	8411	ENSG00000102189
14045-12	Q15596	1	SL020317	NCOA2	Q15596	10499	ENSG00000140396
14047-78	P23560	3	SL003951	BDNF	P23560	627	ENSG00000176697
14048-7	Q9NPH3	1	SL004588	IL-1 R AcP	Q9NPH3	3556	ENSG00000196083
14051-54	Q99958	1	SL007629	FOXC2	Q99958	2303	ENSG00000176692
14052-26	Q9UPW8	1	SL009417	UN13A	Q9UPW8	23025	ENSG00000130477
14054-17	Q13261	2	SL004151	IL-15 Ra	Q13261	3601	ENSG00000134470
14056-4	P01215	1	SL013948	Glycoprotein hormones a-chain	P01215	1081	ENSG00000135346
14060-67	Q15080	3	SL007435	NCF4	Q15080	4689	ENSG00000100365
14061-48	O14788	1	SL002541	sRANKL	O14788	8600	ENSG00000120659
14063-17	P13725	4	SL000530	OSM	P13725	5008	ENSG00000099985
14065-11	P06127	1	SL025816	CD5:CD	P06127	921	ENSG00000110448
14066-49	Q86UL8	3	SL020306	MAGI2	Q86UL8	9863	ENSG00000187391
14067-6	Q99959	3	SL008289	PKP2	Q99959	5318	ENSG00000057294
14069-61	P22748	1	SL010369	Carbonic Anhydrase IV	P22748	762	ENSG00000167434
14070-56	Q15811	3	SL018907	ITSN1	Q15811	6453	ENSG00000205726
14074-2	P98077	1	SL020307	SHC2	P98077	25759	ENSG00000129946
14076-74	P01036	3	SL007888	Cystatin-S	P01036	1472	ENSG00000101441
14079-14	Q13478	3	SL004152	IL-18 Ra	Q13478	8809	ENSG00000115604
14082-56	Q9Y4G6	3	SL016540	TLN2	Q9Y4G6	83660	ENSG00000171914
14083-25	P49903	2	SL020314	SPS1	P49903	22929	ENSG00000086475
14088-38	P24592	2	SL005172	IGFBP-6	P24592	3489	ENSG00000167779
14090-23	Q9H4E7	2	SL020308	DEFI6	Q9H4E7	50619	ENSG00000023892
14091-42	O75828	2	SL005371	Carbonyl reductase 3	O75828	874	ENSG00000159231
14093-10	P49771	3	SL004343	Flt3 ligand	P49771	2323	ENSG00000090554
14094-29	Q99075	2	SL000138	HB-EGF	Q99075	1839	ENSG00000113070
14095-1	P26718	1	SL005204	NKG2D	P26718	100528032	ENSG00000213809
14098-28	P49589	2	SL020309	SYCC	P49589	833	ENSG00000278191|ENSG00000110619
14099-20	P25789	4	SL009468	PSA4	P25789	5685	ENSG00000041357
14100-63	P02747	1	SL007929	C1QC	P02747	714	ENSG00000159189
14101-2	P26992	3	SL005153	CNTFR alpha	P26992	1271	ENSG00000122756
14106-46	P52306	3	SL003682	GDP/GTP exchange protein	P52306	5910	ENSG00000138698
14107-1	P49914	2	SL020315	MTHFS	P49914	10588	ENSG00000136371
14111-15	P35442	1	SL007206	TSP2	P35442	7058	ENSG00000186340
14112-40	Q969Z4	1	SL005213	RELT	Q969Z4	84957	ENSG00000054967
14114-18	Q8IYJ0	2	SL019019	PIANP	Q8IYJ0	196500	ENSG00000139200
14115-34	P35318	1	SL002782	Adrenomedullin	P35318	133	ENSG00000148926
14116-129	P26447	3	SL004821	S100A4	P26447	6275	ENSG00000196154
14120-2	Q68DV7	1	SL018629	RNF43	Q68DV7	54894	ENSG00000108375
14121-24	Q9UBN6	1	SL004159	TRAIL R4	Q9UBN6	8793	ENSG00000173530
14124-6	O43921	2	SL004843	Ephrin-A2	O43921	1943	ENSG00000099617
14127-240	P01574	1	SL001880	IFN-b	P01574	3456	ENSG00000171855
14128-121	P01566	1	SL017106	IFN10	P01566	3446	ENSG00000186803
14129-1	P01567	1	SL019978	IFNA7	P01567	3444	ENSG00000214042
14131-37	P52799	2	SL025841	EFNB2:ECD	P52799	1948	ENSG00000125266
14132-21	Q9UM44	4	SL020171	HHLA2	Q9UM44	11148	ENSG00000114455
14133-93	P27930	4	SL000145	IL-1 sRII	P27930	7850	ENSG00000115590
14134-49	Q86SJ2	3	SL015046	AMGO2	Q86SJ2	347902	ENSG00000139211
14135-3	Q9HBX9	4	SL020172	RXFP1	Q9HBX9	59350	ENSG00000171509
14136-234	Q9NPY3	3	SL007696	C1QR1	Q9NPY3	22918	ENSG00000125810
14139-16	Q8WWG1	1	SL007828	NRG4	Q8WWG1	145957	ENSG00000169752
14143-8	Q16778	1	SL014983	H2B2E	Q16778	8349	ENSG00000184678
14144-3	Q7L7L0	4	SL019979	H2A3	Q7L7L0	92815	ENSG00000284841|ENSG00000181218
14146-92	P68431	4	SL008158	H31	P68431	8350	ENSG00000197153|ENSG00000275379|ENSG00000274750|ENSG00000287080|ENSG00000277775|ENSG00000197409|ENSG00000286522|ENSG00000273983|ENSG00000278828|ENSG00000275714
14149-9	Q9NZH7	1	SL005179	IL-1F8	Q9NZH7	27177	ENSG00000136696
14150-7	Q9UHA7	4	SL005177	IL-1F6	Q9UHA7	27179	ENSG00000136694
14151-4	P05161	2	SL015510	UCRP	P05161	9636	ENSG00000187608
14153-8	P52797	3	SL004139	Ephrin-A3	P52797	1944	ENSG00000143590
14156-33	P31946	2	SL004815	14-3-3 protein beta/alpha	P31946	7529	ENSG00000166913
14157-21	P62258	3	SL004984	14-3-3E	P62258	7531	ENSG00000108953|ENSG00000274474
14158-17	P08758	1	SL003848	Annexin V	P08758	308	ENSG00000164111
14175-78	Q9UJQ7	3	SL019907	SCP2D	Q9UJQ7	140856	ENSG00000132631
14178-18	Q16667	3	SL007463	CDKN3	Q16667	1033	ENSG00000100526
14186-13	Q8WZ73	3	SL019795	RFFL	Q8WZ73	117584	ENSG00000092871
14192-31	Q8N4E4	2	SL019930	PDCL2	Q8N4E4	132954	ENSG00000163440
14197-2	O75626	3	SL019864	PRDM1	O75626	639	ENSG00000057657
14203-3	P20073	2	SL008375	ANXA7	P20073	310	ENSG00000138279
14204-55	Q9P0K8	1	SL019533	FOXJ2	Q9P0K8	55810	ENSG00000065970
14205-6	Q96MH2	2	SL019865	HEXI2	Q96MH2	124790	ENSG00000168517
14208-3	Q96R05	2	SL019932	RET7	Q96R05	116362	ENSG00000162444
14216-35	Q7L014	1	SL019957	DDX46	Q7L014	9879	ENSG00000145833
14226-120	Q9H2M3	1	SL008524	BHMT2	Q9H2M3	23743	ENSG00000132840
14227-21	P14649	2	SL008040	MYL6B	P14649	140465	ENSG00000196465
14229-5	O95396	3	SL019900	MOCS3	O95396	27304	ENSG00000124217
14245-195	Q9UNH6	3	SL019901	SNX7	Q9UNH6	51375	ENSG00000162627
14246-50	O60496	2	SL016379	DOK2	O60496	9046	ENSG00000147443
14249-68	Q9UJV3	3	SL019794	TRIM1	Q9UJV3	11043	ENSG00000080561
14250-115	Q13867	1	SL008191	BLMH	Q13867	642	ENSG00000108578
14254-27	P29074	4	SL019925	PTN4	P29074	5775	ENSG00000088179
14260-112	Q7Z628	2	SL015522	ARHG8	Q7Z628	10276	ENSG00000173848
14268-4	Q9BYN0	4	SL007647	SRXN1	Q9BYN0	140809	ENSG00000271303
14271-23	Q9NRW1	2	SL007707	RAB6B	Q9NRW1	51560	ENSG00000154917
14273-19	P48147	2	SL010939	PPCE	P48147	5550	ENSG00000085377
14283-12	P61106	3	SL008144	RAB14	P61106	51552	ENSG00000119396
14286-2	O95644	1	SL005769	NF-ATc1	O95644	4772	ENSG00000131196
14287-6	P51148	2	SL008533	RAB5C	P51148	5878	ENSG00000108774
14291-53	Q99490	2	SL019710	AGAP2	Q99490	116986	ENSG00000135439
14294-61	Q9UIS9	1	SL013880	MBD1	Q9UIS9	4152	ENSG00000141644
14309-8	P31943	3	SL013160	HNRH1	P31943	3187	ENSG00000169045|ENSG00000284254
14314-6	Q13356	3	SL019714	PPIL2	Q13356	23759	ENSG00000100023
14318-1	Q9UBQ0	1	SL013288	VPS29	Q9UBQ0	51699	ENSG00000111237
14324-52	Q9UQE7	2	SL005089	CSPG6	Q9UQE7	9126	ENSG00000108055
14326-4	P51965	2	SL006253	UB2E1	P51965	7324	ENSG00000170142
14329-4	Q9BTC0	1	SL011624	DIDO1	Q9BTC0	11083	ENSG00000101191
14331-262	P63172	3	SL019738	DYLT1	P63172	6993	ENSG00000146425
14332-3	P11233	3	SL008025	RALA	P11233	5898	ENSG00000006451
14334-3	P35243	3	SL014781	RECO	P35243	5957	ENSG00000109047
14337-1	O43617	2	SL019699	TPPC3	O43617	27095	ENSG00000054116
14341-8	Q0P6D2	4	SL019767	FA69C	Q0P6D2	125704	ENSG00000187773
14583-49	O14793	4	SL004357	Myostatin	O14793	2660	ENSG00000138379
14587-16	O95390	1	SL004345	GDF-11	O95390	10220	ENSG00000135414
14593-152	Q96ND0	1	SL020072	F210A	Q96ND0	125228	ENSG00000177150
14597-5	Q9H3T2	1	SL020074	SEM6C	Q9H3T2	10500	ENSG00000143434
14599-18	Q9NY15	1	SL007723	STAB1	Q9NY15	23166
14603-51	Q15053	2	SL020082	KIAA0040	Q15053	9674	ENSG00000235750
14614-41	Q5T1S8	2	SL008890	CA130	Q5T1S8	400746	ENSG00000184454
14615-46	Q9BYR9	3	SL020089	KRA24	Q9BYR9	730755	ENSG00000213417|ENSG00000263091
14616-16	Q96SR6	1	SL020097	ZN382	Q96SR6	84911	ENSG00000161298
14618-26	Q96AW1	3	SL012766	ECOP	Q96AW1	81552	ENSG00000154978
14619-8	Q8TF50	3	SL020098	ZN526	Q8TF50	116115	ENSG00000167625
14623-26	P55854	2	SL018938	SUMO3	P55854	6612	ENSG00000184900
14624-51	P49711	1	SL011618	CTCF	P49711	10664	ENSG00000102974
14628-72	Q9UK99	1	SL020051	FBX3	Q9UK99	26273	ENSG00000110429
14631-22	Q9BY84	1	SL020115	DUS16	Q9BY84	80824	ENSG00000280962|ENSG00000111266
14633-26	Q8NFB2	3	SL020121	T185A	Q8NFB2	84548	ENSG00000269556
14634-13	P22888	1	SL020122	LSHR	P22888	3973	ENSG00000138039
14636-25	P52758	3	SL005350	Ribonuclease UK114	P52758	10247	ENSG00000132541
14645-253	O15217	1	SL020127	GSTA4	O15217	2941	ENSG00000170899
14655-1	Q9NVM6	2	SL020140	DJC17	Q9NVM6	55192	ENSG00000104129
14662-6	P28698	3	SL020179	MZF1	P28698	7593	ENSG00000099326
14663-44	O76064	4	SL020180	RNF8	O76064	9025	ENSG00000112130
14670-1	P12757	1	SL020187	SKIL	P12757	6498	ENSG00000136603
14674-63	Q9UKS6	1	SL020191	PACN3	Q9UKS6	29763	ENSG00000165912
14675-20	P23588	2	SL011011	IF4B	P23588	1975	ENSG00000063046
14684-17	P17655	3	SL011179	CAN2	P17655	824	ENSG00000162909
14685-17	P31751	4	SL003722	PKB beta	P31751	208	ENSG00000105221
14687-6	O60664	1	SL007972	M6PBP	O60664	10226	ENSG00000105355
14688-6	P35236	1	SL020212	PTN7	P35236	5778	ENSG00000143851
14689-3	P55735	4	SL011207	SEC13	P55735	6396	ENSG00000157020
14692-3	Q8N554	3	SL020215	ZN276	Q8N554	92822	ENSG00000158805
14708-59	P07360	4	SL007931	CO8G	P07360	733	ENSG00000176919
14711-27	Q15828	3	SL004438	Cystatin M	Q15828	1474	ENSG00000175315
14713-46	P20160	1	SL004589	Azurocidin	P20160	566	ENSG00000278624|ENSG00000172232
14747-9	O75462	3	SL020310	CRLF1	O75462	9244	ENSG00000006016
14748-31	Q13017	2	SL020313	RHG05	Q13017	394	ENSG00000100852
15295-81	P01344	1	SL025883	IGF-II:Mature	P01344	3481	ENSG00000167244
15297-3	P33764	1	SL004825	S100A3	P33764	6274	ENSG00000188015
15298-199	Q8TDF5	3	SL017092	NETO1	Q8TDF5	81832	ENSG00000166342
15299-102	Q14696	2	SL012502	MESD2	Q14696	23184	ENSG00000117899
15300-66	Q9H6E4	2	SL017096	CC134	Q9H6E4	79879	ENSG00000100147
15303-63	P33763	2	SL004826	S100A5	P33763	6276	ENSG00000196420
15304-1	Q06141	2	SL002648	PAP1	Q06141	5068	ENSG00000172016
15305-7	O76038	3	SL005696	Secretagogin	O76038	10590	ENSG00000079689
15306-20	P01591	1	SL005375	IgJ	P01591	3512	ENSG00000132465
15308-108	Q2TAL6	2	SL012520	VWC2	Q2TAL6	375567	ENSG00000188730
15312-14	Q9UL18	2	SL019555	AGO1	Q9UL18	26523	ENSG00000092847
15313-28	Q13257	1	SL007399	MD2L1	Q13257	4085	ENSG00000164109
15314-49	Q9Y696	2	SL008340	CLIC4	Q9Y696	25932	ENSG00000169504
15315-64	Q9NTM9	4	SL019798	CUTC	Q9NTM9	51076	ENSG00000119929
15316-262	Q9NX01	2	SL019950	TXN4B	Q9NX01	54957	ENSG00000140830
15318-75	P60903	1	SL004212	Calpactin I light chain	P60903	6281	ENSG00000197747
15319-226	P78396	1	SL013808	CCNA1	P78396	8900	ENSG00000133101
15321-8	Q6PUV4	2	SL019971	CPLX2	Q6PUV4	10814	ENSG00000145920
15322-35	P78560	2	SL007330	CRADD	P78560	8738	ENSG00000169372
15323-112	Q9H9G7	2	SL019972	AGO3	Q9H9G7	192669	ENSG00000126070
15324-58	P02792	1	SL005628	Ferritin light chain	P02792	2512	ENSG00000087086
15325-14	P17677	2	SL007137	NEUM	P17677	2596	ENSG00000172020
15326-64	P32455	2	SL006479	GBP1	P32455	2633	ENSG00000117228
15329-167	Q9Y2Q5	1	SL015356	MAPIP	Q9Y2Q5	28956	ENSG00000116586
15331-47	Q09028	3	SL013819	RBBP4	Q09028	5928	ENSG00000162521
15333-11	Q99470	1	SL012799	SDF2	Q99470	6388	ENSG00000132581
15336-7	Q8WWX9	2	SL019976	SELM	Q8WWX9	140606	ENSG00000198832
15339-32	Q9Y281	3	SL008333	COF2	Q9Y281	1073	ENSG00000165410
15343-337	P01042	1	SL000491	Kininogen, HMW, Two Chain	P01042	3827	ENSG00000113889
15346-31	P01579	4	SL001802	IFN-g	P01579	3458	ENSG00000111537
15347-12	P02790	4	SL000440	Hemopexin	P02790	3263	ENSG00000110169
15358-28	P05408	3	SL012407	7B2	P05408	6447	ENSG00000166922|ENSG00000277614|ENSG00000281931
15361-37	Q15327	1	SL019275	ANKR1	Q15327	27063	ENSG00000148677
15363-32	Q6Q788	1	SL004840	Apo A-V	Q6Q788	116519	ENSG00000110243
15364-101	P02654	4	SL000275	Apo C-I	P02654	341	ENSG00000130208
15365-41	O60242	1	SL020583	BAI3	O60242	577	ENSG00000135298
15367-38	Q8TDL5	1	SL012736	LPLC1	Q8TDL5	92747	ENSG00000125999
15368-3	Q8N8U9	3	SL007531	BMPER	Q8N8U9	168667	ENSG00000164619
15370-5	Q9Y3E2	2	SL012877	BOLA1	Q9Y3E2	51027	ENSG00000178096
15374-15	Q9NS71	1	SL005611	CA11 protein	Q9NS71	56287	ENSG00000169605
15375-49	P15086	3	SL011428	Carboxypeptidase B1	P15086	1360	ENSG00000153002
15376-134	P14091	3	SL007121	CATE	P14091	1510	ENSG00000196188
15381-45	Q16832	1	SL004120	Discoidin domain receptor 2	Q16832	4921	ENSG00000162733
15383-200	P14138	1	SL004700	Endothelin 3	P14138	1908	ENSG00000124205
15384-15	Q9UEF7	3	SL011369	KLOTHO	Q9UEF7	9365	ENSG00000133116
15385-116	P12104	3	SL004848	FABP2	P12104	2169	ENSG00000145384
15386-7	P15090	2	SL005086	FABPA	P15090	2167	ENSG00000170323
15387-44	O60462	3	SL005203	Neuropilin-2	O60462	8828	ENSG00000118257
15388-24	P08637	1	SL004561	FcRIIIa	P08637	2214	ENSG00000203747
15389-1	Q16595	1	SL012513	FRDA	Q16595	2395	ENSG00000165060
15390-3	P22466	1	SL004430	Galanin	P22466	51083	ENSG00000069482
15391-114	Q14393	3	SL005707	GAS-6	Q14393	2621	ENSG00000183087
15394-79	Q8IZJ1	2	SL008959	UNC5B	Q8IZJ1	219699	ENSG00000107731
15395-15	P09488	1	SL005254	GST M1-1	P09488	2944	ENSG00000134184
15398-2	P55789	3	SL006727	HERV1	P55789	2671	ENSG00000127554
15402-2	P41134	3	SL005354	ID-1	P41134	3397	ENSG00000125968
15403-53	Q02363	3	SL007347	ID2	Q02363	3398	ENSG00000115738
15404-3	P01568	1	SL018851	IFN21	P01568	3452	ENSG00000137080
15405-23	P05014	3	SL018075	IFNA4	P05014	3441	ENSG00000236637
15412-40	Q96CA5	1	SL003731	KIAP	Q96CA5	79444	ENSG00000101197
15413-3	P04180	4	SL006349	LCAT	P04180	3931	ENSG00000213398
15414-316	P00338	3	SL019149	LDHA	P00338	3939	ENSG00000134333|ENSG00000288299
15416-54	Q86SG7	3	SL012646	LYG2	Q86SG7	254773	ENSG00000185674
15417-3	P36952	3	SL003161	Maspin	P36952	5268	ENSG00000206075
15418-25	P53779	2	SL007282	MK10	P53779	5602	ENSG00000109339
15419-15	O60882	1	SL012374	MMP20	O60882	9313	ENSG00000137674
15422-12	P02689	1	SL019975	MYP2	P02689	5375	ENSG00000147588
15426-5	Q99519	3	SL008692	NEUR1	Q99519	4758	ENSG00000227315|ENSG00000234343|ENSG00000227129|ENSG00000184494|ENSG00000234846|ENSG00000223957|ENSG00000228691|ENSG00000204386
15427-35	P58215	3	SL012455	LOXL3	P58215	84695	ENSG00000115318
15430-165	Q9UBM4	4	SL012859	OPT	Q9UBM4	26254	ENSG00000188770
15431-31	P00480	1	SL000531	OTCase	P00480	5009	ENSG00000036473
15432-1	Q9NRC9	3	SL004684	Otoraplin	Q9NRC9	56914	ENSG00000125879
15433-4	P12931	2	SL005268	p60-Src	P12931	6714	ENSG00000197122
15434-5	Q13519	1	SL012495	PNOC	Q13519	5368	ENSG00000168081
15435-4	P00491	2	SL005262	PNP	P00491	4860	ENSG00000198805
15436-40	O60894	1	SL014638	RAMP1	O60894	10267	ENSG00000132329
15437-11	O60896	1	SL008721	RAMP3	O60896	10268	ENSG00000122679
15439-21	P61587	1	SL014861	RND3	P61587	390	ENSG00000115963
15440-57	P16519	1	SL012421	NEC2	P16519	5126	ENSG00000125851
15441-6	P17900	2	SL008548	SAP3	P17900	2760	ENSG00000196743
15444-45	P48594	1	SL001959	SCCA2	P48594	6318	ENSG00000206073
15446-25	Q02297	3	SL004651	SMDF	Q02297	3084	ENSG00000157168
15447-45	Q00796	2	SL000574	Sorbitol dehydrogenase	Q00796	6652	ENSG00000140263
15448-47	Q13501	1	SL018151	SQSTM	Q13501	8878	ENSG00000161011
15449-33	Q96H15	1	SL010387	TIM-4	Q96H15	91937	ENSG00000145850
15452-5	P21589	1	SL000246	5'-Nucleotidase	P21589	4907	ENSG00000135318
15453-3	P02760	2	SL003022	a1-Microglobulin	P02760	259	ENSG00000106927
15455-40	Q13444	1	SL025784	ADA15:ECD	Q13444	8751	ENSG00000143537
15457-14	P15144	1	SL005238	Aminopeptidase N	P15144	290	ENSG00000166825
15460-9	P27487	4	SL003281	CD26	P27487	1803	ENSG00000197635
15462-28	P01732	3	SL007072	CD8A	P01732	925	ENSG00000153563
15465-79	Q8N129	2	SL012684	CNPY4	Q8N129	245812	ENSG00000166997
15466-30	P20849	3	SL007148	CO9A1	P20849	1297	ENSG00000112280
15467-10	Q96CG8	2	SL009396	CTHR1	Q96CG8	115908	ENSG00000164932
15468-14	Q03591	1	SL002690	FHR1	Q03591	3078	ENSG00000244414
15470-11	P07686	3	SL005383	Hexosaminidase B	P07686	3074	ENSG00000049860
15471-29	P54317	1	SL012442	LIPR2	P54317	5408	ENSG00000266200
15472-16	Q86VZ4	2	SL017588	LRP11	Q86VZ4	84918	ENSG00000120256
15474-7	Q13526	2	SL013908	PIN1	Q13526	5300	ENSG00000127445
15475-4	P55058	1	SL004948	PLTP	P55058	5360	ENSG00000100979
15476-6	Q6UW15	3	SL007493	REG3G	Q6UW15	130120	ENSG00000143954
15480-2	O95498	3	SL018020	VNN2	O95498	8875	ENSG00000112303
15481-45	P49913	4	SL004525	LL-37	P49913	820	ENSG00000164047
15482-12	A8K2U0	1	SL012348	A2ML1	A8K2U0	144568	ENSG00000166535
15483-377	O00468	1	SL005368	Agrin	O00468	375790	ENSG00000188157
15486-126	P19801	3	SL008573	ABP1	P19801	26	ENSG00000002726
15487-164	P23141	3	SL006149	carboxylesterase, liver	P23141	1066	ENSG00000262243|ENSG00000198848
15491-20	Q9HCU0	3	SL008437	CD248	Q9HCU0	57124	ENSG00000174807
15492-1	Q9NZV1	3	SL025827	CRIM1:ECD	Q9NZV1	51232	ENSG00000150938
15494-11	Q14512	3	SL011828	FGFP1	Q14512	9982	ENSG00000137440
15495-9	P41439	1	SL012435	FOLR3	P41439	2352	ENSG00000110203
15497-9	O14792	1	SL012357	HS3S1	O14792	9957	ENSG00000002587
15499-11	O75882	1	SL006028	Attractin	O75882	8455	ENSG00000088812
15503-15	O00292	2	SL004647	Lefty-A	O00292	7044	ENSG00000143768
15506-34	Q9Y561	3	SL018249	LRP12	Q9Y561	29967
15509-2	P54802	1	SL003640	NAG	P54802	4669	ENSG00000108784
15511-37	O95502	3	SL008970	NPTXR	O95502	23467	ENSG00000221890
15513-108	Q16651	3	SL003260	Prostasin	Q16651	5652	ENSG00000052344
15514-26	P06276	4	SL001814	Pseudocholinesterase	P06276	590	ENSG00000114200
15515-2	P0DJI8	3	SL000572	SAA	P0DJI8	6288	ENSG00000173432
15516-12	P35542	1	SL005700	SAA-4	P35542	6291	ENSG00000148965
15521-4	O94985	1	SL008440	Alcadein alpha-1	O94985	22883	ENSG00000171603
15522-2	Q9H4G4	2	SL008305	GAPR1	Q9H4G4	152007	ENSG00000122694
15523-9	P13716	2	SL008037	HEM2	P13716	210	ENSG00000148218
15524-30	P15259	1	SL008043	PGAM2	P15259	5224	ENSG00000164708
15525-294	P00326	2	SL014682	ADH1G	P00326	126	ENSG00000248144
15526-33	P48637	1	SL007246	GSHB	P48637	2937	ENSG00000100983
15527-90	P09622	1	SL008018	DLDH	P09622	1738	ENSG00000091140
15529-33	P21291	2	SL001883	Cysteine-rich protein 1	P21291	1465	ENSG00000159176
15530-33	P54760	2	SL004845	EphB4	P54760	2050	ENSG00000196411
15534-26	P40926	2	SL004917	Malate dehydrogenase 2	P40926	4191	ENSG00000146701
15535-3	Q9BQR3	3	SL011069	Marapsin	Q9BQR3	83886	ENSG00000172382
15539-15	Q96PX8	2	SL008760	SLIK1	Q96PX8	114798
15540-6	P08670	2	SL000649	Vimentin	P08670	7431	ENSG00000026025
15542-19	P12532	1	SL013015	KCRU	P12532	1159	ENSG00000223572|ENSG00000237289
15544-25	Q9P0G3	3	SL003919	kallikrein 14	Q9P0G3	43847	ENSG00000129437
15545-13	P63098	3	SL004720	Calcineurin B a	P63098	5534	ENSG00000221823
15548-35	O43175	1	SL018791	SERA	O43175	26227	ENSG00000092621
15553-22	P22303	3	SL007155	ACES	P22303	43	ENSG00000087085
15556-49	P19961	1	SL005393	Alpha-amylase 2B	P19961	280	ENSG00000240038
15558-63	Q07075	4	SL008525	AMPE	Q07075	2028	ENSG00000138792
15559-5	P58335	1	SL011048	ANTR2	P58335	118429	ENSG00000163297
15560-52	P20062	1	SL003561	Apo-TC II	P20062	6948	ENSG00000185339
15562-24	P08236	1	SL008667	BGLR	P08236	2990	ENSG00000169919
15565-102	Q8WXI7	3	SL000327	CA125	Q8WXI7	94025	ENSG00000181143
15566-10	P51911	2	SL004911	Calponin-1	P51911	1264	ENSG00000130176
15567-2	P20963	3	SL004471	CD3-zeta	P20963	919	ENSG00000198821
15569-15	P02458	3	SL002527	Collagen II	P02458	1280	ENSG00000139219
15570-99	P20023	4	SL004551	Complement receptor type 2	P20023	1380	ENSG00000117322
15573-110	O14594	1	SL008782	CSPG3	O14594	1463	ENSG00000130287
15574-37	P20248	3	SL000385	Cyclin A	P20248	890	ENSG00000145386
15576-158	P12724	3	SL003107	ECP	P12724	6037	ENSG00000169397
15579-26	Q6UWR7	1	SL008780	ENPP6	Q6UWR7	133121	ENSG00000164303
15580-2	Q15375	1	SL008537	EPHA7	Q15375	2045	ENSG00000135333
15581-16	Q8TC84	1	SL019927	FANK1	Q8TC84	92565	ENSG00000203780
15582-25	O00602	1	SL010462	FCN1	O00602	2219	ENSG00000085265
15583-18	Q6BAA4	1	SL012568	FCRLB	Q6BAA4	127943	ENSG00000162746
15584-9	P36980	3	SL002691	FHR2	P36980	3080	ENSG00000080910
15585-304	Q9UBX5	2	SL004460	fibulin 5	Q9UBX5	10516	ENSG00000140092
15587-20	P14207	3	SL009334	FOLR2	P14207	2350	ENSG00000165457
15588-17	P06280	3	SL009217	galactosidase, alpha	P06280	2717	ENSG00000102393
15589-1	P02774	4	SL000431	Gc-Globulin, Mixed Type	P02774	2638	ENSG00000145321
15591-28	P07203	2	SL001812	Glutathione peroxidase	P07203	2876	ENSG00000233276
15594-47	Q92743	3	SL008268	HTRA1	Q92743	5654	ENSG00000166033
15596-7	O94992	2	SL020142	HEXI1	O94992	10614	ENSG00000186834
15602-43	P08887	1	SL001943	IL-6 sRa	P08887	3570	ENSG00000160712
15603-20	P17301	1	SL004086	Integrin alpha-2	P17301	3673	ENSG00000164171
15604-18	P45984	3	SL004716	JNK2	P45984	5601	ENSG00000050748
15606-19	P08727	4	SL000044	Keratin 19	P08727	3880	ENSG00000171345
15607-56	P30613	3	SL009203	KPYR	P30613	5313	ENSG00000143627|ENSG00000262785
15608-5	P23443	3	SL018792	KS6B1	P23443	6198	ENSG00000108443
15612-5	Q9HAP6	2	SL012168	LIN7B	Q9HAP6	64130	ENSG00000104863
15613-16	P16233	1	SL012420	LIPP	P16233	5406	ENSG00000175535
15614-168	Q8N149	1	SL012686	LIRA2	Q8N149	11027	ENSG00000239998|ENSG00000275290|ENSG00000274000|ENSG00000278634
15617-8	Q9UBD3	1	SL010168	lymphotactin beta	Q9UBD3	6846	ENSG00000143185
15619-49	Q16653	4	SL012514	MOG	Q16653	4340	ENSG00000230885|ENSG00000236561|ENSG00000137345|ENSG00000234096|ENSG00000237834|ENSG00000234623|ENSG00000232641|ENSG00000204655
15620-4	Q8N2Q7	2	SL018410	NLGN1	Q8N2Q7	22871	ENSG00000169760
15622-13	Q14982	3	SL005491	OBCAM	Q14982	4978	ENSG00000183715
15623-1	Q15116	1	SL005211	PD-1	Q15116	5133	ENSG00000276977|ENSG00000188389
15626-223	P98160	1	SL005400	Perlecan	P98160	3339	ENSG00000142798
15627-83	P31749	2	SL003721	PKB	P31749	207	ENSG00000142208
15631-18	P11464	4	SL014708	PSG1	P11464	5669	ENSG00000231924
15633-6	P02753	3	SL000566	RBP	P02753	5950	ENSG00000138207
15634-139	O75093	1	SL012379	SLIT1	O75093	6585	ENSG00000187122
15635-4	Q9H3U7	2	SL012834	SMOC2	Q9H3U7	64094	ENSG00000112562
15636-49	Q8WY21	3	SL014090	SORC1	Q8WY21	114815	ENSG00000108018
15637-38	Q9UPU3	1	SL014089	SORC3	Q9UPU3	22986	ENSG00000156395
15640-54	Q01995	2	SL008169	TAGL	Q01995	6876	ENSG00000149591
15641-20	Q8IYR6	2	SL020463	TEFF1	Q8IYR6	100526694	ENSG00000241697
15644-1	P43251	4	SL000303	Biotinidase	P43251	686	ENSG00000169814
15653-9	Q03692	3	SL006511	COAA1	Q03692	1300	ENSG00000123500
15666-21	P12643	1	SL000304	BMP-2	P12643	650	ENSG00000125845
15667-39	P12644	1	SL003996	BMP-4	P12644	652	ENSG00000125378
15668-19	P34820	1	SL004079	BMP-8	P34820	656	ENSG00000116985
15669-7	P15056	2	SL007123	BRAF1	P15056	673	ENSG00000157764
15670-15	Q7Z5L3	1	SL017430	C1QL2	Q7Z5L3	165257	ENSG00000144119
15674-3	P11912	3	SL011613	CD79A	P11912	973	ENSG00000105369
15675-3	P17676	1	SL007136	CEBPB	P17676	1051	ENSG00000172216
15678-71	Q9UBU2	2	SL009413	DKK2	Q9UBU2	27123	ENSG00000155011
15686-49	P55103	1	SL007288	INHBC	P55103	3626	ENSG00000175189
15688-30	P49257	3	SL004488	Mannose-binding lectin	P49257	3998	ENSG00000074695
15692-300	Q96S42	1	SL007608	NODAL	Q96S42	4838	ENSG00000156574
15693-9	P06401	2	SL000008	PgR	P06401	5241	ENSG00000082175
15698-6	P40222	2	SL007220	TXLNA	P40222	200081	ENSG00000084652
16015-19	P24298	1	SL000617	ALT	P24298	2875	ENSG00000167701
16021-30	P55286	3	SL006909	Cadherin-8	P55286	1006	ENSG00000150394
16035-8	P35916	2	SL003322	VEGF sR3	P35916	2324	ENSG00000037280
16043-30	P29353	2	SL025982	SHC1:PID	P29353	6464	ENSG00000160691
16055-3	Q9BXR6	4	SL006830	complement factor H-related 5	Q9BXR6	81494	ENSG00000134389
16057-6	P11717	1	SL003679	IGF-II receptor	P11717	3482	ENSG00000197081
16060-99	Q14112	2	SL008193	NID2	Q14112	22795	ENSG00000087303
16070-7	Q9Y5W5	3	SL004652	WIF-1	Q9Y5W5	11197	ENSG00000156076
16074-12	O75791	2	SL005725	GRB2-related adapter protein 2	O75791	9402	ENSG00000100351
16079-2	P42680	2	SL010518	TEC	P42680	7006	ENSG00000135605
16081-38	O60218	3	SL005692	Aldose reductase-like	O60218	57016	ENSG00000198074
16288-17	P54764	3	SL013797	EPHA4	P54764	2043	ENSG00000116106
16292-288	P09681	4	SL011908	GIP	P09681	2695	ENSG00000159224
16293-1	P01286	3	SL005255	Growth hormone-releasing factor	P01286	2691	ENSG00000118702
16296-43	O75473	4	SL017638	LGR5	O75473	8549	ENSG00000139292
16297-14	Q8WZ75	1	SL008763	ROBO4	Q8WZ75	54538	ENSG00000154133
16298-84	Q9UNK4	1	SL003840	sPLA(2)-IID	Q9UNK4	26279	ENSG00000117215
16299-13	Q495A1	1	SL017103	TIGIT	Q495A1	201633	ENSG00000181847
16300-4	Q9NZC2	2	SL017099	TREM2	Q9NZC2	54209	ENSG00000095970
16302-11	Q96DR5	1	SL010290	SPLC2	Q96DR5	140683	ENSG00000131050
16304-6	Q9BXB1	1	SL017589	LGR4	Q9BXB1	55366	ENSG00000205213
16305-10	P55287	3	SL025810	Cadherin-11:ECD	P55287	1009	ENSG00000140937
16307-22	Q6UXZ4	2	SL005231	UNC5H4	Q6UXZ4	137970	ENSG00000156687
16308-14	Q7Z6A9	3	SL008978	BTLA	Q7Z6A9	151888	ENSG00000186265
16309-30	Q9UK85	1	SL010381	Soggy-1	Q9UK85	27120	ENSG00000104901
16312-45	P55285	4	SL004865	Cadherin-6	P55285	1004	ENSG00000113361
16315-105	P17948	1	SL003321	VEGF sR1	P17948	2321	ENSG00000102755
16317-20	P32926	2	SL004969	Desmoglein-3	P32926	1830	ENSG00000134757
16318-12	P37023	3	SL004851	ALK-1	P37023	94	ENSG00000139567
16320-139	Q9NPF0	3	SL009127	CD320	Q9NPF0	51293	ENSG00000167775
16322-10	Q8WU39	3	SL012743	PACAP	Q8WU39	51237	ENSG00000170476
16323-8	Q9Y4C0	2	SL020462	NRX3A	Q9Y4C0	9369	ENSG00000021645
16536-3	P17096	1	SL006117	HMGA1	P17096	3159	ENSG00000137309
16551-14	P51692	3	SL019098	STA5B	P51692	6777	ENSG00000173757
16558-2	Q99972	3	SL008560	MYOC	Q99972	4653	ENSG00000034971
16561-9	P04217	1	SL005720	Alpha-1B-glycoprotein	P04217	1	ENSG00000121410
16583-8	P50583	2	SL020189	AP4A	P50583	318	ENSG00000164978
16585-16	Q9C0J1	4	SL017452	B3GN4	Q9C0J1	79369	ENSG00000176383
16587-1	P05814	4	SL005871	Beta-casein	P05814	1447	ENSG00000283030|ENSG00000135222
16588-10	P11021	3	SL004629	BiP	P11021	3309	ENSG00000044574
16591-71	Q9BZP6	4	SL012820	CHIA	Q9BZP6	27159	ENSG00000134216
16593-3	Q13158	4	SL003820	FADD	Q13158	8772	ENSG00000168040
16594-44	Q9NVQ4	2	SL018037	FAIM1	Q9NVQ4	55179	ENSG00000158234
16596-25	O76003	2	SL012999	GLRX3	O76003	10539	ENSG00000108010
16597-11	Q86SX6	1	SL013189	GLRX5	Q86SX6	51218	ENSG00000182512
16599-38	Q9HCN4	2	SL018803	GPN1	Q9HCN4	11321	ENSG00000198522
16605-2	P0C862	4	SL017275	C1T9A	P0C862	338872	ENSG00000240654
16606-85	P15121	2	SL003659	Aldose reductase	P15121	231	ENSG00000085662
16607-78	P06396	1	SL005572	Gelsolin	P06396	2934	ENSG00000148180
16609-106	Q6UWL6	3	SL012592	KIRR2	Q6UWL6	84063	ENSG00000126259
16610-13	Q7Z4F1	2	SL007503	LRP10	Q7Z4F1	26020	ENSG00000197324
16612-28	O75056	1	SL020764	SDC3	O75056	9672	ENSG00000162512
16613-3	Q12864	1	SL008898	CAD17	Q12864	1015	ENSG00000079112
16614-27	Q2MKA7	2	SL017248	RSPO1	Q2MKA7	284654	ENSG00000169218
16616-137	P13929	4	SL007119	ENOB	P13929	2027	ENSG00000108515
16617-14	P31944	4	SL003718	Caspase-14	P31944	23581	ENSG00000105141
16618-7	Q07108	1	SL007370	CD69	Q07108	969	ENSG00000110848
16620-26	O60449	3	SL007021	LY75	O60449	100526664
16621-77	Q8NCW5	2	SL012584	AIBP	Q8NCW5	128240	ENSG00000163382
16748-1	P12645	3	SL003995	BMP-3	P12645	651	ENSG00000152785
16749-79	P55107	3	SL005151	BMP-3b	P55107	2662	ENSG00000266524
16751-15	P16860	2	SL002689	BNP	P16860	4879	ENSG00000120937
16753-46	P12110	3	SL007942	CO6A2	P12110	1292	ENSG00000142173
16754-40	O14936	3	SL019118	CSKP	O14936	8573	ENSG00000147044
16755-195	Q9NR23	3	SL004675	GDF-3	Q9NR23	9573	ENSG00000184344
16756-30	Q7Z4P5	1	SL007504	GDF7	Q7Z4P5	151449	ENSG00000143869
16758-96	P51858	2	SL013046	HDGF	P51858	3068	ENSG00000143321
16760-2	Q9NPH9	4	SL005186	IL-26	Q9NPH9	55801	ENSG00000111536
16763-11	O14960	1	SL017261	LECT2	O14960	3950	ENSG00000145826
16765-52	P02775	3	SL004294	PBP	P02775	5473	ENSG00000163736
16768-3	P14923	1	SL006467	PLAK	P14923	3728	ENSG00000173801
16769-20	P60763	2	SL007310	RAC3	P60763	5881	ENSG00000169750
16770-3	P48304	3	SL012438	REG1B	P48304	5968	ENSG00000172023
16773-29	Q8IX30	3	SL012672	SCUB3	Q8IX30	222663	ENSG00000146197
16781-2	Q8NFI3	1	SL012928	ENASE	Q8NFI3	64772	ENSG00000167280
16785-45	Q01523	2	SL004530	HD-5	Q01523	1670	ENSG00000285251|ENSG00000164816
16792-4	O15389	1	SL005216	Siglec-5	O15389	8778	ENSG00000105501
16802-31	Q9NX40	3	SL010530	OCAD1	Q9NX40	54940	ENSG00000109180
16803-4	P22676	1	SL008657	CALB2	P22676	794	ENSG00000172137|ENSG00000282830
16805-5	O76074	2	SL011405	PDE5A	O76074	8654	ENSG00000138735
16807-35	P45378	3	SL020644	TNNT3	P45378	7140	ENSG00000130595|ENSG00000288250
16809-1	O00746	2	SL006976	NDKM	O00746	4833	ENSG00000103202
16810-3	P31150	1	SL002794	RhoGDI	P31150	2664	ENSG00000203879
16814-13	Q13642	3	SL002083	SLIM 1	Q13642	2273	ENSG00000022267
16818-200	Q9H5V8	2	SL017488	CDCP1	Q9H5V8	64866	ENSG00000163814
16823-75	O95236	3	SL007053	APOL3	O95236	80833	ENSG00000128284
16825-20	P54252	2	SL018716	ATX3	P54252	4287	ENSG00000066427
16828-8	P12109	1	SL002657	Collagen a1(VI)	P12109	1291	ENSG00000142156
16831-7	Q99704	2	SL019539	DOK1	Q99704	1796	ENSG00000115325
16836-1	Q02985	1	SL002693	FHR3	Q02985	10878	ENSG00000116785
16845-15	O95297	3	SL017475	MPZL1	O95297	9019	ENSG00000197965
16847-39	P20337	3	SL008946	RAB3B	P20337	5865	ENSG00000169213
16850-5	O15539	3	SL005359	RGS5	O15539	8490	ENSG00000143248
16851-50	O43819	3	SL018615	SCO2	O43819	9997	ENSG00000284194
16852-10	Q5T2W1	3	SL019239	NHRF3	Q5T2W1	5174	ENSG00000174827
16853-5	Q9NWW6	3	SL006756	NRK1	Q9NWW6	54981	ENSG00000106733
16854-17	Q9Y4Z0	3	SL015367	LSM4	Q9Y4Z0	25804	ENSG00000130520
16856-79	Q15555	2	SL007443	MARE2	Q15555	10982	ENSG00000166974
16857-2	P61019	3	SL008705	RAB2A	P61019	5862	ENSG00000104388
16858-384	Q96D15	3	SL017265	RCN3	Q96D15	57333	ENSG00000142552
16859-100	Q9Y371	3	SL016527	SHLB1	Q9Y371	51100	ENSG00000097033
16863-47	Q8TBE9	3	SL016552	NANP	Q8TBE9	140838	ENSG00000170191
16865-62	Q92804	2	SL013228	RBP56	Q92804	8148	ENSG00000270647|ENSG00000276833
16867-76	Q00536	3	SL007335	PCTK1	Q00536	5127	ENSG00000102225
16872-248	O43708	3	SL007013	MAAI	O43708	2954	ENSG00000100577
16875-13	Q96A72	3	SL019553	MGN2	Q96A72	55110	ENSG00000111196
16877-19	Q9Y3D2	3	SL019317	MSRB2	Q9Y3D2	22921	ENSG00000148450
16882-27	Q9NRX4	2	SL008943	PHP14	Q9NRX4	29085	ENSG00000054148
16883-57	P20338	1	SL007144	RAB4A	P20338	5867	ENSG00000168118
16885-49	Q9UPY8	2	SL020106	MARE3	Q9UPY8	22924	ENSG00000084764
16887-29	Q9Y3E5	3	SL017474	PTH2	Q9Y3E5	51651	ENSG00000141378
16890-37	Q8N6G6	2	SL012697	ATL1	Q8N6G6	92949	ENSG00000178031
16892-23	Q13822	3	SL008778	ENPP2	Q13822	5168	ENSG00000136960
16899-59	Q96SU4	1	SL019034	OSBL9	Q96SU4	114883	ENSG00000117859
16900-29	Q8NFP4	1	SL012713	MDGA1	Q8NFP4	266727	ENSG00000112139
16902-17	P11279	1	SL008407	LAMP1	P11279	3916	ENSG00000185896
16907-3	Q8N3J6	2	SL004806	Nectin-like protein 3	Q8N3J6	253559	ENSG00000175161
16908-5	P23515	1	SL010377	OMGP	P23515	4974	ENSG00000126861
16913-8	O00584	2	SL008937	RNT2	O00584	8635	ENSG00000026297
16914-104	P08571	1	SL001743	sCD14	P08571	929	ENSG00000170458
16915-153	Q9H3S1	1	SL014291	SEM4A	Q9H3S1	64218	ENSG00000196189
16916-19	Q9H5Y7	3	SL018357	SLIK6	Q9H5Y7	84189
16918-198	O15455	1	SL004491	TLR3	O15455	7098	ENSG00000164342
16919-1	P07108	2	SL008480	ACBP	P07108	1622	ENSG00000155368
16922-53	Q9ULL4	3	SL014112	PLXB3	Q9ULL4	5365	ENSG00000198753
16923-20	P35080	1	SL008767	Profilin II	P35080	5217	ENSG00000070087
16926-44	P05186	4	SL000255	Alkaline phosphatase, liver	P05186	249	ENSG00000162551
16927-9	P05160	3	SL003003	Coagulation factor XIII	P05160|P00488	2165|2162	ENSG00000143278|ENSG00000124491
16932-5	P49888	1	SL000580	SULT 1E	P49888	6783	ENSG00000109193
17137-160	P68871	4	SL005328	Beta-globin	P68871	3043	ENSG00000244734
17138-8	P08263	1	SL005253	GST A1-1	P08263	2938	ENSG00000243955
17140-57	Q9GZP0	2	SL014328	PDGFD	Q9GZP0	80310	ENSG00000170962
17145-1	P06702	3	SL004832	S100A8/S100A9	P06702|P05109	6280|6279	ENSG00000163220|ENSG00000143546
17148-7	P30043	2	SL008080	BLVRB	P30043	645	ENSG00000090013
17150-8	P61604	3	SL005698	HSP 10	P61604	3336	ENSG00000115541
17151-84	Q14653	2	SL004509	IRF-3	Q14653	3661	ENSG00000126456
17152-10	P43632	1	SL012437	KI2S4	P43632	3809	ENSG00000276885|ENSG00000274957|ENSG00000274406|ENSG00000276634|ENSG00000284264|ENSG00000283870|ENSG00000275731|ENSG00000276154|ENSG00000274947|ENSG00000275353|ENSG00000276395|ENSG00000283882
17153-46	P43628	3	SL020993	KI2L3	P43628	3804	ENSG00000274830|ENSG00000284510|ENSG00000275623|ENSG00000284333|ENSG00000274952|ENSG00000274108|ENSG00000277317|ENSG00000283702|ENSG00000274402|ENSG00000277924|ENSG00000274410|ENSG00000277484|ENSG00000283790|ENSG00000284504|ENSG00000276459|ENSG00000276218|ENSG00000275008|ENSG00000278327|ENSG00000275658|ENSG00000283708|ENSG00000273887|ENSG00000276590|ENSG00000243772|ENSG00000277554
17154-2	Q15185	3	SL004780	TEBP	Q15185	10728	ENSG00000110958
17155-1	Q9UK41	3	SL005365	VPS28 protein homolog	Q9UK41	51160	ENSG00000160948|ENSG00000285339
17156-72	O15075	3	SL006399	DCAK1	O15075	9201	ENSG00000133083
17158-17	P62253	3	SL019858	UB2G1	P62253	7326	ENSG00000132388
17161-1	P39656	2	SL016423	OST48	P39656	1650	ENSG00000244038
17163-117	P12429	1	SL004210	Annexin III	P12429	306	ENSG00000138772
17164-15	P09525	2	SL004211	annexin IV	P09525	307	ENSG00000196975
17166-4	P55075	1	SL014309	FGF-8F	P55075	2253	ENSG00000107831
17170-15	P10092	3	SL011502	CALCB	P10092	797	ENSG00000175868
17172-19	P02808	3	SL007073	STAT	P02808	6779	ENSG00000126549|ENSG00000282891
17175-5	P52564	3	SL007270	MP2K6	P52564	5608	ENSG00000108984
17176-13	O75475	2	SL014348	PSIP1	O75475	11168	ENSG00000164985
17195-43	Q99933	2	SL000023	BAG-1	Q99933	573	ENSG00000107262
17196-5	Q16740	3	SL011328	ClpP endopeptidase	Q16740	8192	ENSG00000125656
17199-43	Q9NWT6	4	SL021005	HIF1N	Q9NWT6	55662	ENSG00000166135
17200-50	P43626	3	SL020992	KI2L1	P43626	3802	ENSG00000276625|ENSG00000273794|ENSG00000278821|ENSG00000125498|ENSG00000277833|ENSG00000278495|ENSG00000278738
17202-37	Q53EL6	1	SL011994	PDCD4	Q53EL6	27250	ENSG00000150593
17204-17	P11086	1	SL013738	PNMT	P11086	5409	ENSG00000141744
17205-21	P20339	2	SL021017	RAB5A	P20339	5868	ENSG00000144566
17209-27	O00204	3	SL020906	ST2B1	O00204	6820	ENSG00000088002
17210-2	P56279	1	SL020926	TCL1A	P56279	8115	ENSG00000100721
17224-12	P20774	2	SL008055	MIME	P20774	4969	ENSG00000106809
17231-1	P13796	1	SL004609	L-plastin	P13796	3936	ENSG00000136167
17319-1	Q8IZQ5	3	SL006634	SELH	Q8IZQ5	280636	ENSG00000211450
17320-19	Q9NRN7	2	SL013281	ADPPT	Q9NRN7	60496	ENSG00000149313
17325-10	Q16774	2	SL014982	KGUA	Q16774	2987	ENSG00000143774
17326-44	Q9BVJ7	1	SL019563	DUS23	Q9BVJ7	54935	ENSG00000158716
17327-3	Q9BT09	2	SL017270	CNPY3	Q9BT09	10695	ENSG00000137161
17329-2	Q9BUT1	3	SL009125	BDH2	Q9BUT1	56898	ENSG00000164039
17331-138	Q96MU8	3	SL008768	KREM1	Q96MU8	83999	ENSG00000183762
17332-3	Q9NX46	2	SL018690	ARHL2	Q9NX46	54936	ENSG00000116863
17333-20	P11310	3	SL008026	ACADM	P11310	34	ENSG00000117054
17335-18	P63027	1	SL009105	VAMP2	P63027	6844	ENSG00000220205
17336-54	Q70SY1	1	SL019427	CR3L2	Q70SY1	64764	ENSG00000182158
17337-1	P25490	1	SL007165	TYY1	P25490	7528	ENSG00000100811
17341-89	Q9BWD1	2	SL010906	THIC	Q9BWD1	39	ENSG00000120437
17342-13	Q8TD06	3	SL012732	AGR3	Q8TD06	155465	ENSG00000173467
17343-6	O15079	1	SL019113	SNPH	O15079	9751	ENSG00000101298
17344-23	Q9UBI4	1	SL018388	STML1	Q9UBI4	9399	ENSG00000067221
17345-12	Q8N4Q0	2	SL020272	ZADH2	Q8N4Q0	284273	ENSG00000180011
17346-61	Q8NFU4	2	SL012716	FDSCP	Q8NFU4	260436	ENSG00000181617
17347-80	Q96BJ3	2	SL011281	CA080	Q96BJ3	64853	ENSG00000186063
17348-5	P57105	1	SL018443	SYJ2B	P57105	55333	ENSG00000213463
17350-13	Q9UQN3	2	SL009112	CHM2B	Q9UQN3	25978	ENSG00000083937
17355-56	Q9H2B2	4	SL019674	SYT4	Q9H2B2	6860	ENSG00000132872
17356-34	Q8WWZ1	1	SL007561	IL1FA	Q8WWZ1	84639	ENSG00000136697
17357-33	Q9HD40	1	SL020889	SPCS	Q9HD40	51091	ENSG00000109618
17362-5	P40337	1	SL013777	VHL	P40337	7428	ENSG00000134086
17364-8	P08579	2	SL020890	RU2B	P08579	6629	ENSG00000125870
17365-7	Q16773	1	SL016564	KAT1	Q16773	883	ENSG00000171097
17366-6	Q96GG9	1	SL010950	DCNL1	Q96GG9	54165	ENSG00000043093
17367-5	P16949	3	SL004916	Stathmin	P16949	3925	ENSG00000117632
17370-186	Q9NUJ1	3	SL009448	ABHDA	Q9NUJ1	55347	ENSG00000144827
17372-5	Q13541	3	SL010108	4EBP1	Q13541	1978
17377-1	P42330	3	SL005693	Aldose reductase-like C3	P42330	8644	ENSG00000196139
17380-2	P61086	2	SL013054	UBE2K	P61086	3093	ENSG00000078140
17383-4	Q9NSY2	2	SL019784	STAR5	Q9NSY2	80765	ENSG00000172345
17384-110	P08237	4	SL008016	K6PF	P08237	5213	ENSG00000152556
17387-27	Q15653	1	SL004545	IKB-beta	Q15653	4793	ENSG00000104825|ENSG00000282905
17391-10	Q96I25	2	SL015530	SPF45	Q96I25	84991	ENSG00000134453
17393-13	P16219	3	SL005672	SCAD	P16219	35	ENSG00000122971
17396-23	P07327	3	SL008013	ADH1A	P07327	124	ENSG00000187758
17397-8	Q8NBQ5	1	SL012708	DHB11	Q8NBQ5	51170	ENSG00000198189
17398-55	P09601	1	SL004627	HO-1	P09601	3162	ENSG00000100292
17400-71	O14734	1	SL019729	ACOT8	O14734	10005	ENSG00000101473
17403-14	P45954	4	SL006190	acyl-Coenzyme A dehydrogenase	P45954	36	ENSG00000196177
17404-5	Q96KC2	4	SL019712	ARL5B	Q96KC2	221079	ENSG00000165997
17405-2	Q9Y5K5	3	SL007789	UCHL5	Q9Y5K5	51377	ENSG00000116750
17408-2	Q92871	1	SL020888	PMM1	Q92871	5372	ENSG00000100417
17410-5	O15182	3	SL019878	CETN3	O15182	1070	ENSG00000153140
17411-55	Q92890	2	SL015528	UFD1	Q92890	7353	ENSG00000070010
17419-17	Q9UGI8	3	SL013289	TES	Q9UGI8	26136	ENSG00000135269
17427-26	Q9NZ94	1	SL018773	NLGN3	Q9NZ94	54413	ENSG00000196338
17432-25	P27144	3	SL020885	KAD4	P27144	205	ENSG00000162433
17435-43	P13804	3	SL008038	ETFA	P13804	2108	ENSG00000140374
17441-4	P09923	1	SL002514	Alkaline phosphatase, intestine	P09923	248	ENSG00000163295
17447-52	Q6FHJ7	1	SL008544	SFRP4	Q6FHJ7	6424	ENSG00000106483
17449-23	P21926	3	SL008836	CD9	P21926	928	ENSG00000010278
17450-51	P12081	2	SL006248	Histidyl-tRNA synthetase	P12081	3035	ENSG00000170445
17451-13	O43521	1	SL003706	BIM	O43521	10018	ENSG00000153094
17453-34	P00450	4	SL000351	Ceruloplasmin	P00450	1356	ENSG00000047457
17454-15	Q8IUX8	3	SL006311	EGFL6	Q8IUX8	25975	ENSG00000198759
17455-42	P15328	4	SL009337	FOLR1	P15328	2348	ENSG00000110195
17456-53	Q8NBJ4	2	SL010628	GOLM1	Q8NBJ4	51280	ENSG00000135052
17460-51	P20591	1	SL004388	Mx1	P20591	4599	ENSG00000157601
17462-19	P10914	4	SL007108	IRF1	P10914	3659	ENSG00000125347
17466-72	Q96CM8	3	SL008274	ACSF2	Q96CM8	80221	ENSG00000167107
17467-1	Q9BPW9	3	SL015172	DHRS9	Q9BPW9	10170	ENSG00000073737
17468-1	Q9UMX1	3	SL019429	SUFU	Q9UMX1	51684	ENSG00000107882
17474-106	O95619	1	SL020114	YETS4	O95619	8089	ENSG00000127337
17475-18	Q96KB5	1	SL010511	TOPK	Q96KB5	55872	ENSG00000168078
17490-4	Q9H299	2	SL004824	SH3BGRL3-like protein	Q9H299	83442	ENSG00000142669
17495-141	Q9NTG7	3	SL018569	SIR3	Q9NTG7	23410	ENSG00000142082
17505-125	Q9UQQ1	4	SL019672	NALDL	Q9UQQ1	10004	ENSG00000168060
17509-6	P32754	4	SL008852	HPPD	P32754	3242	ENSG00000158104
17510-7	P37108	3	SL013036	SRP14	P37108	6727	ENSG00000140319
17511-10	P78346	4	SL020930	RPP30	P78346	10556	ENSG00000148688
17512-2	Q13287	2	SL007402	NMI	Q13287	9111	ENSG00000123609
17513-11	P50995	2	SL008121	ANX11	P50995	311	ENSG00000122359
17514-48	Q9UL25	2	SL008443	RAB21	Q9UL25	23011	ENSG00000080371
17515-6	P48723	3	SL009344	STCH	P48723	6782	ENSG00000155304
17516-7	P20336	3	SL000562	Rab3A	P20336	5864	ENSG00000105649
17671-58	Q9UNL4	1	SL019227	ING4	Q9UNL4	51147	ENSG00000111653
17672-184	P27352	3	SL006288	Gastric intrinsic factor	P27352	2694	ENSG00000134812
17673-34	Q9Y2D0	1	SL011748	Carbonic Anhydrase VB	Q9Y2D0	11238	ENSG00000169239
17675-17	Q9NPJ3	2	SL019552	ACO13	Q9NPJ3	55856	ENSG00000112304
17676-13	Q15642	2	SL011229	CIP4	Q15642	9322	ENSG00000125733
17680-12	P54762	3	SL016438	EPHB1	P54762	2047	ENSG00000154928
17682-1	P15529	2	SL002600	CD46	P15529	4179	ENSG00000117335
17683-2	Q9P000	2	SL020090	COMD9	Q9P000	29099	ENSG00000110442
17685-9	P06727	2	SL005129	Apo A-IV	P06727	337	ENSG00000110244
17686-27	Q99426	2	SL008284	TBCB	Q99426	1155	ENSG00000105254
17691-1	O14773	1	SL007957	TPP1	O14773	1200	ENSG00000166340
17692-2	O00478	2	SL006193	BT3A3	O00478	10384	ENSG00000111801
17693-2	Q14141	4	SL011221	Septin-6	Q14141	23157	ENSG00000125354
17694-32	Q9UL46	2	SL010943	PSME2	Q9UL46	5721	ENSG00000100911|ENSG00000284889
17696-1	Q86XR7	1	SL004508	TIRP	Q86XR7	100302736	ENSG00000243414
17697-2	Q8WZ82	2	SL021016	OVCA2	Q8WZ82	124641	ENSG00000262664
17698-15	Q969T9	1	SL016498	WBP2	Q969T9	23558	ENSG00000132471
17699-43	Q9UNS1	1	SL015589	TIMELESS	Q9UNS1	8914	ENSG00000111602
17702-53	P22309	3	SL000606	UGT 1A1	P22309	54658	ENSG00000241635
17703-40	O75496	1	SL013724	GEMI	O75496	51053	ENSG00000112312
17704-74	Q92598	4	SL011275	HS105	Q92598	10808	ENSG00000120694
17706-4	Q13522	2	SL020934	PPR1A	Q13522	5502	ENSG00000135447
17710-40	Q16890	1	SL021023	TPD53	Q16890	7164	ENSG00000111907
17711-13	P23763	1	SL020917	VAMP1	P23763	6843	ENSG00000139190
17712-7	Q13907	2	SL013082	IDI1	Q13907	3422	ENSG00000067064
17721-82	O60861	1	SL004797	GAS7	O60861	8522	ENSG00000007237
17722-5	Q02790	2	SL002795	FKBP52 protein	Q02790	2288	ENSG00000004478
17724-3	Q9NZC7	1	SL006762	WWOX	Q9NZC7	51741	ENSG00000186153
17725-37	Q9Y6N9	1	SL013885	USH1C	Q9Y6N9	10083	ENSG00000006611
17726-3	Q9NR31	2	SL016526	SAR1A	Q9NR31	56681	ENSG00000079332
17727-1	O95997	4	SL005062	Securin	O95997	9232	ENSG00000164611
17728-61	O43633	2	SL008404	CHM2A	O43633	27243	ENSG00000130724
17729-20	Q16763	2	SL014981	UBE2S	Q16763	27338	ENSG00000108106
17734-13	O43768	2	SL010230	a-endosulfine	O43768	2029	ENSG00000143420
17735-130	O95166	2	SL020978	GBRAP	O95166	11337	ENSG00000170296
17736-105	Q7Z2E3	1	SL020973	APTX	Q7Z2E3	54840	ENSG00000137074
17737-7	P26440	2	SL011185	IVD	P26440	3712	ENSG00000128928
17738-7	Q9UBG3	3	SL015449	CRNN	Q9UBG3	49860	ENSG00000143536
17739-1	Q16836	2	SL008218	HCDH	Q16836	3033	ENSG00000138796
17742-2	P10301	3	SL008021	RRAS	P10301	6237	ENSG00000126458
17743-14	P49459	1	SL013042	UBE2A	P49459	7319	ENSG00000077721
17744-31	P62491	2	SL016588	RB11A	P62491	8766	ENSG00000103769
17746-77	Q9Y3D6	2	SL010882	FIS1	Q9Y3D6	51024	ENSG00000214253
17747-45	Q13077	1	SL007387	TRAF1	Q13077	7185	ENSG00000056558
17748-21	Q53FA7	2	SL008994	QORX	Q53FA7	9540	ENSG00000115129
17750-8	P31350	2	SL007192	RIR2	P31350	6241	ENSG00000171848
17751-68	P53674	2	SL020925	CRBB1	P53674	1414	ENSG00000100122
17752-24	P78540	1	SL002641	Arginase	P78540	384	ENSG00000081181
17755-5	O60701	2	SL008706	UGDH	O60701	7358	ENSG00000109814
17756-69	P32321	2	SL020918	DCTD	P32321	1635	ENSG00000129187
17757-86	Q9Y376	2	SL006798	CAB39	Q9Y376	51719	ENSG00000135932
17758-79	Q7Z4W1	3	SL009078	DCXR	Q7Z4W1	51181	ENSG00000169738
17760-128	P61964	3	SL020928	WDR5	P61964	11091	ENSG00000196363
17761-2	Q9UKK9	2	SL011310	NUDT5	Q9UKK9	11164	ENSG00000165609
17764-108	P08134	2	SL007087	RHOC	P08134	389	ENSG00000155366
17765-3	O95149	2	SL020983	SPN1	O95149	10073	ENSG00000169371
17766-5	P14598	2	SL004552	NCF-1	P14598	653361	ENSG00000158517
17768-50	Q9UJM8	1	SL020969	HAOX1	Q9UJM8	54363	ENSG00000101323
17769-28	Q8WW12	2	SL013223	PCNP	Q8WW12	57092	ENSG00000081154
17770-42	O43402	1	SL020938	EMC8	O43402	10328	ENSG00000131148
17771-35	O75575	1	SL020977	RPC9	O75575	27297	ENSG00000241258
17772-7	O15205	1	SL014594	UBD	O15205	10537	ENSG00000228913|ENSG00000231968|ENSG00000206468|ENSG00000213886
17773-26	Q99747	3	SL013253	SNAG	Q99747	8774	ENSG00000134265
17774-38	P62318	4	SL013063	SMD3	P62318	6634	ENSG00000100028
17775-8	Q9UI15	3	SL011308	TAGL3	Q9UI15	29114	ENSG00000144834
17776-15	Q9BY49	4	SL020962	PECR	Q9BY49	55825	ENSG00000115425
17777-31	Q96GA7	3	SL020957	SDSL	Q96GA7	113675	ENSG00000139410
17778-19	Q13637	2	SL016450	RAB32	Q13637	10981	ENSG00000118508
17781-191	Q9H492	2	SL020985	MLP3A	Q9H492	84557	ENSG00000101460
17782-23	P09110	1	SL020988	THIK	P09110	30	ENSG00000060971
17783-9	Q96EY8	3	SL020955	MMAB	Q96EY8	326625	ENSG00000139428
17784-23	P60983	2	SL013389	GMFB	P60983	2764	ENSG00000197045
17785-11	O43598	1	SL008449	RCL	O43598	10591	ENSG00000112667
17786-5	O95749	3	SL020915	GGPPS	O95749	9453	ENSG00000152904
17787-1	P30084	3	SL005677	Enoyl-CoA hydratase	P30084	1892	ENSG00000127884
17789-1	Q15274	1	SL008944	NADC	Q15274	23475	ENSG00000103485
17791-25	P37235	2	SL011188	HPCL1	P37235	3241	ENSG00000115756
17792-158	P51649	1	SL020924	SSDH	P51649	7915	ENSG00000112294
17793-4	O95057	4	SL020986	DIRA1	O95057	148252	ENSG00000176490
17794-6	O15305	2	SL005762	Phosphomannomutase 2	O15305	5373	ENSG00000140650
17795-176	O15116	3	SL013520	LSM1	O15116	27257	ENSG00000175324
17796-15	P29218	3	SL009428	IMPA1	P29218	3612	ENSG00000133731
17797-1	Q13616	1	SL010967	CUL1	Q13616	8454	ENSG00000055130
17799-9	O95336	2	SL005373	6PGL	O95336	25796	ENSG00000130313
17800-33	P57086	1	SL006198	SCAND1	P57086	51282	ENSG00000171222
17802-4	Q9NR45	2	SL020967	SIAS	Q9NR45	54187	ENSG00000095380
17804-102	Q9NVS9	4	SL008550	PNPO	Q9NVS9	55163	ENSG00000108439
17805-35	O75940	3	SL020971	SPF30	O75940	10285	ENSG00000119953
17806-6	O00560	3	SL005369	Syntenin 1	O00560	6386	ENSG00000137575
17808-37	Q9NQR4	1	SL012948	NIT2	Q9NQR4	56954	ENSG00000114021
17811-78	O00338	4	SL014570	ST1C2	O00338	6819	ENSG00000198203
17812-2	Q93096	1	SL015125	TP4A1	Q93096	7803	ENSG00000112245
17813-21	Q86WA6	1	SL015053	BPHL	Q86WA6	670	ENSG00000137274
17814-8	O95861	2	SL009020	BPNT1	O95861	10380	ENSG00000162813
17816-58	P61601	3	SL020927	NCALD	P61601	83988	ENSG00000104490
17817-22	Q9NX09	4	SL021006	DDIT4	Q9NX09	54541	ENSG00000168209
17818-22	Q9Y2Z0	2	SL021096	SUGT1	Q9Y2Z0	10910	ENSG00000165416
17819-30	Q6P587	2	SL020941	FAHD1	Q6P587	81889	ENSG00000180185
17820-170	P58340	4	SL020995	MLF1	P58340	4291	ENSG00000178053
17821-20	O60551	2	SL020911	NMT2	O60551	9397	ENSG00000152465
17822-57	Q96A58	4	SL021020	RERG	Q96A58	85004	ENSG00000134533
17823-40	P62316	1	SL013062	SMD2	P62316	6633	ENSG00000125743
17826-341	P29692	2	SL011186	EF1D	P29692	1936	ENSG00000273594|ENSG00000104529
17827-53	Q8TF09	1	SL009441	DLRB2	Q8TF09	83657	ENSG00000168589
17828-3	Q9HCY8	3	SL005106	S100A14	Q9HCY8	57402	ENSG00000189334
17829-2	Q9BQ50	1	SL015174	TREX2	Q9BQ50	11219	ENSG00000183479
17832-12	Q9BXS1	3	SL021002	IDI2	Q9BXS1	91734	ENSG00000148377
17835-28	P27216	1	SL020982	ANX13	P27216	312	ENSG00000104537
17836-17	Q96FQ6	3	SL005108	S100A16	Q96FQ6	140576	ENSG00000188643
17837-5	O15247	2	SL020908	CLIC2	O15247	1193	ENSG00000155962
17843-30	Q9HAB8	2	SL016522	PPCS	Q9HAB8	79717	ENSG00000127125
17849-6	Q9Y295	2	SL021009	DRG1	Q9Y295	4733	ENSG00000185721
17850-42	O43474	1	SL013717	KLF4	O43474	9314	ENSG00000136826
17852-5	Q9Y570	2	SL011319	PPME1	Q9Y570	51400	ENSG00000214517
17854-33	P41227	2	SL020920	NAA10	P41227	8260	ENSG00000102030
17855-28	P49798	1	SL005549	RGS4	P49798	5999	ENSG00000117152
17856-23	Q9NPB1	3	SL020966	NT5M	Q9NPB1	56953	ENSG00000205309
17857-6	P28330	1	SL020990	ACADL	P28330	33	ENSG00000115361
18156-7	Q9NT62	2	SL019804	ATG3	Q9NT62	64422	ENSG00000144848
18158-45	Q14790	1	SL003715	Caspase-8	Q14790	841	ENSG00000064012
18160-2	P22061	1	SL011012	PIMT	P22061	5110	ENSG00000120265
18162-167	Q9NWZ3	2	SL004504	IRAK4	Q9NWZ3	51135	ENSG00000198001
18165-181	Q15819	2	SL008564	UB2V2	Q15819	7336	ENSG00000169139
18166-4	P62745	3	SL007317	RHOB	P62745	388	ENSG00000143878
18170-46	P32322	1	SL014772	P5CR1	P32322	5831	ENSG00000183010
18172-71	Q9Y294	3	SL021360	ASF1A	Q9Y294	25842	ENSG00000111875
18173-11	O95154	3	SL021347	ARK73	O95154	22977	ENSG00000162482
18174-79	Q8WUM4	2	SL008888	PDC6I	Q8WUM4	10015	ENSG00000170248
18175-65	Q99536	1	SL008286	VAT1	Q99536	10493	ENSG00000108828
18177-49	Q13564	3	SL007410	ULA1	Q13564	8883	ENSG00000159593
18178-13	P49591	1	SL011197	SYSC	P49591	6301	ENSG00000031698
18179-56	P52788	3	SL011200	SPSY	P52788	6611	ENSG00000102172
[truncated: 2,685 more rows]

## Sheet: ARIC_Pathway_Cluster1
Category	ID	Name	Source	p-value	q-value Bonferroni	q-value FDR B&H	q-value FDR B&Y	Hit Count in Query List	Hit Count in Genome	Hit in Query List
NA

## Sheet: ARIC_Pathway_Cluster2
Category	ID	Name	Source	p-value	q-value Bonferroni	q-value FDR B&H	q-value FDR B&Y	Hit Count in Query List	Hit Count in Genome	Hit in Query List
GO: Cellular Component	GO:0045202	synapse		2.153e-09	1.951e-06	1.951e-06	1.441e-05	208	671	RPS4X,RPS5,RPS6KA3,AKR1A1,RPS27A,CSMD2,PTK2B,GRK2,AP2A2,ATXN3,FGF7,AKT1,FGFR1,ALDH1A1,STX7,NCK2,VTI1B,AGAP2,MPST,MPZ,SEMA4B,ANXA1,SGTA,PPFIA1,ARL6IP5,SH3GL2,SH3GL3,SHH,APLP2,APOA4,NLGN1,RAB6B,TRIM3,ARF4,RHOA,POSTN,ARRB1,UNC5C,SUMO3,SUMO2,SNCA,RAB21,FYN,SNTA1,SNTB1,SNX1,CADM3,SNX4,SWAP70,GAP43,GAPDH,MYO6,SRC,SRI,CPLX2,RAB11A,CPLX1,SPART,NAPA,MAP1LC3A,SST,GDI2,PGRMC1,STAT3,NRP1,LIN7B,C1QL1,BLVRB,ST…
GO: Molecular Function	GO:0032555	purine ribonucleotide binding		1.299e-08	2.235e-05	1.393e-05	0.0001118	170	535	EPHB4,DDX19A,AARS1,ACADVL,RPS6KA3,PAK4,RRM1,ADK,PTK2B,GRK2,MAPK12,DNAJA4,FER,SRL,AK1,AK2,PIP4K2B,AKT1,FGFR1,STK24,FKBP4,AGAP2,FLT4,NAGK,ANXA6,NUDT2,CCT7,MTHFS,ACBD6,APRT,RAB6B,PAICS,ARF4,RHOA,RHOC,ARHGDIB,SEPHS1,ARL3,PMVK,UBE2D4,CCT5,MTHFD1,GET3,NT5C2,CCT8,PDE5A,RAB21,FYN,GALK1,SWAP70,MYO6,VPS4A,SRC,RAB11A,RIPK2,GBP1,GDI2,LANCL2,DRG1,GMPS,BRAF,SPHK1,BTK,GLUL,RPS6KA6,UBE2S,NME4,RAB32,TARS1,RAB31,C…
GO: Molecular Function	GO:0035639	purine ribonucleoside triphosphate binding		1.619e-08	2.785e-05	1.393e-05	0.0001118	160	498	EPHB4,DDX19A,AARS1,RPS6KA3,PAK4,RRM1,ADK,PTK2B,GRK2,MAPK12,DNAJA4,FER,SRL,AK1,AK2,PIP4K2B,AKT1,FGFR1,STK24,FKBP4,AGAP2,FLT4,NAGK,ANXA6,NUDT2,CCT7,MTHFS,RAB6B,PAICS,ARF4,RHOA,RHOC,SEPHS1,ARL3,PMVK,UBE2D4,CCT5,MTHFD1,GET3,NT5C2,CCT8,RAB21,FYN,GALK1,SWAP70,MYO6,VPS4A,SRC,RAB11A,RIPK2,GBP1,LANCL2,DRG1,GMPS,BRAF,SPHK1,BTK,GLUL,RPS6KA6,UBE2S,NME4,RAB32,TARS1,RAB31,CAMK2A,CAMK2B,CAMK2D,ROR1,ROR2,CARS1,T…
GO: Cellular Component	GO:0099080	supramolecular complex		3.172e-08	2.873e-05	1.437e-05	0.0001061	119	348	DDX19A,RPS4X,MFAP2,MFAP4,AGO3,AIF1,AK1,ALDOA,LTBP4,FKBP4,FBLN5,GLRX3,ANXA1,COL28A1,CCT7,SMTN,MAPRE3,ARL3,CCT5,PARVA,CHMP3,CCT8,SUMO3,SNCA,SNRPB2,FYN,NUDC,SNRPG,CAB39,MYO6,SRC,SRI,RAB11A,TNRC6B,MAP1LC3A,CHMP2A,NRP1,SUGT1,SYNE2,MAPRE2,TBCE,YBX1,ROR2,DNAJB4,GSK3A,CNOT9,TIMP4,PABPC3,PAWR,TNNT2,PCBP1,CDC42,DDX19B,TPT1,TMOD3,APOBEC3G,GABARAP,TRIP10,HNRNPA2B1,HNRNPAB,HNRNPK,CIRBP,TBCB,TSTD1,GABARAPL1,MY…
GO: Molecular Function	GO:0045296	cadherin binding		2.741e-08	4.718e-05	1.573e-05	0.0001263	61	145	PAK4,CD46,LRRC59,FASN,PPME1,TAGLN2,ALDOA,STK24,PUF60,ANXA1,ANXA2,AHSA1,PAICS,ARHGAP1,USO1,PARVA,CCT8,NUDC,SNX1,SNX5,SWAP70,SRC,UNC45A,STAT1,SFN,CAPZA1,CBL,USP8,PRDX1,TMPO,PCBP1,CDH15,HDLBP,VAPA,PARK7,TMOD3,OLA1,HNRNPK,EPS15L1,CLIC1,PKM,CNN2,DNAJB1,IDH1,YWHAB,PRDX6,CRKL,CHMP2B,IST1,SH3GLB2,ITGB1,DDX6,RAB1A,RAN,RANBP1,RDX,EEF1D,EPHA2,EIF4G2,EIF5,ENO1
GO: Biological Process	GO:0007010	cytoskeleton organization		5.817e-09	4.868e-05	4.868e-05	0.0004678	141	419	PAK4,MDK,PTK2B,ATXN3,FER,AIF1,FGF7,AKT1,CCL11,SEMA6A,TAGLN2,ALDOA,CX3CL1,FKBP4,CXCL12,NCK2,AGAP2,FLII,SFRP1,ANXA1,PPFIA1,SH3GL2,SHC1,SHH,NLGN1,SMTN,RHOA,RHOC,MAPRE3,ARRB1,PHPT1,PARVA,CHMP3,SNCA,NUDC,SOD1,SWAP70,GAPDH,MYO6,VPS4A,SRC,RAB11A,BCL2,ARFIP1,CHMP2A,DRG1,NRP1,SUGT1,NSFL1C,BRAF,SYNE2,GMFB,TAC1,TAGLN,MAPRE2,TBCE,DSTN,CAPZA1,STMN2,GRB2,ESAM,GSK3A,OPHN1,TIMP2,SMC3,ARHGEF1,CD47,PAWR,TNNT2,CDC4…
GO: Molecular Function	GO:0032553	ribonucleotide binding		3.732e-08	6.422e-05	1.606e-05	0.0001289	170	542	EPHB4,DDX19A,AARS1,ACADVL,RPS6KA3,PAK4,RRM1,ADK,PTK2B,GRK2,MAPK12,DNAJA4,FER,SRL,AK1,AK2,PIP4K2B,AKT1,FGFR1,STK24,FKBP4,AGAP2,FLT4,NAGK,ANXA6,NUDT2,CCT7,MTHFS,ACBD6,APRT,RAB6B,PAICS,ARF4,RHOA,RHOC,ARHGDIB,SEPHS1,ARL3,PMVK,UBE2D4,CCT5,MTHFD1,GET3,NT5C2,CCT8,PDE5A,RAB21,FYN,GALK1,SWAP70,MYO6,VPS4A,SRC,RAB11A,RIPK2,GBP1,GDI2,LANCL2,DRG1,GMPS,BRAF,SPHK1,BTK,GLUL,RPS6KA6,UBE2S,NME4,RAB32,TARS1,RAB31,C…
GO: Cellular Component	GO:0099522	cytosolic region		3.938e-07	0.0003568	0.0001189	0.0008785	20	31	ARL6IP5,SH3GL2,SUMO3,SUMO2,PLCB1,CAMK2A,CAMK2D,USP14,HNRNPA2B1,HNRNPAB,UBE2I,UBE3A,PIN1,HOMER1,PRKCA,PRKCB,PRKCG,MARCKSL1,PTEN,EIF4E
GO: Molecular Function	GO:0090079	translation regulator activity, nucleic acid binding		3.96e-07	0.0006815	0.0001363	0.001094	20	31	EIF1B,MCTS1,DENR,EIF3G,EIF3J,EIF1AY,PCBP1,MRPL58,EIF5A2,PURA,PURB,EEF1D,EIF2S1,EIF2B1,EIF4A1,EIF4B,EIF4E,EIF4G2,EIF5,EIF5A
GO: Molecular Function	GO:0045182	translation regulator activity		5.543e-07	0.0009539	0.000159	0.001276	23	39	EIF1B,MCTS1,DENR,TRIM3,EIF3G,EIF3J,EIF1AY,PCBP1,CIRBP,MRPL58,EIF5A2,PURA,PURB,YBX2,EEF1D,EIF2S1,EIF2B1,EIF4A1,EIF4B,EIF4E,EIF4G2,EIF5,EIF5A
GO: Biological Process	GO:0016236	macroautophagy		1.209e-07	0.001012	0.0005059	0.004861	49	111	PIP4K2B,AKT1,VTI1B,UFC1,VTA1,VPS25,UFM1,CHMP3,GAA,SNX5,SNX4,GAPDH,VPS4A,SRC,RIPK2,MAP1LC3A,CHMP2A,NSFL1C,HTRA2,CAPNS1,CASP3,GSK3A,CDC37,ATG3,PAFAH1B2,HGS,AP4M1,GABARAP,GABARAPL2,TSG101,STX12,GABARAPL1,PIK3CA,PIP4K2A,UBQLN2,VPS26A,CHMP2B,MAPK3,MAPK8,UBQLN4,DCN,MAP1LC3B,RAB1A,RAB5A,PDCD6IP,SMURF1,EIF2S1,RAB1B,NBR1
GO: Biological Process	GO:0009117	nucleotide metabolic process		1.946e-07	0.001629	0.0005429	0.005217	93	262	NT5C3A,NCF1,GMPR2,MDH1,MDH2,NUDT9,RRM1,RRM2,NT5C,ADK,BPNT1,FASN,ADSL,AK1,AK2,FHIT,ALDOA,TPST1,AMPD2,NUDT2,APRT,PAICS,RHOA,PMVK,MTHFD1,ASMTL,NT5C2,PDE5A,SNCA,G6PD,GALK1,GAPDH,SRC,BAD,STAT3,GMPS,BPGM,NME4,NNMT,PNP,GPI,NPPA,NPPB,CACNB4,SULT1A4,NUDT5,GUK1,TKT,TREM2,TPI1,HINT1,HK2,PARK7,HMGCS1,OLA1,HNF4A,TXNRD1,HPRT1,PKM,PGLS,UPP1,DCTPP1,NAXE,CNP,TBPL1,RRM2B,TP53I3,IDH1,REXO2,CROT,CS,MAPK1,MAP2K1,ADPG…
GO: Molecular Function	GO:0008135	translation factor activity, RNA binding		1.006e-06	0.001731	0.0002473	0.001985	17	25	EIF1B,MCTS1,DENR,EIF3G,EIF3J,EIF1AY,MRPL58,EIF5A2,EEF1D,EIF2S1,EIF2B1,EIF4A1,EIF4B,EIF4E,EIF4G2,EIF5,EIF5A
GO: Cellular Component	GO:0043209	myelin sheath		2.039e-06	0.001847	0.0004618	0.003411	44	104	RPS27A,MDH1,MDH2,ALDOA,AKR1B1,MPZ,ANXA2,CCT5,SOD1,GAPDH,NAPA,BCL2,GDI2,STX4,PRDX3,GLUL,PLCB1,STIP1,GPI,CA13,PEBP1,TKT,PRDX1,CD59,CDC42,IGSF8,COX5A,PITPNA,PKM,CNP,HSPD1,PACSIN1,CNRIP1,NCMAP,YWHAG,PRKCI,PTEN,ITGB1,JAM3,PDCD6IP,RDX,LDHB,ENO1,ENO2
GO: Molecular Function	GO:0005524	ATP binding		2.21e-06	0.003804	0.0004645	0.003729	125	396	EPHB4,DDX19A,AARS1,RPS6KA3,PAK4,RRM1,ADK,PTK2B,GRK2,MAPK12,DNAJA4,FER,AK1,AK2,PIP4K2B,AKT1,FGFR1,STK24,FKBP4,AGAP2,FLT4,NAGK,CCT7,MTHFS,PAICS,SEPHS1,PMVK,UBE2D4,CCT5,MTHFD1,GET3,NT5C2,CCT8,FYN,GALK1,SWAP70,MYO6,VPS4A,SRC,RIPK2,LANCL2,GMPS,BRAF,SPHK1,BTK,GLUL,RPS6KA6,UBE2S,NME4,TARS1,CAMK2A,CAMK2B,CAMK2D,ROR1,ROR2,CARS1,TEC,GSK3A,SMC3,GUK1,PEBP1,HARS1,CDK8,DDX19B,PNKP,UBE2K,HK2,MAPKAPK2,PDPK1,OLA1…
GO: Molecular Function	GO:0030554	adenyl nucleotide binding		2.429e-06	0.00418	0.0004645	0.003729	148	486	EPHB4,DDX19A,AARS1,ACADVL,RPS6KA3,PAK4,MDH1,RRM1,ADH1C,ADK,PTK2B,GRK2,MAPK12,DNAJA4,FER,AK1,AK2,PIP4K2B,AKT1,FGFR1,ALDH1A1,STK24,FKBP4,AGAP2,FLT4,NAGK,CCT7,MTHFS,ACBD6,APRT,PAICS,SEPHS1,PMVK,UBE2D4,CCT5,MTHFD1,GET3,NT5C2,CCT8,FYN,G6PD,SORD,GALK1,SWAP70,GAPDH,MYO6,VPS4A,SRC,RIPK2,LANCL2,GMPS,BRAF,SPHK1,BTK,GLUL,RPS6KA6,UBE2S,NME4,TARS1,CAMK2A,CAMK2B,CAMK2D,ROR1,ROR2,CARS1,CAT,TEC,CBR3,GSK3A,SULT1A…
GO: Biological Process	GO:0006753	nucleoside phosphate metabolic process		5.273e-07	0.004412	0.001103	0.0106	93	267	NT5C3A,NCF1,GMPR2,MDH1,MDH2,NUDT9,RRM1,RRM2,NT5C,ADK,BPNT1,FASN,ADSL,AK1,AK2,FHIT,ALDOA,TPST1,AMPD2,NUDT2,APRT,PAICS,RHOA,PMVK,MTHFD1,ASMTL,NT5C2,PDE5A,SNCA,G6PD,GALK1,GAPDH,SRC,BAD,STAT3,GMPS,BPGM,NME4,NNMT,PNP,GPI,NPPA,NPPB,CACNB4,SULT1A4,NUDT5,GUK1,TKT,TREM2,TPI1,HINT1,HK2,PARK7,HMGCS1,OLA1,HNF4A,TXNRD1,HPRT1,PKM,PGLS,UPP1,DCTPP1,NAXE,CNP,TBPL1,RRM2B,TP53I3,IDH1,REXO2,CROT,CS,MAPK1,MAP2K1,ADPG…
GO: Molecular Function	GO:0032559	adenyl ribonucleotide binding		3.886e-06	0.006689	0.0006689	0.00537	132	427	EPHB4,DDX19A,AARS1,ACADVL,RPS6KA3,PAK4,RRM1,ADK,PTK2B,GRK2,MAPK12,DNAJA4,FER,AK1,AK2,PIP4K2B,AKT1,FGFR1,STK24,FKBP4,AGAP2,FLT4,NAGK,CCT7,MTHFS,ACBD6,APRT,PAICS,SEPHS1,PMVK,UBE2D4,CCT5,MTHFD1,GET3,NT5C2,CCT8,FYN,GALK1,SWAP70,MYO6,VPS4A,SRC,RIPK2,LANCL2,GMPS,BRAF,SPHK1,BTK,GLUL,RPS6KA6,UBE2S,NME4,TARS1,CAMK2A,CAMK2B,CAMK2D,ROR1,ROR2,CARS1,TEC,GSK3A,SULT1A4,SMC3,GUK1,PEBP1,HARS1,CDK8,DDX19B,PNKP,UBE…
GO: Cellular Component	GO:0099512	supramolecular fiber		8.955e-06	0.008113	0.001471	0.01087	88	265	MFAP2,MFAP4,AIF1,AK1,ALDOA,LTBP4,FKBP4,FBLN5,GLRX3,ANXA1,COL28A1,CCT7,SMTN,MAPRE3,ARL3,CCT5,PARVA,CHMP3,CCT8,SNCA,FYN,NUDC,CAB39,MYO6,SRC,SRI,RAB11A,MAP1LC3A,CHMP2A,NRP1,SYNE2,MAPRE2,TBCE,ROR2,DNAJB4,GSK3A,TIMP4,PAWR,TNNT2,TPT1,TMOD3,GABARAP,TRIP10,TBCB,GABARAPL1,MYL6B,KRT20,HOMER1,CNP,VIM,COL6A3,KIF23,NEK7,RAB3D,CHMP2B,IGBP1,PPP2R5A,CSRP1,CSRP2,DYNLL2,CST3,CST5,MAP2K1,MAP2K2,LDLRAP1,ILK,PSMA6,MD…
GO: Cellular Component	GO:0098794	postsynapse		9.744e-06	0.008828	0.001471	0.01087	108	341	RPS5,RPS27A,CSMD2,PTK2B,GRK2,AP2A2,FGF7,AKT1,FGFR1,NCK2,AGAP2,SEMA4B,PPFIA1,SH3GL2,SH3GL3,APLP2,NLGN1,TRIM3,ARF4,RHOA,ARRB1,SUMO3,SUMO2,SNCA,FYN,SNTA1,SNX1,SWAP70,GAP43,GAPDH,MYO6,SRC,SRI,CPLX2,RAB11A,CPLX1,NAPA,STAT3,NRP1,LIN7B,STX1A,STX4,PLCB1,NGFR,VWC2,DSTN,NRGN,CAMK2A,CAMK2B,CAMK2D,ROR2,CASP3,GSK3A,OPHN1,USP8,PCBP1,CDC42,PCDH8,PDPK1,HNRNPA2B1,HNRNPAB,HNRNPD,HNRNPK,STX12,PGR,UBE2I,UBE3A,PIN1,F…
GO: Biological Process	GO:0097435	supramolecular fiber organization		1.113e-06	0.009313	0.001663	0.01598	102	304	PTK2B,MFAP4,FER,AIF1,CCL11,TAGLN2,ALDOA,CX3CL1,LTBP4,FKBP4,CXCL12,NCK2,FLII,FBLN5,SFRP1,FMOD,COL28A1,ANXA2,PPFIA1,SHH,RHOA,RHOC,MAPRE3,ARRB1,SNCA,SWAP70,MYO6,B2M,SRC,RAB11A,BCL2,ARFIP1,DRG1,NRP1,BID,BRAF,GMFB,TAC1,DSTN,GPX1,CAPZA1,STMN2,GRB2,ESAM,SERPINH1,COL18A1,USP8,ARHGEF1,TREM2,CD47,PAWR,TNNT2,CDC42,HDAC2,CDSN,B4GALT7,PARK7,TMOD3,PFDN2,PFDN5,TBCB,PIK3CA,PIK3R1,PIN1,AGFG1,KRT20,CNN1,CNN2,ROCK2…
GO: Biological Process	GO:0055086	nucleobase-containing small molecule metabolic process		1.192e-06	0.009977	0.001663	0.01598	100	297	ERH,NT5C3A,NCF1,GMPR2,MDH1,MDH2,NUDT9,RRM1,RRM2,NT5C,ADK,BPNT1,FASN,ADSL,AK1,AK2,FHIT,ALDOA,TPST1,AMPD2,NUDT2,APRT,PAICS,RHOA,PMVK,MTHFD1,ASMTL,NT5C2,PDE5A,SNCA,G6PD,GALK1,GAPDH,SRC,BAD,STAT3,GMPS,BPGM,NME4,NNMT,PNP,GPI,NPPA,NPPB,CACNB4,GSK3A,SULT1A4,NUDT5,GUK1,NANS,TKT,TREM2,TPI1,HINT1,HK2,PARK7,APOBEC3G,HMGCS1,OLA1,HNF4A,TXNRD1,HPRT1,UGDH,PKM,PGLS,UPP1,DCTPP1,NAXE,CNP,PMM2,TBPL1,RRM2B,TP53I3,GN…
GO: Cellular Component	GO:0099081	supramolecular polymer		1.253e-05	0.01135	0.001622	0.01198	88	267	MFAP2,MFAP4,AIF1,AK1,ALDOA,LTBP4,FKBP4,FBLN5,GLRX3,ANXA1,COL28A1,CCT7,SMTN,MAPRE3,ARL3,CCT5,PARVA,CHMP3,CCT8,SNCA,FYN,NUDC,CAB39,MYO6,SRC,SRI,RAB11A,MAP1LC3A,CHMP2A,NRP1,SYNE2,MAPRE2,TBCE,ROR2,DNAJB4,GSK3A,TIMP4,PAWR,TNNT2,TPT1,TMOD3,GABARAP,TRIP10,TBCB,GABARAPL1,MYL6B,KRT20,HOMER1,CNP,VIM,COL6A3,KIF23,NEK7,RAB3D,CHMP2B,IGBP1,PPP2R5A,CSRP1,CSRP2,DYNLL2,CST3,CST5,MAP2K1,MAP2K2,LDLRAP1,ILK,PSMA6,MD…
GO: Cellular Component	GO:0036464	cytoplasmic ribonucleoprotein granule		2.248e-05	0.02036	0.002545	0.0188	31	70	DDX19A,RPS4X,AGO3,SNRPB2,SNRPG,TNRC6B,YBX1,CNOT9,PABPC3,PCBP1,CDC42,DDX19B,APOBEC3G,HNRNPA2B1,HNRNPAB,HNRNPK,CIRBP,TSTD1,ROCK2,PSMA6,DDX6,G3BP2,RAC1,KPNB1,KPNA2,ZFAND1,AGO1,G3BP1,EIF2S1,EIF4E,SERPINB1
GO: Biological Process	GO:0030029	actin filament-based process		2.476e-06	0.02072	0.00253	0.02432	94	279	PTK2B,ATXN3,FER,AIF1,FGF7,CCL11,TAGLN2,ALDOA,CX3CL1,CXCL12,NCK2,AGAP2,FLII,SFRP1,ANXA1,PPFIA1,SH3GL2,SHC1,SMTN,RHOA,RHOC,ARRB1,PHPT1,PARVA,SNTA1,SWAP70,MYO6,VPS4A,SRC,SRI,BCL2,ARFIP1,STC1,NRP1,BRAF,SYNE2,GMFB,TAC1,DSTN,CAMK2D,CAPZA1,GRB2,ESAM,OPHN1,CD47,PAWR,TNNT2,CDC42,ACAP2,HDAC2,PDGFA,PDGFB,PDPK1,TMOD3,TRIP10,PIK3CA,PIK3R1,MYL6B,CNN1,CNN2,ROCK2,SMAP1,PACSIN1,GMFG,ID1,CRK,CSRP1,CSRP2,PRKCI,PRKC…
GO: Biological Process	GO:0046037	GMP metabolic process		2.605e-06	0.0218	0.00253	0.02432	13	17	GMPR2,ADK,ADSL,AMPD2,APRT,PAICS,NT5C2,GMPS,PNP,GUK1,HPRT1,IMPDH1,DLG2
GO: Biological Process	GO:0036258	multivesicular body assembly		2.83e-06	0.02368	0.00253	0.02432	11	13	VTA1,VPS25,CHMP3,VPS4A,RAB11A,CHMP2A,HGS,TSG101,CHMP2B,IST1,PDCD6IP
GO: Biological Process	GO:0006979	response to oxidative stress		3.024e-06	0.0253	0.00253	0.02432	80	229	EPOR,NET1,NCF1,FABP1,PTK2B,GRK2,FER,AIF1,AKT1,ALAD,ALDH1A1,MMP9,AKR1B1,STK24,AMBP,FOXO3,FBLN5,ANXA1,ARL6IP5,NUDT2,APEX1,APOA4,AREG,PDGFD,ATOX1,SNCA,FYN,G6PD,SOD1,SRC,MAP1LC3A,BCL2,STAT1,STAT6,STX4,GCLM,SPHK1,NFKB1,BTK,PRDX3,NGFR,CA3,HTRA2,GPX1,GPX7,CASP3,CAT,PSIP1,PRDX1,REG3A,PAWR,HDAC2,PNKP,PARK7,PENK,TXNRD1,LONP1,UBE3A,RRM2B,IDE,IDH1,PRDX6,CRK,CST3,CST5,PRKCA,MAPK1,MAPK3,MAPK8,MAP2K1,DAPK1,JAK2…
GO: Cellular Component	GO:0035770	ribonucleoprotein granule		3.166e-05	0.02869	0.003187	0.02354	31	71	DDX19A,RPS4X,AGO3,SNRPB2,SNRPG,TNRC6B,YBX1,CNOT9,PABPC3,PCBP1,CDC42,DDX19B,APOBEC3G,HNRNPA2B1,HNRNPAB,HNRNPK,CIRBP,TSTD1,ROCK2,PSMA6,DDX6,G3BP2,RAC1,KPNB1,KPNA2,ZFAND1,AGO1,G3BP1,EIF2S1,EIF4E,SERPINB1
GO: Molecular Function	GO:0003743	translation initiation factor activity		1.832e-05	0.03153	0.002866	0.02301	13	19	EIF1B,MCTS1,DENR,EIF3G,EIF3J,EIF1AY,EIF2S1,EIF2B1,EIF4A1,EIF4B,EIF4E,EIF4G2,EIF5
GO: Cellular Component	GO:1990904	ribonucleoprotein complex		3.717e-05	0.03368	0.003263	0.0241	50	135	RPS4X,EIF1B,RPS5,RPS27A,AGO3,PPIE,PPIH,PUF60,MCTS1,HEXIM1,CELF2,PPIL1,EIF3G,EIF3J,SNRPB2,SNRPF,SNRPG,GAPDH,YBX1,EIF1AY,PA2G4,PABPC3,HSD17B10,PCBP1,RBM17,APOBEC3G,HNRNPA1,HNRNPA2B1,HNRNPAB,HNRNPD,HNRNPF,HNRNPK,CIRBP,PIN4,MRPL58,DDX6,TXNL4B,G3BP2,DDX39B,SRA1,RBM3,TSSC4,YBX2,DNAJC17,AGO1,G3BP1,PABPN1,EIF2S1,EIF4E,RPL12
GO: Cellular Component	GO:0098793	presynapse		3.962e-05	0.03589	0.003263	0.0241	89	278	RPS5,RPS27A,PTK2B,GRK2,AP2A2,STX7,VTI1B,SGTA,PPFIA1,ARL6IP5,SH3GL2,SH3GL3,SHH,NLGN1,RAB6B,SUMO3,SUMO2,SNCA,SNX1,CADM3,SNX4,GAP43,MYO6,SRI,CPLX2,CPLX1,NAPA,LIN7B,C1QL1,BLVRB,STX1A,BRAF,SPHK1,GLUL,NGFR,CACNB4,DSTN,CAMK2A,ROR1,CCK,OPHN1,USP14,PEBP1,CD47,PCDH8,NOG,PARK7,PENK,HNRNPAB,RAB3C,HNRNPK,STX12,PGR,EPS15L1,NRXN3,UBE2I,UBE2L3,UBE3A,FLRT2,RAB26,ROCK2,PACSIN1,CNRIP1,RAB3D,YWHAG,YWHAH,PPP1CC,PRKCA…
GO: Biological Process	GO:0009167	purine ribonucleoside monophosphate metabolic process		5.191e-06	0.04344	0.003949	0.03794	17	27	GMPR2,NT5C,ADK,ADSL,AK1,AK2,AMPD2,NUDT2,APRT,PAICS,NT5C2,GMPS,PNP,GUK1,HPRT1,IMPDH1,DLG2
GO: Cellular Component	GO:0048471	perinuclear region of cytoplasm		4.796e-05	0.04345	0.003621	0.02675	96	306	IRAG1,S100A6,PTK2B,AIF1,AK1,FGFR1,STX7,AKR1B1,CX3CL1,FKBP4,VTI1B,ANXA2,ANXA4,ANXA6,SH3GL2,APEX1,FAS,ARHGAP1,MAPRE3,USO1,EIF3G,SNCA,FYN,SNX1,SNX5,GAPDH,MYO6,VPS4A,SRC,BAG1,GBP1,BCL2,UNC45A,STAT1,STX4,BTK,SPINK5,NPPA,NPPB,YBX1,CAMK2D,STMN2,CBL,TGM2,TNFRSF1B,VAPA,PARK7,HMBS,GABARAP,CHGA,TRIP10,RAB3C,TSTD1,UBE2I,CLIC1,PIK3CA,PIK3R1,TOLLIP,DNAJB2,CNP,VIM,STX8,PACSIN1,SELENOM,CLIC4,YWHAB,PRDX6,DEF6,CST…
GO: Biological Process	GO:0030162	regulation of proteolysis		5.672e-06	0.04747	0.003956	0.03801	110	344	SERPINA3,RPS6KA3,CD46,FABP1,PTK2B,MAPK12,WFDC2,SPON1,ATXN3,AKT1,ALAD,MMP9,FHIT,AMBP,ANP32B,COL28A1,ANXA2,SGTA,ARL6IP5,SHH,FAS,ARRB1,SPINT2,SLPI,SUMO3,SUMO2,SNCA,FYN,CRADD,GAPDH,SRC,GAS1,BAD,PRSS22,RIPK2,BCL2,STAT1,STAT3,BID,SPINK4,NGFR,TMED10,SFN,SPINK5,HTRA2,GPX1,WFDC1,SERPINH1,GSK3A,OPHN1,USP14,THBS1,TIMP1,TIMP2,TIMP3,TIMP4,PEBP1,PDCD5,TREM2,TNFRSF1B,SERPINA5,HDAC2,CDKN2D,UBE2K,PARK7,GABARAP,HM…
GO: Biological Process	GO:0016197	endosomal transport		7.451e-06	0.06235	0.004796	0.04609	40	95	STX7,VTI1B,AGAP2,VTA1,VPS25,RAB6B,ARHGAP1,CHMP3,RAB21,SNX1,SNX5,SNX4,VPS4A,SRC,RAB11A,ARFIP1,CHMP2A,GGA3,DPY30,TMEM87B,HGS,CDC42,ACAP2,TSG101,STX12,EPS15L1,SNX8,STX8,VPS26A,CHMP2B,IGHG4,MAPK1,MAPK3,MAP2K1,MAP2K2,GGA1,RAB5A,RAB13,RDX,STX6
GO: Cellular Component	GO:0005925	focal adhesion		7.617e-05	0.06901	0.005308	0.03921	66	196	RPS4X,RPS5,PAK4,CD46,PTK2B,FLII,ANXA1,PPFIA1,ANXA6,SHC1,RHOA,PARVA,RAB21,SNTB1,LAYN,B2M,SRC,GDI2,NRP1,SYNE2,MAPRE2,CAT,CBL,TGM2,CD59,ADGRE5,CDC42,SCARF2,PDPK1,HNRNPK,PLAUR,FLRT2,CNN1,CNN2,VIM,KIF23,YWHAB,YWHAG,PPP1CC,REXO2,CSRP1,CSRP2,MAPK1,MAPK3,MAP2K1,MAP2K2,IL16,ILK,AIF1L,ITGA1,ITGA2B,ITGB1,ITGB3,JAK2,RAC1,RAC2,DNM2,CASS4,PDCD6IP,RDX,LAP3,EFNB2,G3BP1,EPHA2,LRP1,RPL12
GO: Molecular Function	GO:0008429	phosphatidylethanolamine binding		4.107e-05	0.07068	0.00589	0.04728	9	11	ANXA11,MAP1LC3A,PEBP1,TREM2,CD300A,GABARAP,GABARAPL2,GABARAPL1,MAP1LC3B
GO: Biological Process	GO:0006412	translation		8.684e-06	0.07266	0.004982	0.04787	60	163	AARS1,RPS4X,EIF1B,RPS5,RPS6KA3,RPS27A,RRBP1,PTK2B,AGO3,AKT1,NCK2,FOXO3,SH3BGRL,MCTS1,SHMT2,DENR,TRIM3,EIF3G,EIF3J,GAPDH,TNRC6B,DRG1,METAP1,TARS1,YBX1,CARS1,EIF1AY,THBS1,CNOT9,PA2G4,HARS1,HNRNPD,CIRBP,PKM,MRPL58,EIF5A2,PRKCA,MAPK1,MAPK3,DAPK1,DARS1,DDX6,KARS1,PURA,PURB,DDX39B,RBM3,DARS2,YBX2,EEF1D,AGO1,EIF2S1,EIF2B1,EIF4A1,EIF4B,EIF4E,EIF4G2,EIF5,EIF5A,RPL12
GO: Biological Process	GO:0030036	actin cytoskeleton organization		9.239e-06	0.07731	0.004982	0.04787	86	257	PTK2B,ATXN3,FER,AIF1,FGF7,CCL11,TAGLN2,ALDOA,CX3CL1,CXCL12,NCK2,AGAP2,FLII,SFRP1,ANXA1,PPFIA1,SH3GL2,SHC1,SMTN,RHOA,RHOC,ARRB1,PHPT1,PARVA,SWAP70,MYO6,VPS4A,SRC,BCL2,ARFIP1,NRP1,BRAF,GMFB,TAC1,DSTN,CAPZA1,GRB2,ESAM,OPHN1,CD47,PAWR,TNNT2,CDC42,HDAC2,PDGFA,PDGFB,PDPK1,TMOD3,TRIP10,PIK3CA,PIK3R1,CNN1,CNN2,ROCK2,SMAP1,PACSIN1,GMFG,ID1,CRK,CSRP1,CSRP2,PRKCI,PRKCQ,ILK,MARCKSL1,AIF1L,ITGB1,ITGB3,JAK2,PD…
GO: Cellular Component	GO:0099524	postsynaptic cytosol		8.754e-05	0.07931	0.00548	0.04048	13	21	SUMO3,SUMO2,PLCB1,CAMK2A,CAMK2D,HNRNPA2B1,UBE2I,UBE3A,PIN1,HOMER1,PRKCG,PTEN,EIF4E
GO: Biological Process	GO:0006177	GMP biosynthetic process		9.525e-06	0.0797	0.004982	0.04787	9	10	ADK,ADSL,AMPD2,APRT,PAICS,GMPS,PNP,HPRT1,IMPDH1
GO: Cellular Component	GO:0030055	cell-substrate junction		9.073e-05	0.08221	0.00548	0.04048	66	197	RPS4X,RPS5,PAK4,CD46,PTK2B,FLII,ANXA1,PPFIA1,ANXA6,SHC1,RHOA,PARVA,RAB21,SNTB1,LAYN,B2M,SRC,GDI2,NRP1,SYNE2,MAPRE2,CAT,CBL,TGM2,CD59,ADGRE5,CDC42,SCARF2,PDPK1,HNRNPK,PLAUR,FLRT2,CNN1,CNN2,VIM,KIF23,YWHAB,YWHAG,PPP1CC,REXO2,CSRP1,CSRP2,MAPK1,MAPK3,MAP2K1,MAP2K2,IL16,ILK,AIF1L,ITGA1,ITGA2B,ITGB1,ITGB3,JAK2,RAC1,RAC2,DNM2,CASS4,PDCD6IP,RDX,LAP3,EFNB2,G3BP1,EPHA2,LRP1,RPL12
GO: Biological Process	GO:0036257	multivesicular body organization		1.057e-05	0.08845	0.005203	0.05	11	14	VTA1,VPS25,CHMP3,VPS4A,RAB11A,CHMP2A,HGS,TSG101,CHMP2B,IST1,PDCD6IP
GO: Cellular Component	GO:0005739	mitochondrion		0.0001071	0.09704	0.006065	0.0448	159	563	AARS1,ACADVL,ACAT2,NT5C3A,LRRC59,RPS27A,MDH1,MDH2,NUDT9,RRM1,ACYP2,NT5C,ADH1C,ADH5,PCBD2,FASN,MAPK12,ADSL,ATXN3,AK2,AKT1,FHIT,FKBP4,AMBP,FOXO3,MPST,ANXA1,ANXA6,NUDT2,SHC1,SHMT2,APEX1,CCT7,VPS25,MTHFS,AKR7A2,RHOA,MTHFD1,RNASET2,SNCA,FYN,CYB5R2,SOD1,SORD,GAPDH,ACOT13,SRC,BAD,RAB11A,SPART,BCAT2,BCL2,PGRMC1,STAT3,NRP1,BID,BRAF,NFKB1,PRDX3,SYNE2,GLUL,RPS6KA6,GM2A,NME4,RAB32,NRGN,HTRA2,CAMK2A,GPX1,CAT,…
GO: Biological Process	GO:0062197	cellular response to chemical stress		1.348e-05	0.1128	0.005922	0.0569	60	165	NET1,NCF1,FABP1,FER,AIF1,AKT1,MMP9,AKR1B1,STK24,AMBP,FOXO3,FBLN5,ANXA1,ARL6IP5,NUDT2,APEX1,APOA4,FAS,PDGFD,SNCA,FYN,G6PD,SOD1,CAB39,SRC,BAD,MAP1LC3A,STAT6,STX4,SPHK1,BTK,PRDX3,NGFR,HTRA2,GPX1,GPX7,CASP3,CAT,PRDX1,REG3A,PAWR,HDAC2,PARK7,PENK,LONP1,PIK3CA,GDF15,CST3,CST5,PRKCI,MAPK1,MAPK3,MAPK8,DAPK1,ADPRS,USP15,IL18BP,LCN2,ZFAND1,EIF2S1
GO: Biological Process	GO:0022411	cellular component disassembly		1.413e-05	0.1182	0.005922	0.0569	75	219	FER,MMP1,MMP7,MMP9,MMP12,MMP19,CX3CL1,VTI1B,FLII,UFC1,SH3GL2,MCTS1,SH3GL3,VTA1,UFM1,DENR,RHOA,DKK1,CHMP3,SWAP70,VPS4A,NAPA,MAP1LC3A,CHMP2A,C1QL1,FAF2,MAPRE2,DSTN,HTRA2,CAPZA1,STMN2,ADAMTS5,GSK3A,CDC37,ATG3,ARHGEF1,TREM2,CD47,HK2,PARK7,TMOD3,GABARAP,GABARAPL2,TSG101,GABARAPL1,PIK3CA,PIK3R1,MRPL58,EIF5A2,CHMP2B,CST3,CST5,PRKCA,PRKCB,CTSS,UBQLN4,IST1,ITGB1,STMN4,STMN3,PDXP,MAP1LC3B,KLC1,RAC1,RAC2,DU…
GO: Biological Process	GO:0070925	organelle assembly		1.415e-05	0.1184	0.005922	0.0569	81	241	RPS5,CSMD2,PTK2B,PIP4K2B,AKT1,FGFR1,STX7,FLII,VTA1,NLGN1,VPS25,ARF4,RHOA,MAPRE3,ARL3,PARVA,CHMP3,SNX4,GAP43,VPS4A,SRC,RAB11A,MAP1LC3A,GDI2,CHMP2A,DRG1,SUGT1,NSFL1C,SYNE2,RAB32,MAPRE2,TIMP2,SMC3,ATG3,HGS,AP4M1,TNNT2,HDAC2,TMOD3,GABARAP,GABARAPL2,TSG101,STX12,CIRBP,NRXN3,GABARAPL1,PIP4K2A,AGFG1,KIF23,UBQLN2,TBPL1,NEK7,CRK,CRKL,CHMP2B,CSRP1,CSRP2,MAPK8,MDM1,IST1,PTEN,ITGB1,DDX6,G3BP2,MAP1LC3B,RAB1A,…
GO: Molecular Function	GO:0030234	enzyme regulator activity		7.877e-05	0.1356	0.009897	0.07945	139	479	SERPINA3,NET1,RPS6KA3,NCF1,PPP1R14A,WFDC2,PPME1,AKT1,VAV3,ALDH1A1,AGAP2,AMBP,ANXA1,COL28A1,ANXA2,RANBP3,ANXA4,APLP2,APOA4,ALKAL2,HEXIM1,AREG,PPP4R3A,ARF4,ARHGAP1,ARHGAP5,ARFGAP2,ARHGDIB,ARRB1,SPINT2,MOB1B,PARVA,SLPI,SNCA,FYN,CAB39,AHCYL1,SWAP70,GAPDH,SRC,BAD,PRSS22,GBP1,GDI2,NRP1,SPINK14,STX4,SPINK4,FAF2,GCLM,BTK,PRDX3,PLCB1,GM2A,GMFB,SFN,SPINK5,HTRA2,CASP3,GRB2,WFDC1,SERPINH1,OPHN1,CCNC,CDC37,US…
GO: Molecular Function	GO:0140678	molecular function inhibitor activity		8.23e-05	0.1416	0.009897	0.07945	83	260	SERPINA3,PPP1R14A,WFDC2,PPME1,AKT1,STX7,VTI1B,AMBP,ANGPT2,ANXA1,COL28A1,ANXA2,ANXA4,APLP2,HEXIM1,ARRB1,PHPT1,SPINT2,DKK1,PARVA,SLPI,CHMP3,SNCA,DKK4,DKK3,DKK2,GAPDH,LRRC32,GBP1,BCL2,SPINK14,STX1A,SPINK4,FAF2,GMFB,SFN,SPINK5,HTRA2,CAMK2D,CASP3,WFDC1,SERPINH1,USP14,THBS1,TIMP1,TIMP2,TIMP3,TIMP4,PEBP1,SERPINA5,CDKN2D,SERPINE2,SERPINB8,DNAJB1,STX8,COL6A3,GMFG,ID1,YWHAB,YWHAG,PPP1R1A,WFDC3,CST3,CST5,PR…
GO: Biological Process	GO:0009161	ribonucleoside monophosphate metabolic process		1.692e-05	0.1416	0.006665	0.06404	19	34	NT5C3A,GMPR2,NT5C,ADK,ADSL,AK1,AK2,AMPD2,NUDT2,APRT,PAICS,NT5C2,GMPS,PNP,GUK1,HPRT1,UPP1,IMPDH1,DLG2
GO: Molecular Function	GO:0005096	GTPase activator activity		8.626e-05	0.1485	0.009897	0.07945	23	49	VAV3,ALDH1A1,AGAP2,RANBP3,ARHGAP1,ARHGAP5,ARFGAP2,ARHGDIB,ARRB1,GDI2,NRP1,PLCB1,OPHN1,RGS18,ARHGEF1,ARHGAP45,ACAP2,AGFG1,SMAP1,ARHGAP25,RANBP1,RGS10,EIF5
GO: Biological Process	GO:0061919	process utilizing autophagic mechanism		1.832e-05	0.1533	0.006665	0.06404	68	195	PIP4K2B,AKT1,VTI1B,FOXO3,UFC1,ANXA7,VTA1,VPS25,UFM1,CHMP3,SNCA,GAA,SNX5,SNX4,GAPDH,VPS4A,SRC,BAD,RIPK2,MAP1LC3A,BCL2,CHMP2A,STAT3,BID,NSFL1C,HTRA2,CAPNS1,CASP3,GSK3A,CDC37,ATG3,PAFAH1B2,HGS,TREM2,AP4M1,HK2,PARK7,GABARAP,HMGB1,GABARAPL2,TSG101,STX12,GABARAPL1,PIK3CA,PIP4K2A,TOLLIP,UBQLN2,VPS26A,CHMP2B,MAPK3,MAPK8,MAP2K1,UBQLN4,DAPK1,DCN,MAP1LC3B,RAB1A,RAB5A,DNM2,PDCD6IP,SMURF1,FIS1,EIF2S1,EIF4E,EI…
GO: Biological Process	GO:0006914	autophagy		1.832e-05	0.1533	0.006665	0.06404	68	195	PIP4K2B,AKT1,VTI1B,FOXO3,UFC1,ANXA7,VTA1,VPS25,UFM1,CHMP3,SNCA,GAA,SNX5,SNX4,GAPDH,VPS4A,SRC,BAD,RIPK2,MAP1LC3A,BCL2,CHMP2A,STAT3,BID,NSFL1C,HTRA2,CAPNS1,CASP3,GSK3A,CDC37,ATG3,PAFAH1B2,HGS,TREM2,AP4M1,HK2,PARK7,GABARAP,HMGB1,GABARAPL2,TSG101,STX12,GABARAPL1,PIK3CA,PIP4K2A,TOLLIP,UBQLN2,VPS26A,CHMP2B,MAPK3,MAPK8,MAP2K1,UBQLN4,DAPK1,DCN,MAP1LC3B,RAB1A,RAB5A,DNM2,PDCD6IP,SMURF1,FIS1,EIF2S1,EIF4E,EI…
GO: Biological Process	GO:0009126	purine nucleoside monophosphate metabolic process		2.024e-05	0.1694	0.006776	0.06511	17	29	GMPR2,NT5C,ADK,ADSL,AK1,AK2,AMPD2,NUDT2,APRT,PAICS,NT5C2,GMPS,PNP,GUK1,HPRT1,IMPDH1,DLG2
GO: Biological Process	GO:0007032	endosome organization		2.024e-05	0.1694	0.006776	0.06511	17	29	STX7,VTA1,VPS25,CHMP3,VPS4A,RAB11A,CHMP2A,USP8,HGS,TSG101,STX12,CHMP2B,IST1,RAB5B,RAB5C,PDCD6IP,STX6
GO: Cellular Component	GO:0005874	microtubule		0.0001893	0.1715	0.01009	0.07451	37	97	FKBP4,CCT7,MAPRE3,ARL3,CCT5,CHMP3,CCT8,NUDC,RAB11A,MAP1LC3A,CHMP2A,MAPRE2,TBCE,ROR2,GSK3A,TPT1,GABARAP,TRIP10,TBCB,GABARAPL1,CNP,KIF23,NEK7,RAB3D,CHMP2B,IGBP1,DYNLL2,MAP2K1,MAP2K2,MDM1,DYNLRB1,MAP1LC3B,KLC1,DNM2,TPPP2,RMDN1,CLMP
GO: Molecular Function	GO:0106310	protein serine kinase activity		0.0001043	0.1795	0.01122	0.09007	38	98	RPS6KA3,PAK4,MAPK12,AKT1,STK24,RIPK2,BRAF,RPS6KA6,CAMK2A,CAMK2B,CAMK2D,GSK3A,CDK8,MAPKAPK2,PDPK1,PIK3CA,PIK3CG,ROCK2,NEK7,MAPK14,PRKCA,PRKCB,PRKCG,PRKCI,PRKCQ,MAPK1,MAPK3,MAPK8,MAPK10,MAP2K1,MAP2K2,MAP2K3,ILK,DAPK1,MAPKAPK3,AKT3,HIPK3,IRAK4
GO: Cellular Component	GO:0030496	midbody		0.0002382	0.2158	0.01199	0.08857	29	71	ERH,AGAP2,ANXA2,ANXA11,RHOA,MAPRE3,ARL3,CELF2,CHMP3,NUDC,VPS4A,SPART,CHMP2A,USP8,CDC42,TSG101,PIN1,KIF23,CLIC4,CHMP2B,PPP1CC,IL16,IST1,DEFA5,PDXP,DNM2,RAN,PDCD6IP,RDX
GO: Molecular Function	GO:0003755	peptidyl-prolyl cis-trans isomerase activity		0.0001263	0.2174	0.01276	0.1024	12	19	PPIE,PPIH,FKBP2,FKBP3,FKBP4,PPIL1,FKBP7,AIP,PIN1,PIN4,PPIC,PPID
GO: Cellular Component	GO:0099523	presynaptic cytosol		0.0002521	0.2284	0.01202	0.08881	12	20	ARL6IP5,SH3GL2,SUMO3,SUMO2,CAMK2A,USP14,HNRNPAB,UBE2I,PRKCA,PRKCB,PRKCG,MARCKSL1
GO: Molecular Function	GO:0008092	cytoskeletal protein binding		0.0001334	0.2296	0.01276	0.1024	91	294	S100A6,AIF1,TAGLN2,ALDOA,FKBP4,FLII,ANXA2,RAB6B,SMTN,RHOA,MAPRE3,ARL3,PHPT1,CCT5,UNC5C,PARVA,CACYBP,SNCA,FYN,SNTA1,SNTB1,SNX5,GAPDH,MYO6,RAB11A,GBP1,MAP1LC3A,B4GALT1,DRG1,STX1A,NFKB1,SYNE2,GMFB,TAGLN,MAPRE2,TBCE,DSTN,CAMK2B,CAMK2D,CAPZA1,STMN2,GSK3A,OPHN1,TIMP2,SMC3,PDCD5,PAWR,TNNT2,HDGF,VAPA,TMOD3,GABARAP,GABARAPL2,RAB3C,HNRNPK,TBCB,GABARAPL1,PIN1,CNN1,CNN2,ROCK2,KIF23,PACSIN1,GMFG,RAB3D,YWHAH,C…
GO: Cellular Component	GO:0070161	anchoring junction		0.0002943	0.2667	0.01333	0.09849	109	371	RPS4X,RPS5,PAK4,CD46,PTK2B,FER,AKT1,AKR1B1,FLII,ANXA1,ANXA2,PPFIA1,ANXA6,SHC1,RHOA,PARVA,RAB21,SNTA1,SNTB1,CADM3,LAYN,B2M,SRC,GDI2,B4GALT1,NRP1,LIN7B,SYNE2,NGFR,MAPRE2,CAMK2D,CAPZA1,GRB2,ESAM,CAT,TEC,CBL,TGM2,CD59,ADGRE5,CDC42,CDH15,VAPA,CDSN,SCARF2,PDPK1,PARK7,TMOD3,HNRNPK,JAM2,PIK3CA,PIK3R1,PLAUR,FLRT2,CNN1,CNN2,VAV1,VIM,KIF23,CLIC4,YWHAB,YWHAG,YWHAH,PPP1CC,REXO2,CSK,CSRP1,CSRP2,DEF6,PRKCA,PRKC…
GO: Cellular Component	GO:0099513	polymeric cytoskeletal fiber		0.0003564	0.3229	0.01537	0.1136	56	168	AIF1,AK1,FKBP4,ANXA1,CCT7,SMTN,MAPRE3,ARL3,CCT5,CHMP3,CCT8,FYN,NUDC,MYO6,SRC,RAB11A,MAP1LC3A,CHMP2A,NRP1,MAPRE2,TBCE,ROR2,GSK3A,PAWR,TPT1,TMOD3,GABARAP,TRIP10,TBCB,GABARAPL1,KRT20,CNP,VIM,KIF23,NEK7,RAB3D,CHMP2B,IGBP1,DYNLL2,MAP2K1,MAP2K2,LDLRAP1,MDM1,AIF1L,DDX6,DYNLRB1,MAP1LC3B,JAM3,KLC1,RAC1,RAC2,DNM2,RAC3,TPPP2,RMDN1,CLMP
GO: Biological Process	GO:0002183	cytoplasmic translational initiation		3.927e-05	0.3287	0.01264	0.1215	8	9	SH3BGRL,MCTS1,DENR,EIF3G,EIF3J,EIF2B1,EIF4A1,EIF5
GO: Biological Process	GO:0045184	establishment of protein localization		4.809e-05	0.4024	0.01475	0.1418	168	590	NCF1,UBL4A,RRBP1,AP2A2,AKT1,MMP12,STX7,VTI1B,AGAP2,SFRP1,ANGPT1,ANP32B,ANXA1,SGTA,RANBP3,ARL6IP5,ANXA7,SHH,CCT7,VTA1,NLGN1,VPS25,RAB6B,UFM1,NPLOC4,TRIM3,ARF4,ARHGAP1,ARFGAP2,ARL3,ARRB1,CCT5,USO1,GET3,CHMP3,CCT8,RAB21,FYN,SNX1,SNX5,AHCYL1,SNX4,MYO6,VPS4A,LRRC32,SRC,BAD,SRI,RAB11A,CPLX1,NAPA,GBP1,GCG,ARFIP1,GDI2,PGRMC1,CHMP2A,ERLEC1,STAT3,GGA3,BID,LIN7B,STX1A,STX4,FAF2,BRAF,GLUL,PLCB1,NGFR,AP1G2,ER…
GO: Biological Process	GO:0016050	vesicle organization		4.937e-05	0.4131	0.01475	0.1418	46	122	PIP4K2B,VAV3,STX7,VTI1B,ANXA1,ANXA2,VTA1,VPS25,ARFGAP2,USO1,CHMP3,TRAPPC3,SNCA,VPS4A,CPLX2,RAB11A,CPLX1,BCL2,CHMP2A,STX1A,STX4,SPHK1,TMED10,RAB32,USP8,HGS,VAPA,TSG101,STX12,SERPINE2,PIP4K2A,AGFG1,STX8,TBPL1,SAR1A,CHMP2B,SRGN,PRKCI,IST1,RAB1A,RAB5B,RAB5C,DNM2,PDCD6IP,PDCL2,STX6
GO: Molecular Function	GO:0016859	cis-trans isomerase activity		0.000253	0.4354	0.02292	0.184	12	20	PPIE,PPIH,FKBP2,FKBP3,FKBP4,PPIL1,FKBP7,AIP,PIN1,PIN4,PPIC,PPID
GO: Biological Process	GO:0060341	regulation of cellular localization		6.229e-05	0.5213	0.01797	0.1727	124	416	CNPY4,AKT1,STX7,VTI1B,AGAP2,SFRP1,ANGPT1,ANP32B,ANXA1,ANXA2,PPFIA1,ANXA7,SHH,CCT7,NLGN1,UFM1,ARHGAP1,ARRB1,CCT5,CHMP3,CCT8,SUMO3,SNCA,RAB21,FYN,SWAP70,VPS4A,SRC,GAS1,BAD,SRI,RAB11A,CPLX1,GBP1,GCG,BCL2,ARFIP1,GDI2,PGRMC1,ERLEC1,MESD,STX1A,STX4,NSFL1C,GLUL,PLCB1,NGFR,ERP29,TMED10,SFN,CACNB4,HTRA2,CAMK2A,CAMK2B,CAMK2D,GSK3A,USP8,PDCD5,TREM2,HADH,TNFRSF1A,TNNT2,CDC42,PDPK1,PARK7,GABARAP,TSG101,CHGA,H…
GO: Cellular Component	GO:0036452	ESCRT complex		0.0006294	0.5702	0.02592	0.1915	6	7	VPS25,CHMP3,CHMP2A,HGS,TSG101,CHMP2B
GO: Biological Process	GO:0006163	purine nucleotide metabolic process		7.066e-05	0.5913	0.01971	0.1894	76	232	NCF1,GMPR2,MDH1,MDH2,NUDT9,NT5C,ADK,BPNT1,FASN,ADSL,AK1,AK2,FHIT,ALDOA,TPST1,AMPD2,NUDT2,APRT,PAICS,RHOA,PMVK,MTHFD1,NT5C2,PDE5A,SNCA,G6PD,GALK1,GAPDH,SRC,BAD,STAT3,GMPS,BPGM,NME4,NNMT,PNP,GPI,NPPA,NPPB,CACNB4,SULT1A4,NUDT5,GUK1,TKT,TREM2,TPI1,HINT1,HK2,HMGCS1,OLA1,HNF4A,TXNRD1,HPRT1,PKM,PGLS,TP53I3,IDH1,CROT,CS,MAP2K1,ADPGK,PRPSAP1,PRPSAP2,IMPDH1,PTHLH,ITPA,DLG2,OXSM,RAN,FIS1,PPCS,LDHB,EPHA2,ENO…
GO: Biological Process	GO:0006886	intracellular protein transport		7.369e-05	0.6167	0.01989	0.1912	77	236	AP2A2,AKT1,MMP12,STX7,VTI1B,ANGPT1,ANP32B,RANBP3,SHH,VPS25,RAB6B,UFM1,NPLOC4,ARF4,USO1,RAB21,SNX1,SNX5,AHCYL1,MYO6,VPS4A,RAB11A,NAPA,ARFIP1,ERLEC1,STAT3,GGA3,STX1A,STX4,FAF2,NGFR,AP1G2,ERP29,TMED10,RAB32,SFN,RAB31,PDCD5,HGS,AP4M1,TNFRSF1A,CDC42,PARK7,KPNA6,TSG101,HNF4A,STX12,UBE2G2,PIK3R1,UFD1,SNX8,STX8,VPS26A,SAR1A,YWHAH,MAPK14,PRKCQ,MAPK1,GGA1,ING1,ITGB1,JAK2,DLG2,RAB1A,RAB5A,RAB5B,RAB13,RAB5C,…
GO: Molecular Function	GO:0019001	guanyl nucleotide binding		0.0003948	0.6795	0.03236	0.2598	46	132	SRL,PIP4K2B,FKBP4,AGAP2,ANXA6,NUDT2,RAB6B,ARF4,RHOA,RHOC,ARHGDIB,SEPHS1,ARL3,PDE5A,RAB21,RAB11A,GBP1,GDI2,LANCL2,DRG1,RAB32,RAB31,TGM2,CDC42,GPN1,OLA1,RAB3C,RAB26,RAB3D,SAR1A,DAPK1,THG1L,RAB1A,RAB5A,RAB5B,RAB13,RAB5C,RAC1,RAC2,DNM2,RAC3,RAN,RANBP1,EIF2B1,EIF5,RAB1B
GO: Molecular Function	GO:0032561	guanyl ribonucleotide binding		0.0003948	0.6795	0.03236	0.2598	46	132	SRL,PIP4K2B,FKBP4,AGAP2,ANXA6,NUDT2,RAB6B,ARF4,RHOA,RHOC,ARHGDIB,SEPHS1,ARL3,PDE5A,RAB21,RAB11A,GBP1,GDI2,LANCL2,DRG1,RAB32,RAB31,TGM2,CDC42,GPN1,OLA1,RAB3C,RAB26,RAB3D,SAR1A,DAPK1,THG1L,RAB1A,RAB5A,RAB5B,RAB13,RAB5C,RAC1,RAC2,DNM2,RAC3,RAN,RANBP1,EIF2B1,EIF5,RAB1B
GO: Biological Process	GO:0009168	purine ribonucleoside monophosphate biosynthetic process		8.137e-05	0.6809	0.02128	0.2045	11	16	GMPR2,ADK,ADSL,AMPD2,NUDT2,APRT,PAICS,GMPS,PNP,HPRT1,IMPDH1
GO: Biological Process	GO:0006457	protein folding		8.57e-05	0.7171	0.02156	0.2072	43	114	DNAJA4,PPIE,PPIH,LTBP4,FKBP2,FKBP4,SGTA,CCT7,AHSA1,CCT5,PPIL1,CCT8,NUDC,DNAJB11,B2M,BAG1,UNC45A,MESD,ERP29,TBCE,NPPA,NPPB,FUT10,DNAJB4,AIP,CDC37,PDCD5,VAPA,PFDN2,PFDN5,TTC1,TBCB,DNAJB2,HSPD1,DNAJB1,PPIC,PPID,HSPB6,DNAJB12,TXNDC5,DNAJB6,PDCL2,PDIA6
GO: Molecular Function	GO:0005525	GTP binding		0.0004216	0.7256	0.03298	0.2648	42	118	SRL,PIP4K2B,FKBP4,AGAP2,ANXA6,NUDT2,RAB6B,ARF4,RHOA,RHOC,SEPHS1,ARL3,RAB21,RAB11A,GBP1,LANCL2,DRG1,RAB32,RAB31,TGM2,CDC42,GPN1,OLA1,RAB3C,RAB26,RAB3D,SAR1A,DAPK1,THG1L,RAB1A,RAB5A,RAB5B,RAB13,RAB5C,RAC1,RAC2,DNM2,RAC3,RAN,EIF2B1,EIF5,RAB1B
GO: Biological Process	GO:0046907	intracellular transport		8.76e-05	0.733	0.02156	0.2072	121	407	DDX19A,AP2A2,AKT1,MMP12,STX7,VTI1B,AGAP2,ANGPT1,ANP32B,ANXA2,RANBP3,SHH,VTA1,VPS25,RAB6B,UFM1,NPLOC4,ARF4,ARHGAP1,ARL3,USO1,CHMP3,TRAPPC3,RAB21,NUDC,SNX1,SOD1,SNX5,AHCYL1,SNX4,MYO6,VPS4A,SRC,GAS1,RAB11A,NAPA,ARFIP1,CHMP2A,ERLEC1,STAT3,GGA3,STX1A,STX4,FAF2,DPY30,SYNE2,NGFR,AP1G2,ERP29,TMED10,RAB32,SFN,RAB31,TMEM87B,PDCD5,HGS,AP4M1,TNFRSF1A,TNNT2,CDC42,ACAP2,VAPA,DDX19B,PARK7,KPNA6,TSG101,HNF4A,HNR…
GO: Biological Process	GO:0032984	protein-containing complex disassembly		9.451e-05	0.7908	0.02221	0.2135	37	94	VTI1B,FLII,SH3GL2,SH3GL3,VTA1,RHOA,CHMP3,SWAP70,VPS4A,NAPA,MAP1LC3A,CHMP2A,FAF2,DSTN,CAPZA1,STMN2,ARHGEF1,TMOD3,GABARAP,GABARAPL2,TSG101,GABARAPL1,PIK3CA,MRPL58,EIF5A2,CHMP2B,UBQLN4,IST1,STMN4,STMN3,PDXP,MAP1LC3B,KLC1,RDX,ZFAND1,DNAJC17,EIF5A
GO: Biological Process	GO:0034599	cellular response to oxidative stress		9.556e-05	0.7997	0.02221	0.2135	52	146	NET1,NCF1,FABP1,FER,AIF1,AKT1,MMP9,AKR1B1,STK24,AMBP,FOXO3,FBLN5,ANXA1,ARL6IP5,NUDT2,APEX1,APOA4,PDGFD,SNCA,FYN,G6PD,SOD1,SRC,MAP1LC3A,STAT6,STX4,SPHK1,BTK,PRDX3,NGFR,HTRA2,GPX1,GPX7,CAT,PRDX1,REG3A,PAWR,HDAC2,PARK7,PENK,LONP1,CST3,CST5,MAPK1,MAPK3,MAPK8,DAPK1,ADPRS,IL18BP,LCN2,ZFAND1,EIF2S1
GO: Biological Process	GO:0010608	post-transcriptional regulation of gene expression		0.0001011	0.8456	0.02285	0.2196	55	157	AARS1,RPS4X,EIF1B,RPS6KA3,PTK2B,AGO3,AKT1,NCK2,FOXO3,SH3BGRL,SHMT2,APEX1,TRIM3,CELF2,GAPDH,TNRC6B,STAT3,METAP1,YBX1,CDC37,THBS1,CNOT9,PA2G4,PABPC3,TNFRSF1B,MAPKAPK2,TSN,HNRNPD,CIRBP,PKM,ROCK2,VIM,VIP,EIF5A2,MAPK14,PRKCA,MAPK1,MAPK3,DAPK1,DDX6,PURA,PURB,DDX39B,RAN,RBM3,YBX2,AGO1,EIF2S1,TIRAP,EIF4B,EIF4E,EIF4G2,EIF5,EIF5A,TAF15
GO: Cellular Component	GO:1904813	ficolin-1-rich granule lumen		0.001041	0.9433	0.04102	0.303	30	80	ALAD,PPIE,MMP9,ALDOA,COMMD9,ASAH1,CCT8,CAB39,CAND1,PNP,GPI,CAT,TIMP2,PAFAH1B2,PDAP1,HMGB1,PKM,GMFG,IDH1,MAPK14,CST3,MAPK1,CTSS,IMPDH1,PSMA5,PSMB1,PSMD11,CFD,KPNB1,CRISPLD2
GO: Biological Process	GO:0090257	regulation of muscle system process		0.0001488	1	0.03245	0.3119	40	106	NCF1,IRAG1,ADK,GRK2,AIF1,SRL,FOXO3,GLRX3,ANXA6,SHC1,SMTN,RHOA,PDE5A,G6PD,SOD1,SRI,STC1,SPHK1,NPPA,CAMK2B,CAMK2D,GSK3A,PAWR,TNFRSF1A,TNFRSF1B,TNNT2,CHGA,TRIP10,CLIC2,PIK3CG,PIN1,CNN1,PROK2,ROCK2,PRKCA,MAP2K1,DDX39B,DSC2,ENO1,SMAD4
GO: Biological Process	GO:0033043	regulation of organelle organization		0.0001568	1	0.03245	0.3119	121	412	NAA10,PTK2B,FER,PIP4K2B,AKT1,CCL11,FGFR1,MMP9,CX3CL1,FKBP4,CXCL12,NCK2,FLII,SFRP1,ANXA1,ANXA2,PPFIA1,CCT7,NLGN1,FAS,ARF4,RHOA,RHOC,MAPRE3,CCT5,CHMP3,CCT8,SNCA,SNX4,SWAP70,GAP43,SRC,BAD,CPLX2,RAB11A,CPLX1,ARFIP1,GDI2,CHMP2A,DRG1,NRP1,BID,BRAF,SPHK1,SYNE2,PLCB1,GMFB,TAC1,MAPRE2,DSTN,HTRA2,CAMK2B,GPX1,CAPZA1,STMN2,GRB2,ESAM,GSK3A,TIMP2,ATG3,PEBP1,PDCD5,CD47,CDC42,HDAC2,PNKP,PDGFA,PDGFB,PARK7,TMOD3,P…
GO: Biological Process	GO:0006188	IMP biosynthetic process		0.0001599	1	0.03245	0.3119	7	8	GMPR2,ADSL,AMPD2,APRT,PAICS,PNP,HPRT1
GO: Biological Process	GO:0032263	GMP salvage		0.0001599	1	0.03245	0.3119	7	8	ADK,AMPD2,APRT,GMPS,PNP,HPRT1,IMPDH1
GO: Biological Process	GO:0009894	regulation of catabolic process		0.0001631	1	0.03245	0.3119	107	357	FABP1,PTK2B,AGO3,ATXN3,PIP4K2B,AKT1,ALAD,FHIT,AGAP2,FOXO3,ANXA2,SGTA,SHH,APEX1,APOA4,TRIM3,SUMO3,SUMO2,SNCA,FYN,SNX1,SNX5,SNX4,GAPDH,SRC,BAD,RIPK2,TNRC6B,BCL2,STAT3,GGA3,BID,HTRA2,YBX1,CAPNS1,GPX1,CASP3,GSK3A,OPHN1,USP14,USP8,TIMP1,TIMP2,CNOT9,TIMP3,TIMP4,PABPC3,PAFAH1B2,HGS,TREM2,TNFRSF1B,UBE2K,MAPKAPK2,PARK7,GABARAP,HMGB1,GABARAPL2,HNRNPAB,HNRNPD,CIRBP,SERPINE2,UBE2V2,UBE3A,PIK3CA,ASB9,PIK3CG,P…
GO: Biological Process	GO:0019693	ribose phosphate metabolic process		0.0001668	1	0.03245	0.3119	66	200	NT5C3A,GMPR2,NUDT9,NT5C,ADK,BPNT1,FASN,ADSL,AK1,AK2,ALDOA,TPST1,AMPD2,NUDT2,APRT,PAICS,RHOA,PMVK,MTHFD1,NT5C2,PDE5A,SNCA,G6PD,GALK1,GAPDH,SRC,BAD,STAT3,GMPS,BPGM,NME4,PNP,GPI,NPPA,NPPB,CACNB4,SULT1A4,NUDT5,GUK1,TREM2,TPI1,HINT1,HK2,HMGCS1,OLA1,HNF4A,HPRT1,PKM,UPP1,CROT,CS,MAP2K1,ADPGK,PRPSAP1,PRPSAP2,IMPDH1,PTHLH,ITPA,DLG2,OXSM,RAN,FIS1,PPCS,EPHA2,ENO1,ENO2
GO: Biological Process	GO:0009127	purine nucleoside monophosphate biosynthetic process		0.0001848	1	0.03514	0.3377	11	17	GMPR2,ADK,ADSL,AMPD2,NUDT2,APRT,PAICS,GMPS,PNP,HPRT1,IMPDH1
GO: Biological Process	GO:0051248	negative regulation of protein metabolic process		0.0001965	1	0.03653	0.351	121	414	SERPINA3,RPS6KA3,FABP4,FABP1,GRK2,AGO3,WFDC2,SPON1,AKT1,ALAD,MMP9,FHIT,NCK2,AGAP2,AMBP,SFRP1,ANGPT1,COL28A1,ANXA2,SGTA,SH3GL2,SHH,VPS25,TRIM3,HEXIM1,ARRB1,SPINT2,DKK1,SLPI,SNCA,FYN,G6PD,SNTA1,SWAP70,GAPDH,SRC,GAS1,BAG1,TNRC6B,GGA3,SPINK4,NFKB1,TMED10,SFN,SPINK5,NPPA,YBX1,GPX1,CASP3,WFDC1,CBL,SERPINH1,OPHN1,USP14,USP8,THBS1,TIMP1,TIMP2,CNOT9,TIMP3,TIMP4,PEBP1,TREM2,UBASH3B,SERPINA5,HDAC2,CDKN2D,PD…
GO: Biological Process	GO:0009123	nucleoside monophosphate metabolic process		0.000202	1	0.03676	0.3532	21	45	NT5C3A,GMPR2,NT5C,ADK,ADSL,AK1,AK2,AMPD2,NUDT2,APRT,PAICS,NT5C2,GMPS,PNP,GUK1,HPRT1,UPP1,IMPDH1,DLG2,DTYMK,TYMP
GO: Biological Process	GO:0072521	purine-containing compound metabolic process		0.0002151	1	0.03777	0.3629	77	243	NT5C3A,NCF1,GMPR2,MDH1,MDH2,NUDT9,NT5C,ADK,BPNT1,FASN,ADSL,AK1,AK2,FHIT,ALDOA,TPST1,AMPD2,NUDT2,APRT,PAICS,RHOA,PMVK,MTHFD1,NT5C2,PDE5A,SNCA,G6PD,GALK1,GAPDH,SRC,BAD,STAT3,GMPS,BPGM,NME4,NNMT,PNP,GPI,NPPA,NPPB,CACNB4,SULT1A4,NUDT5,GUK1,TKT,TREM2,TPI1,HINT1,HK2,HMGCS1,OLA1,HNF4A,TXNRD1,HPRT1,PKM,PGLS,TP53I3,IDH1,CROT,CS,MAP2K1,ADPGK,PRPSAP1,PRPSAP2,IMPDH1,PTHLH,ITPA,DLG2,OXSM,RAN,FIS1,PPCS,LDHB,EP…
GO: Biological Process	GO:0019637	organophosphate metabolic process		0.0002166	1	0.03777	0.3629	115	391	NT5C3A,NCF1,AKR1A1,GMPR2,MDH1,MDH2,NUDT9,RRM1,RRM2,NT5C,ADK,BPNT1,FASN,ADSL,AK1,AK2,PIP4K2B,FGF7,FHIT,ALDOA,AGAP2,TPST1,AMPD2,NUDT2,APOA4,APRT,PAICS,RHOA,PMVK,MTHFD1,ASMTL,NT5C2,PDE5A,SNCA,G6PD,SORD,GALK1,GAPDH,SRC,BAD,STAT3,GMPS,BPGM,PLCB1,NME4,NNMT,PNP,GPI,NPPA,NPPB,CACNB4,SULT1A4,NUDT5,GUK1,TKT,TREM2,TPI1,VAPA,HINT1,HK2,PDGFA,PDGFB,PARK7,HMGCS1,OLA1,HNF4A,TXNRD1,PIK3CA,PIK3CG,PIK3R1,HPRT1,PIP4…
GO: Biological Process	GO:0019692	deoxyribose phosphate metabolic process		0.0002517	1	0.04212	0.4047	15	28	NT5C3A,RRM1,RRM2,NT5C,ADK,AK2,NT5C2,PNP,GUK1,UPP1,DCTPP1,TBPL1,RRM2B,DTYMK,TYMP
GO: Biological Process	GO:0009394	2'-deoxyribonucleotide metabolic process		0.0002517	1	0.04212	0.4047	15	28	NT5C3A,RRM1,RRM2,NT5C,ADK,AK2,NT5C2,PNP,GUK1,UPP1,DCTPP1,TBPL1,RRM2B,DTYMK,TYMP
GO: Biological Process	GO:0097352	autophagosome maturation		0.0002605	1	0.04274	0.4107	12	20	VTI1B,CHMP3,VPS4A,MAP1LC3A,CHMP2A,GABARAP,GABARAPL2,TSG101,GABARAPL1,CHMP2B,UBQLN4,MAP1LC3B
GO: Biological Process	GO:0051493	regulation of cytoskeleton organization		0.0002801	1	0.04508	0.4332	63	192	PTK2B,FER,CCL11,CX3CL1,FKBP4,CXCL12,NCK2,FLII,SFRP1,PPFIA1,RHOA,RHOC,MAPRE3,CHMP3,SNCA,SWAP70,ARFIP1,CHMP2A,DRG1,NRP1,BRAF,GMFB,TAC1,MAPRE2,DSTN,CAPZA1,STMN2,GRB2,ESAM,GSK3A,CD47,CDC42,HDAC2,PDGFA,TMOD3,PFDN2,PIK3CA,PIK3R1,ROCK2,GMFG,ID1,CLIC4,CRK,CHMP2B,PRKCQ,MAPK1,MAPK3,MAPK8,ILK,MDM1,ITGB3,STMN4,STMN3,PDXP,JAM3,RAC1,RAC3,PDCD6IP,RDX,EFNA5,LRP1,SMAD4,EPHA5
GO: Biological Process	GO:0007015	actin filament organization		0.0002905	1	0.04587	0.4408	54	159	PTK2B,FER,AIF1,CCL11,TAGLN2,ALDOA,CX3CL1,CXCL12,NCK2,FLII,SFRP1,PPFIA1,RHOA,RHOC,ARRB1,SWAP70,MYO6,SRC,BCL2,ARFIP1,NRP1,BRAF,GMFB,TAC1,DSTN,CAPZA1,GRB2,ESAM,CD47,PAWR,TNNT2,CDC42,TMOD3,PIK3CA,PIK3R1,CNN1,CNN2,ROCK2,PACSIN1,GMFG,ID1,PRKCI,PRKCQ,MARCKSL1,AIF1L,ITGB1,JAK2,PDXP,ARHGAP25,RAC1,RAC2,DNM2,RAC3,RDX

## Sheet: ARIC_Pathway_Cluster3
Category	ID	Name	Source	p-value	q-value Bonferroni	q-value FDR B&H	q-value FDR B&Y	Hit Count in Query List	Hit Count in Genome	Hit in Query List
NA

## Sheet: ARIC_Pathway_Cluster4
Category	ID	Name	Source	p-value	q-value Bonferroni	q-value FDR B&H	q-value FDR B&Y	Hit Count in Query List	Hit Count in Genome	Hit in Query List
GO: Biological Process	GO:0035914	skeletal muscle cell differentiation		1.443e-05	0.1009	0.04325	0.4079	12	23	COPS2,MEF2C,SIRT2,MEGF10,MYC,MSTN,SAP30,WNT3A,NOTCH1,CDON,GPC1,RB1
GO: Biological Process	GO:0065004	protein-DNA complex assembly		1.835e-05	0.1284	0.04325	0.4079	17	42	CENPW,H3C4,H3C3,H3C6,H3C11,H3C12,H3C10,H3C2,SET,HAT1,ATAD2,CENPV,BDP1,NAP1L2,SSRP1,RB1,THRA
GO: Biological Process	GO:0040029	epigenetic regulation of gene expression		1.856e-05	0.1298	0.04325	0.4079	22	63	PIWIL1,MECP2,H3C4,H3C3,H3C6,H3C11,H3C12,H3C10,H3C2,SGF29,FKBP6,PPM1D,HAT1,ATAD2,SIRT2,CENPV,MYC,H2AC25,GNAS,RB1,RNF8,CBX5
GO: Biological Process	GO:0006334	nucleosome assembly		2.526e-05	0.1766	0.04416	0.4164	12	24	H3C4,H3C3,H3C6,H3C11,H3C12,H3C10,H3C2,SET,HAT1,ATAD2,NAP1L2,SSRP1
GO: Cellular Component	GO:0072562	blood microparticle		5.912e-07	0.0004387	0.0004387	0.003153	30	86	A2M,SERPINA3,F2,CLU,FCN2,HPX,FGB,AHSG,PLG,VTN,APCS,CP,APOA1,CPN2,APOL1,FCN3,IGHD,IGHG2,SERPINC1,BCHE,GC,ITIH1,IGKV1-5,C1R,C3,C4A,C4B,C8G,TF,HBB

## Sheet: LOWESS_MESA_cluster
SeqId	UniProtID	cluster	SomaId	Target Name	UniProt ID	Entrez Gene ID	Ensembl Gene ID
10000-28	P43320	1	SL019233	CRBB2	P43320	1415	ENSG00000244752
10001-7	P04049	3	SL002564	c-Raf	P04049	5894	ENSG00000132155
10003-15	P51814	1	SL019245	ZNF41	P51814	7592	ENSG00000147124
10006-25	P19419	3	SL019228	ELK1	P19419	2002	ENSG00000126767
10008-43	P43080	4	SL019234	GUC1A	P43080	2978	ENSG00000048545
10011-65	Q01968	1	SL019246	OCRL	Q01968	4952	ENSG00000122126
10012-5	O95238	1	SL014669	SPDEF	O95238	25803	ENSG00000124664
10014-31	O43623	4	SL007803	SLUG	O43623	6591	ENSG00000019549
10015-119	Q13303	3	SL014924	KCAB2	Q13303	8514	ENSG00000069424
10022-207	Q9Y253	1	SL019229	POLH	Q9Y253	5429	ENSG00000170734
10023-32	P11473	4	SL004071	VDR	P11473	7421	ENSG00000111424
10024-44	Q86XE5	1	SL019235	HOGA1	Q86XE5	112817	ENSG00000241935
10030-8	Q9UIF7	1	SL006373	MutY homolog	Q9UIF7	4595	ENSG00000132781
10035-6	Q13115	1	SL007389	DUS4	Q13115	1846	ENSG00000120875
10036-201	Q9H4I2	3	SL019252	ZHX3	Q9H4I2	23051	ENSG00000174306
10037-98	Q96PQ1	1	SL025986	SIG12:Ig-like V-type 2	Q96PQ1	89858	ENSG00000254521
10040-63	Q9H3D4	1	SL007662	P73L	Q9H3D4	8626	ENSG00000073282
10041-3	P41235	2	SL007226	HNF4A	P41235	3172	ENSG00000101076
10042-8	Q96BR1	1	SL015131	SGK3	Q96BR1	100533105	ENSG00000104205
10043-31	O60885	3	SL019249	BRD4	O60885	23476	ENSG00000141867
10044-12	Q9GZT5	4	SL012823	WN10A	Q9GZT5	80326	ENSG00000135925
10045-47	Q13618	3	SL010989	CUL3	Q13618	8452	ENSG00000036257
10046-55	Q13490	3	SL003727	cIAP-1	Q13490	329	ENSG00000110330
10047-12	P19878	1	SL004553	NCF-2	P19878	4688	ENSG00000116701
10048-7	Q13951	3	SL011998	PEBB	Q13951	865	ENSG00000067955
10049-112	P54274	1	SL019242	TERF1	P54274	7013	ENSG00000147601
10053-5	Q13418	3	SL004474	ILK1	Q13418	3611	ENSG00000166333
10054-3	Q9H2C0	1	SL019232	GAN	Q9H2C0	8139	ENSG00000261609
10056-5	Q08050	3	SL007372	FOXM1	Q08050	2305	ENSG00000111206
10058-1	P54725	3	SL013796	RD23A	P54725	5886	ENSG00000179262
10063-10	Q9NW38	1	SL019237	FANCL	Q9NW38	55120	ENSG00000115392
10064-12	O75884	1	SL011550	RBBP9	O75884	10741	ENSG00000089050
10070-22	P16885	3	SL016406	PLCG2	P16885	5336	ENSG00000197943
10073-22	Q9NUW8	1	SL011411	TYDP1	Q9NUW8	55775	ENSG00000042088
10074-128	P25440	4	SL014748	BRD2	P25440	6046	ENSG00000204256|ENSG00000235307|ENSG00000234507|ENSG00000234704|ENSG00000215077
10075-75	Q9BR61	3	SL019254	ACBD6	Q9BR61	84320	ENSG00000230124
10076-1	O00189	3	SL019225	AP4M1	O00189	9179	ENSG00000221838
10078-5	O95817	1	SL007063	BAG3	O95817	9531	ENSG00000151929
10080-9	Q14232	1	SL019240	EI2BA	Q14232	1967	ENSG00000111361
10081-17	Q9UPW6	4	SL019243	SATB2	Q9UPW6	23314	ENSG00000119042
10082-251	P07196	3	SL019251	NFL	P07196	4747	ENSG00000277586
10085-25	P49675	3	SL001714	STAR	P49675	6770	ENSG00000147465
10086-39	P35520	1	SL018882	CBS	P35520	102724560	ENSG00000160200
10087-10	P02489	1	SL003675	Alpha crystallin A chain	P02489	102724652	ENSG00000160202
10088-37	P07741	3	SL008014	APT	P07741	353	ENSG00000198931
10089-7	O95671	3	SL019244	ASML	O95671	8623	ENSG00000169093
10336-3	Q9UNE7	3	SL019100	CHIP	Q9UNE7	10273	ENSG00000103266
10339-48	P09104	3	SL001731	NSE	P09104	2026	ENSG00000111674
10342-55	Q8N2W9	1	SL019096	PIAS4	Q8N2W9	51588
10344-334	Q13651	4	SL005173	IL-10 Ra	Q13651	3587	ENSG00000110324
10346-5	P40763	3	SL007221	STAT3	P40763	6774	ENSG00000168610
10356-21	P05412	4	SL000455	c-Jun	P05412	3725	ENSG00000177606
10361-25	P00973	1	SL014684	OAS1	P00973	4938	ENSG00000089127
10362-35	P01106	1	SL002565	c-Myc	P01106	4609	ENSG00000136997
10363-13	P84022	3	SL004097	SMAD3	P84022	4088	ENSG00000166949
10364-6	Q15796	3	SL004101	SMAD2	Q15796	4087	ENSG00000175387
10365-132	Q9NPF7	3	SL005184	IL-23	Q9NPF7|P29460	51561|3593	ENSG00000110944|ENSG00000113302
10366-11	P16234	3	SL001728	PDGFRA	P16234	5156	ENSG00000134853
10367-62	P29460	1	SL001716	IL-12	P29460|P29459	3593|3592	ENSG00000113302|ENSG00000168811
10370-21	P42224	3	SL004396	STAT1	P42224	6772	ENSG00000115415
10372-18	P42226	3	SL007229	STAT6	P42226	6778	ENSG00000166888
10390-21	Q9ULT6	3	SL018971	ZNRF3	Q9ULT6	84133	ENSG00000183579
10391-1	Q9Y5C1	2	SL006803	ANGL3	Q9Y5C1	27329	ENSG00000132855
10396-6	Q07820	3	SL003755	Mcl-1	Q07820	4170	ENSG00000143384
10418-36	Q86Y82	3	SL011111	STX12	Q86Y82	23673	ENSG00000117758
10419-1	Q6ZMJ2	3	SL014110	SCAR5	Q6ZMJ2	286133	ENSG00000168079
10424-31	Q9NQX5	2	SL015264	NPDC1	Q9NQX5	56654	ENSG00000107281
10425-3	O43286	1	SL017972	B4GT5	O43286	9334	ENSG00000158470
10426-21	O14653	1	SL018004	GOSR2	O14653	9570	ENSG00000108433
10428-1	P43631	3	SL018045	KI2S2	P43631	100132285	ENSG00000275452|ENSG00000277885|ENSG00000278300
10430-31	P08195	1	SL025780	4F2:CD	P08195	6520	ENSG00000168003
10432-3	Q3SXP7	1	SL018002	K1644	Q3SXP7	85352	ENSG00000138944
10435-2	P20933	3	SL008645	ASPG	P20933	175	ENSG00000038002
10438-19	P15509	3	SL007128	CSF2R	P15509	1438	ENSG00000198223
10440-26	Q9H6B4	2	SL025782	ACAM:ECD	Q9H6B4	79827	ENSG00000166250
10442-1	Q8WZ59	3	SL018089	TM190	Q8WZ59	147744	ENSG00000160472
10445-20	O95445	4	SL004747	ApoM	O95445	55937	ENSG00000224290|ENSG00000227567|ENSG00000231974|ENSG00000235754|ENSG00000206409|ENSG00000226215|ENSG00000204444
10447-18	Q9H361	3	SL018138	PABP3	Q9H361	5042	ENSG00000151846
10449-31	Q6UWI4	4	SL008887	TMM46	Q6UWI4	387914	ENSG00000180730
10451-11	Q02818	1	SL008914	NUCB1	Q02818	4924	ENSG00000104805
10453-7	Q6UY09	1	SL018233	CEA20	Q6UY09	125931	ENSG00000273777
10454-99	Q9Y2G8	3	SL018290	DJC16	Q9Y2G8	23341	ENSG00000116138
10455-196	Q6EBC2	1	SL004678	IL-31	Q6EBC2	386653	ENSG00000204671
10462-14	Q9Y5Q6	1	SL012880	INSL5	Q9Y5Q6	10022	ENSG00000172410
10464-6	Q9H6X2	1	SL008696	ANTR1	Q9H6X2	84168	ENSG00000169604
10490-3	P04843	3	SL025976	RPN1:CD	P04843	6184	ENSG00000163902
10496-11	A8K7I4	1	SL009322	CaCC	A8K7I4	1179	ENSG00000016490
10499-1	Q96A25	1	SL008733	T106A	Q96A25	113277	ENSG00000184988
10506-53	O15173	1	SL007962	PGRC2	O15173	10424	ENSG00000164040
10507-166	P26436	1	SL009308	sperm protein 10	P26436	56	ENSG00000134940
10510-62	Q6UWF3	1	SL018612	SCIMP	Q6UWF3	388325	ENSG00000161929
10512-13	P32927	1	SL025888	IL3RB:ECD	P32927	1439	ENSG00000100368
10513-13	Q9Y2W7	1	SL018613	CSEN	Q9Y2W7	30818	ENSG00000115041
10514-5	P41222	2	SL005360	PGD2 synthase	P41222	5730	ENSG00000107317
10521-10	Q9BRK3	2	SL025939	MXRA8:ECD	Q9BRK3	54587	ENSG00000162576
10527-22	Q08211	1	SL013075	DHX9	Q08211	1660	ENSG00000135829
10530-8	P28072	1	SL016414	PSB6	P28072	5694	ENSG00000142507
10531-18	P01111	1	SL010845	RASN	P01111	4893	ENSG00000213281
10534-40	P09874	1	SL025953	PARP:BRCT domain	P09874	142	ENSG00000143799
10535-25	Q02221	1	SL018731	CX6A2	Q02221	1339	ENSG00000156885
10539-30	Q8TCZ2	4	SL014293	C99L2	Q8TCZ2	83692	ENSG00000102181
10546-2	Q8WU66	1	SL012744	TSEAR	Q8WU66	54084	ENSG00000175894
10550-37	O00238	4	SL004132	BMP RIB	O00238	658	ENSG00000138696
10551-7	O43561	1	SL007008	LAT	O43561	27040	ENSG00000213658
10552-88	O43908	1	SL017983	NKG2F	O43908	8302	ENSG00000183542
10553-8	Q8NFQ8	3	SL017988	TOIP2	Q8NFQ8	163590	ENSG00000169905
10557-6	Q8N6K0	1	SL018003	TEX29	Q8N6K0	121793	ENSG00000153495
10558-26	Q9HC56	1	SL008436	PCDH9	Q9HC56	5101	ENSG00000184226
10560-1	Q9NQX7	1	SL025895	ITM2C:N-term	Q9NQX7	81618	ENSG00000135916
10561-5	Q96LB9	4	SL004512	PGRP-I-alpha	Q96LB9	114771	ENSG00000159527
10562-42	Q8NC67	3	SL015086	NETO2	Q8NC67	81831	ENSG00000171208
10563-13	Q7Z3D4	1	SL018021	LYSM3	Q7Z3D4	116068	ENSG00000176018
10565-19	O94933	3	SL017951	SLIK3	O94933	22865	ENSG00000121871
10571-14	P26572	1	SL018096	MGAT1	P26572	4245	ENSG00000131446
10572-65	O60676	3	SL012372	CST8	O60676	10047	ENSG00000125815
10575-31	Q9UHX1	3	SL018139	PUF60	Q9UHX1	22827	ENSG00000274081|ENSG00000179950
10580-14	Q6UW10	1	SL012586	SFTA2	Q6UW10	389376	ENSG00000237814|ENSG00000225454|ENSG00000230072|ENSG00000206465|ENSG00000196260
10582-36	Q9H5K3	1	SL018286	SG196	Q9H5K3	84197	ENSG00000185900
10583-1	Q6UXF1	1	SL018282	TM108	Q6UXF1	66000	ENSG00000144868
10584-7	O43181	1	SL018289	NDUS4	O43181	4724	ENSG00000164258
10588-39	Q9UNP4	1	SL011395	SIAT9	Q9UNP4	8869	ENSG00000115525
10589-7	Q5VY80	1	SL018354	RET1L	Q5VY80	154064	ENSG00000155918
10600-24	O14967	1	SL017410	CLGN	O14967	1047	ENSG00000153132
10603-1	P15516	3	SL012419	HIS3	P15516	3347	ENSG00000282967|ENSG00000205649
10605-22	Q9HDC9	3	SL004748	APMAP	Q9HDC9	57136	ENSG00000101474
10606-34	Q5JTV8	3	SL026012	TOIP1:Perinuclear	Q5JTV8	26092	ENSG00000143337
10608-9	P15515	3	SL012418	HIS1	P15515	3346	ENSG00000126550|ENSG00000283046
10612-18	O60568	3	SL008694	PLOD3	O60568	8985	ENSG00000106397
10613-33	Q6P4E1	1	SL018589	CASC4	Q6P4E1	113201	ENSG00000166734
10615-18	P25189	3	SL008066	MYP0	P25189	4359	ENSG00000158887
10616-67	Q9NZ53	3	SL017477	PDXL2	Q9NZ53	50512	ENSG00000114631
10618-190	P98164	4	SL004439	megalin	P98164	4036	ENSG00000081479
10620-21	P08118	3	SL000548	PSP-94	P08118	4477	ENSG00000263639
10621-26	Q569H4	1	SL018592	PRR16	Q569H4	51334	ENSG00000184838
10623-19	P15941	1	SL025933	MUC1:region 1	P15941	4582	ENSG00000185499
10624-45	Q1W4C9	1	SL018582	ISK13	Q1W4C9	153218	ENSG00000214510
10627-87	Q06481	2	SL007366	APLP2	Q06481	334	ENSG00000084234
10630-5	Q9BUP3	1	SL007633	HTAI2	Q9BUP3	10553	ENSG00000109854
10637-50	Q6UXG2	1	SL025903	K1324:ECD	Q6UXG2	57535	ENSG00000116299
10638-1	Q9BSI4	1	SL018685	TINF2	Q9BSI4	26277	ENSG00000092330|ENSG00000284915
10643-16	Q96PB7	1	SL025948	NOE3:C-term	Q96PB7	118427	ENSG00000118733
10647-18	Q8N9N2	1	SL017894	ASCC1	Q8N9N2	51008	ENSG00000138303
10663-42	O15503	1	SL018014	INSI1	O15503	3638	ENSG00000186480
10666-7	Q9UJJ9	2	SL012791	GNPTG	Q9UJJ9	84572	ENSG00000090581
10667-78	Q5T7R7	1	SL018036	CA185	Q5T7R7	284546	ENSG00000204006
10668-5	Q12846	3	SL007377	STX4	Q12846	6810	ENSG00000103496
10672-75	P07988	3	SL004483	SP-B	P07988	6439	ENSG00000168878
10675-223	Q9Y320	1	SL018343	TMX2	Q9Y320	51075	ENSG00000213593
10677-9	O95168	4	SL007990	NDUB4	O95168	4710	ENSG00000065518
10693-43	A4D1S0	1	SL025910	KLRG2:C-term	A4D1S0	346689	ENSG00000188883
10695-12	Q8IUB3	3	SL012662	WF10B	Q8IUB3	280664	ENSG00000182931
10699-52	Q07954	3	SL018603	LRP1	Q07954	4035	ENSG00000123384
10700-10	Q5DX21	1	SL025885	IGS11:CD	Q5DX21	152404	ENSG00000144847
10702-1	Q2UY09	2	SL012521	COSA1	Q2UY09	340267	ENSG00000215018
10703-203	Q9H7L9	1	SL006737	SDS3	Q9H7L9	64426	ENSG00000111707
10704-91	Q12912	1	SL018605	LRMP	Q12912	4033	ENSG00000118308
10705-14	Q8NDV1	1	SL018611	SIA7C	Q8NDV1	256435	ENSG00000184005
10708-3	O43555	1	SL007007	GON2	O43555	2797	ENSG00000125787
10710-23	Q6X784	1	SL012618	ZPBP2	Q6X784	124626	ENSG00000186075
10713-151	A8K4G0	1	SL017073	CLM7	A8K4G0	124599	ENSG00000178789
10714-7	P12821	1	SL000269	ACE	P12821	1636	ENSG00000159640
10716-35	Q16401	1	SL010942	PSMD5	Q16401	5711	ENSG00000095261
10722-13	P43405	3	SL025912	KSYK:Protein Kinase	P43405	6850	ENSG00000165025
10731-10	Q8IZT8	4	SL018028	HS3S5	Q8IZT8	222537	ENSG00000249853
10734-339	Q9H3Q3	1	SL018126	G3ST2	Q9H3Q3	64090	ENSG00000154252
10737-96	P30740	3	SL005397	Serpin B1	P30740	1992	ENSG00000021355
10748-216	Q9Y5E7	1	SL018468	PCDB2	Q9Y5E7	56133	ENSG00000112852
10752-8	Q8N8U2	1	SL018591	CDYL2	Q8N8U2	124359	ENSG00000166446
10753-31	Q9H2U9	1	SL018585	ADAM7	Q9H2U9	8756	ENSG00000069206
10754-113	Q9HC23	1	SL005237	Prokineticin-2	Q9HC23	60675	ENSG00000163421
10756-34	Q969E3	2	SL012761	UCN3	Q969E3	114131	ENSG00000178473
10758-2	O60938	3	SL012375	KERA	O60938	11081	ENSG00000139330
10760-107	P48058	4	SL018367	GRIA4	P48058	2893	ENSG00000152578
10761-5	Q15363	3	SL006541	TMED2	Q15363	10959	ENSG00000086598
10767-52	Q8IZP9	1	SL018836	GPR64	Q8IZP9	10149	ENSG00000173698
10772-21	Q8N6G5	1	SL017976	CGAT2	Q8N6G5	55454	ENSG00000169826
10781-19	Q6UXB4	1	SL008886	CLC4G	Q6UXB4	339390	ENSG00000182566
10785-8	Q8N7C0	3	SL018337	LRC52	Q8N7C0	440699	ENSG00000162763
10798-4	Q496F6	1	SL018456	CLM2	Q496F6	342510	ENSG00000186407
10800-15	P50454	3	SL003668	Collagen-binding protein	P50454	871	ENSG00000149257
10809-14	Q12918	1	SL018479	KLRB1	Q12918	3820	ENSG00000111796
10814-7	P06126	1	SL016708	CD1A	P06126	909	ENSG00000158477
10815-2	Q5JVS0	3	SL018601	HABP4	Q5JVS0	22927	ENSG00000130956
10816-150	Q9UKJ1	1	SL022717	PILRA isoform FDF03-M14	Q9UKJ1	29992	ENSG00000085514
10817-26	Q6UXN7	1	SL018588	TO20L	Q6UXN7	387990	ENSG00000196860
10818-36	P17405	3	SL008921	ASM	P17405	6609	ENSG00000166311
10825-12	Q8N0Z9	1	SL018584	VSI10	Q8N0Z9	54621	ENSG00000176834
10827-67	P0C6S8	1	SL018590	LIGO3	P0C6S8	645191	ENSG00000220008
10830-5	O75071	3	SL025899	K0494:N-term	O75071	9813	ENSG00000159658
10832-24	Q9UBX8	4	SL018597	B4GT6	Q9UBX8	9331	ENSG00000118276
10833-64	Q96QV1	1	SL012788	HHIP	Q96QV1	64399	ENSG00000164161
10835-25	Q9UNA3	1	SL018593	A4GCT	Q9UNA3	51146	ENSG00000118017
10842-7	Q9P109	1	SL018620	GCNT4	Q9P109		ENSG00000176928
10847-1	Q6ZMC9	1	SL018624	SIG15	Q6ZMC9	284266	ENSG00000197046
10848-137	Q6UXE8	1	SL018632	BTNL3	Q6UXE8	10917	ENSG00000168903
10851-77	Q14213	3	SL007417	IL27B	Q14213	10148	ENSG00000105246
10852-114	O14979	3	SL012987	HNRDL	O14979	9987	ENSG00000152795
10866-60	Q6IN85	3	SL018833	P4R3A	Q6IN85	55671	ENSG00000100796
10876-300	Q6PJG6	1	SL018839	BRAT1	Q6PJG6	221927	ENSG00000106009
10880-38	P0C2L3	1	SL018034	F163B	P0C2L3	642968	ENSG00000196990
10882-12	Q08554	4	SL005718	Desmocollin-1	Q08554	1823	ENSG00000134765
10885-36	Q6UWU4	1	SL016472	CF089	Q6UWU4	221477	ENSG00000198663
10889-2	Q96G30	3	SL017998	MRAP2	Q96G30	112609	ENSG00000135324
10890-135	Q6UWM7	1	SL018026	LCTL	Q6UWM7	197021	ENSG00000188501
10892-8	Q99650	1	SL007619	OSMR	Q99650	9180	ENSG00000145623
10895-28	Q86T26	1	SL017961	TM11B	Q86T26	132724	ENSG00000185873
10900-272	Q93045	3	SL013230	STMN2	Q93045	11075	ENSG00000104435
10902-53	Q53RT3	1	SL018040	APRV1	Q53RT3	151516	ENSG00000244617
10903-50	Q9UNK0	3	SL017987	STX8	Q9UNK0	9482	ENSG00000170310
10907-116	Q9P121	3	SL009074	NTRI	Q9P121	50863	ENSG00000182667
10908-2	Q8IUC8	1	SL017992	GLT13	Q8IUC8	114805	ENSG00000144278
10910-6	O75871	1	SL018022	CEAM4	O75871	1089	ENSG00000105352|ENSG00000274131
10916-44	Q13018	3	SL013523	PLA2R	Q13018	22925	ENSG00000153246
10917-40	O14610	1	SL006983	GBGT2	O14610	2793	ENSG00000167083
10924-258	Q8WUJ1	3	SL018077	NEUFC	Q8WUJ1	124936	ENSG00000167740
10933-107	Q9BXU9	4	SL018094	CABP8	Q9BXU9	83698	ENSG00000183166
10938-13	P19256	1	SL003442	sLFA-3	P19256	965	ENSG00000116815
10939-16	Q9H4M7	1	SL018105	PKHA4	Q9H4M7	57664	ENSG00000105559
10940-25	Q86TD4	3	SL008242	SRCA	Q86TD4	6345	ENSG00000185739
10945-11	O43752	1	SL006065	Syntaxin-6	O43752	10228	ENSG00000135823
10948-14	Q8IV08	3	SL008958	PLD3	Q8IV08	23646	ENSG00000105223
10949-59	P05387	1	SL008009	RLA2	P05387	6181	ENSG00000177600
10953-14	Q6UVW9	4	SL018252	CLC2A	Q6UVW9	387836	ENSG00000188393
10955-4	Q8IUN9	4	SL014095	CLC10	Q8IUN9	10462	ENSG00000132514
10956-82	P23434	3	SL009212	GCSH	P23434	2653	ENSG00000140905
10959-125	Q9NYM9	1	SL005478	BET1L	Q9NYM9	51272	ENSG00000177951
10961-15	Q9UL19	3	SL015329	TIG3	Q9UL19	5920	ENSG00000133321
10974-20	P58062	3	SL012454	ISK7	P58062	84651	ENSG00000145879
10975-59	Q96DR8	1	SL008738	MUCL1	Q96DR8	118430	ENSG00000172551
10977-55	Q8WVF2	3	SL017252	UCMA	Q8WVF2	221044	ENSG00000165623
10978-39	P01242	3	SL009327	SOM2	P01242	2689	ENSG00000136487
10981-56	P56975	3	SL013799	NRG3	P56975	10718	ENSG00000185737
10990-21	Q5S007	4	SL017128	LRRK2	Q5S007	120892	ENSG00000188906
11067-13	P02818	1	SL001791	Osteocalcin	P02818	632	ENSG00000242252
11071-1	P05113	4	SL000481	IL-5	P05113	3567	ENSG00000113525
11089-7	P01877	2	SL000459	IgA	P01877|P01876		ENSG00000211890|ENSG00000282633|ENSG00000211895
11094-104	Q05315	4	SL007361	LPPL	Q05315	1178	ENSG00000105205
11096-57	Q9Y5N5	3	SL018921	HEMK2	Q9Y5N5	29104	ENSG00000156239
11098-1	O00764	3	SL007953	PDXK	O00764	8566	ENSG00000160209
11101-18	O00206	1	SL004489	TLR4	O00206	7099	ENSG00000136869
11102-22	Q9BYZ8	2	SL012561	REG4	Q9BYZ8	83998	ENSG00000134193
11103-24	P04792	3	SL000448	HSP 27	P04792	3315	ENSG00000106211
11104-13	P36222	2	SL003340	YKL-40	P36222	1116	ENSG00000133048
11105-171	P06733	1	SL003650	Alpha enolase	P06733	2023	ENSG00000074800
11107-25	Q9P273	1	SL007735	TEN3	Q9P273	55714	ENSG00000218336
11109-56	Q4LDE5	2	SL025995	SVEP1:Sushi 15-18	Q4LDE5	79987	ENSG00000165124
11110-4	Q4V9L6	1	SL019320	TM119	Q4V9L6	338773	ENSG00000183160
11112-18	Q8TBQ9	1	SL016490	KISHA	Q8TBQ9	153339	ENSG00000174695
11116-16	Q6NUJ2	4	SL018991	CK087	Q6NUJ2	399947	ENSG00000185742
11117-2	Q8TB22	1	SL009460	SPT20	Q8TB22	64847	ENSG00000006282
11118-107	Q9H0T7	4	SL019321	RAB17	Q9H0T7	64284	ENSG00000124839
11120-49	Q8WUY8	1	SL019329	NAT14	Q8WUY8	57106	ENSG00000090971
11122-97	Q9NZD8	3	SL019337	SPG21	Q9NZD8	51324	ENSG00000090487
11126-102	O75962	1	SL007986	TRIO	O75962	7204	ENSG00000038382
11128-29	Q8N3T6	1	SL026000	T132C:CD	Q8N3T6	92293	ENSG00000181234
11129-66	O95972	1	SL007065	BMP15	O95972	9210	ENSG00000130385
11130-158	O00305	3	SL019338	CACB4	O00305	785	ENSG00000182389
11134-30	Q9UGC7	1	SL019322	RF1ML	Q9UGC7	54516	ENSG00000112031
11135-5	Q7Z7F7	1	SL012643	RM55	Q7Z7F7	128308	ENSG00000162910
11138-16	Q13761	3	SL006056	RUNX3	Q13761	864	ENSG00000020633
11140-56	P02452	1	SL025819	CO1A1:C-term propeptide	P02452	1277	ENSG00000108821
11142-11	O95841	2	SL025792	ANGL1:C-term	O95841	9068	ENSG00000116194
11144-10	Q30KQ4	1	SL012527	DB116	Q30KQ4	245930	ENSG00000215545
11145-72	Q6ZVL6	3	SL019333	K154L	Q6ZVL6	25758	ENSG00000110427
11146-4	Q9Y458	1	SL019339	TBX22	Q9Y458	50945	ENSG00000277800|ENSG00000122145
11147-17	Q86YW5	3	SL026020	TRML1:ITIM	Q86YW5	340205	ENSG00000161911
11149-3	Q15399	1	SL026003	TLR1:CD	Q15399	7096	ENSG00000174125
11152-46	Q9UKR3	3	SL003918	kallikrein 13	Q9UKR3	26085	ENSG00000167759
11154-3	Q14494	3	SL007421	NF2L1	Q14494	4779	ENSG00000082641
11155-16	A8TX70	1	SL019315	CO6A5	A8TX70	256076	ENSG00000172752
11158-40	Q6ZP65	1	SL019326	BICR1	Q6ZP65	92558	ENSG00000135127
11160-56	Q9H9V4	4	SL019335	RN122	Q9H9V4	79845	ENSG00000133874
11161-5	Q8N0X7	3	SL019340	SPG20	Q8N0X7	23111	ENSG00000133104
11162-37	Q9NQ60	1	SL019313	EQTN	Q9NQ60	54586	ENSG00000120160
11163-7	Q5T6X4	4	SL019316	F162B	Q5T6X4	221303	ENSG00000183807
11164-7	Q9NT68	4	SL019319	TEN2	Q9NT68	57451	ENSG00000145934
11167-6	Q13613	4	SL019330	MTMR1	Q13613	8776	ENSG00000063601
11168-3	Q96KG7	4	SL019053	MEG10	Q96KG7	84466	ENSG00000145794
11171-25	P21333	3	SL025862	filamin A:CH2	P21333	2316	ENSG00000196924
11173-29	Q7Z6M3	1	SL019119	MILR1	Q7Z6M3	284021	ENSG00000271605
11174-8	Q9UPZ6	1	SL026002	THS7A:TSP type-1 domain 6	Q9UPZ6	221981	ENSG00000005108
11175-45	Q7L5N7	1	SL018606	PCAT2	Q7L5N7	54947	ENSG00000087253
11177-16	P13647	1	SL006465	K2C5	P13647	3852	ENSG00000186081
11179-7	Q9BXA7	3	SL006717	TSSK1	Q9BXA7	83942	ENSG00000212122
11180-17	Q92922	1	SL019318	SMRC1	Q92922	6599	ENSG00000173473
11185-145	P30793	1	SL019341	GCH1	P30793	2643	ENSG00000131979
11186-12	Q8NDY8	1	SL019314	TMM52	Q8NDY8	339456	ENSG00000178821
11187-11	Q5QGZ9	3	SL018579	CL12A	Q5QGZ9	160364	ENSG00000172322
11190-129	Q96TA2	1	SL019328	YMEL1	Q96TA2	10730	ENSG00000136758
11192-168	Q9GZM7	3	SL008302	TINAL	Q9GZM7	64129	ENSG00000142910
11193-27	P20823	1	SL019342	HNF1A	P20823	6927	ENSG00000135100
11194-6	Q9Y3P8	1	SL007783	SIT1	Q9Y3P8	27240	ENSG00000137078
11196-31	P12111	2	SL025822	Collagen alpha-3(VI):BPTI/Kunitz inhibitor	P12111	1293	ENSG00000163359
11198-37	Q96BA8	1	SL012768	CR3L1	Q96BA8	90993	ENSG00000157613
11201-19	Q9Y606	1	SL019343	TRUA	Q9Y606	80324	ENSG00000177192
11202-70	Q99593	1	SL019350	TBX5	Q99593	6910	ENSG00000089225
11204-80	P78310	4	SL009892	CXAR	P78310	1525	ENSG00000154639
11205-10	P26010	1	SL004571	Integrin beta-7	P26010	3695	ENSG00000139626
11207-3	P21757	1	SL025927	Macrophage scavenger receptor:CD	P21757	4481	ENSG00000038945
11208-15	Q9UK23	4	SL019369	NAGPA	Q9UK23	51172	ENSG00000103174
11211-7	Q15813	3	SL019355	TBCE	Q15813	6905	ENSG00000285053|ENSG00000282984|ENSG00000284770
11212-7	Q8NBS9	2	SL008805	TXND5	Q8NBS9	81567	ENSG00000239264
11214-40	Q9UBS3	1	SL019363	DNJB9	Q9UBS3	4189	ENSG00000128590
11215-6	P55291	3	SL025808	CAD15:CD	P55291	1013	ENSG00000129910
11217-16	Q13363	3	SL007405	CTBP1	Q13363	1487	ENSG00000159692
11218-84	P51580	4	SL019351	TPMT	P51580	7172	ENSG00000137364
11219-95	Q8TAT2	2	SL012727	FGFP3	Q8TAT2	143282	ENSG00000174721
11220-53	Q8TEF2	1	SL019359	CJ105	Q8TEF2	414152	ENSG00000214688
11223-1	Q6P9G4	1	SL018407	TM154	Q6P9G4	201799	ENSG00000170006
11226-16	Q05086	3	SL019352	UBE3A	Q05086	7337	ENSG00000114062
11227-31	Q9Y4P3	3	SL019356	TBL2	Q9Y4P3	26608	ENSG00000106638
11228-37	Q7Z5B4	4	SL018079	RIC3	Q7Z5B4	79608	ENSG00000166405
11229-16	O75460	1	SL007036	ERN1	O75460	2081	ENSG00000178607
11231-12	Q6P4F2	3	SL019364	ADXL	Q6P4F2	112812	ENSG00000267673
11237-49	Q15113	2	SL006539	PCOC1	Q15113	5118	ENSG00000106333
11239-49	Q8IU80	1	SL019365	TMPS6	Q8IU80	164656	ENSG00000187045
11241-8	P04424	4	SL011173	ARLY	P04424	435	ENSG00000126522
11242-33	P22735	1	SL019353	TGM1	P22735	7051	ENSG00000092295|ENSG00000285348
11243-90	Q5T601	1	SL019357	GPR110	Q5T601	266977	ENSG00000153292
11247-20	Q8N159	1	SL019366	NAGS	Q8N159	162417	ENSG00000161653
11248-43	P10746	3	SL019345	HEM4	P10746	7390	ENSG00000188690
11252-30	O75427	1	SL025921	LRCH4:CH	O75427	4034	ENSG00000077454
11254-13	O95428	1	SL012393	PPN	O95428	89932	ENSG00000100767
11257-1	P09417	1	SL007095	DHPR	P09417	5860	ENSG00000151552
11258-41	Q13477	1	SL004569	MAdCAM-1	Q13477	8174	ENSG00000099866
11260-47	Q8TC36	3	SL012729	SPA4L	Q8TC36	140732	ENSG00000167098
11262-39	Q9H4I3	4	SL019367	TRABD	Q9H4I3	80305	ENSG00000170638
11263-57	P31415	4	SL019372	CASQ1	P31415	844	ENSG00000143318
11264-33	P47989	1	SL019346	XDH	P47989	7498	ENSG00000158125
11265-8	P00352	4	SL005674	Retinal dehydrogenase 1	P00352	216	ENSG00000165092
11266-8	Q14242	1	SL025980	SELPL:ECD	Q14242	6404	ENSG00000110876
11270-17	Q8WYQ3	3	SL019368	CHC10	Q8WYQ3	400916	ENSG00000250479|ENSG00000273607
11273-176	P0CG30	1	SL013030	GSTT2	P0CG30	653689	ENSG00000133433|ENSG00000278695
11275-94	Q9NZR2	1	SL013872	LRP1B	Q9NZR2	53353	ENSG00000168702
11277-23	P18850	4	SL014732	ATF6A	P18850	22926	ENSG00000118217
11278-4	P13942	1	SL009488	COL11A2	P13942	1302	ENSG00000204248|ENSG00000227801|ENSG00000235708|ENSG00000230930|ENSG00000206290
11279-42	Q9UBS5	1	SL019373	GABR1	Q9UBS5	2550	ENSG00000237051|ENSG00000204681|ENSG00000237112|ENSG00000232569|ENSG00000232632|ENSG00000206511|ENSG00000206466
11280-6	Q99259	1	SL019348	DCE1	Q99259	2571	ENSG00000128683
11281-6	Q14451	4	SL002520	GRB7	Q14451	2886	ENSG00000141738
11283-13	Q96JK2	4	SL019361	DCAF5	Q96JK2	8816	ENSG00000139990
11284-24	Q6GTX8	1	SL005432	LAIR1	Q6GTX8	3903	ENSG00000278154|ENSG00000274110|ENSG00000276053|ENSG00000167613|ENSG00000276163
11286-78	Q9BQE4	1	SL007632	SELS	Q9BQE4	55829	ENSG00000131871
11287-14	P00167	1	SL005251	Cytochrome b5	P00167	1528	ENSG00000166347
11288-26	P49902	3	SL019349	5NTC	P49902	22978	ENSG00000076685
11289-31	P48730	1	SL019354	KC1D	P48730	1453	ENSG00000141551
11292-13	Q6AZY7	4	SL025978	SCAR3:region 2	Q6AZY7	51435	ENSG00000168077
11293-14	Q6UXK5	1	SL025922	LRRN1:CD	Q6UXK5	57633	ENSG00000175928
11297-54	Q04721	1	SL007356	NOTC2	Q04721	4853	ENSG00000134250
11300-32	Q99523	1	SL008851	SORT	Q99523	6272	ENSG00000134243
11302-237	Q92752	4	SL008783	TENR	Q92752	7143	ENSG00000116147
11303-7	Q9Y3Z3	1	SL008335	SAMH1	Q9Y3Z3	25939	ENSG00000101347
11307-33	Q9H0M0	3	SL007655	WWP1	Q9H0M0	11059	ENSG00000123124
11308-8	Q8TEY5	3	SL019414	CR3L4	Q8TEY5	148327	ENSG00000143578
11311-79	P15918	1	SL004573	RAG-1	P15918	5896	ENSG00000166349
11312-40	P54278	1	SL019432	PMS2	P54278	5395	ENSG00000122512
11313-100	P61457	4	SL008857	PHS	P61457	5092	ENSG00000166228
11315-148	O15297	4	SL013714	PPM1D	O15297	8493	ENSG00000170836
11319-106	P49959	1	SL013791	MRE11	P49959	4361	ENSG00000020922
11320-29	Q96EP1	1	SL013858	CHFR	Q96EP1	55743	ENSG00000072609
11324-3	A1KZ92	1	SL006952	PXDNL	A1KZ92	137902	ENSG00000147485
11325-8	P78543	1	SL007329	BTG2	P78543	7832	ENSG00000159388
11327-56	P49760	4	SL019430	CLK2	P49760	1196	ENSG00000261893|ENSG00000176444
11328-9	Q9BQ65	1	SL019433	USB1	Q9BQ65	79650	ENSG00000103005
11330-15	P67870	1	SL013806	CSK2B	P67870	1460	ENSG00000224398|ENSG00000224774|ENSG00000232960|ENSG00000206406|ENSG00000204435|ENSG00000230700|ENSG00000228875
11333-82	P42331	3	SL006485	RHG25	P42331	9938	ENSG00000163219
11334-7	O75022	4	SL019428	LIRB3	O75022	102725035	ENSG00000274587|ENSG00000275019|ENSG00000204577
11336-9	Q9NPI8	1	SL019434	FANCF	Q9NPI8	2188	ENSG00000183161
11338-49	P51451	4	SL013793	BLK	P51451	640	ENSG00000136573
11342-59	Q6UX71	3	SL025966	PXDC2:CD	Q6UX71	84898	ENSG00000120594
11347-9	P37837	3	SL006113	Transaldolase	P37837	6888	ENSG00000177156
11348-132	O15460	4	SL012364	P4HA2	O15460	8974	ENSG00000072682
11351-233	Q9H9Q4	3	SL019435	NHEJ1	Q9H9Q4	79840	ENSG00000187736
11352-42	Q8WZ42	3	SL006679	TITIN	Q8WZ42	7273	ENSG00000155657
11354-21	Q9NQ66	3	SL006829	Phospholipase C-beta-1	Q9NQ66	23236	ENSG00000182621
11355-10	Q9GZV4	3	SL008435	IF5A2	Q9GZV4	56648	ENSG00000163577
11356-19	Q96DF8	1	SL019423	DGC14	Q96DF8	8220	ENSG00000100056
11358-15	Q13322	3	SL013823	GRB10	Q13322	2887	ENSG00000106070
11360-39	P23921	1	SL009588	RRM1	P23921	6240	ENSG00000167325
11361-73	P19971	3	SL000155	TP	P19971	1890	ENSG00000025708
11363-58	P55087	1	SL019418	AQP4	P55087	361	ENSG00000171885
11364-18	Q8IWA4	1	SL019424	MFN1	Q8IWA4	55669	ENSG00000171109
11365-17	Q6N022	1	SL009091	TEN4	Q6N022	26011	ENSG00000149256
11368-32	P54819	3	SL008133	KAD2	P54819	204	ENSG00000004455
11369-23	P11766	3	SL008855	ADHX	P11766	128	ENSG00000197894
11370-20	Q9NRR6	1	SL019445	INP5E	Q9NRR6	56623	ENSG00000148384
11371-1	Q96P66	1	SL019419	GP101	Q96P66	83550	ENSG00000165370
11372-2	P17022	1	SL019425	ZNF18	P17022	7566	ENSG00000154957
11375-49	P58012	1	SL019436	FOXL2	P58012	668	ENSG00000183770
11377-19	P40394	4	SL019442	ADH7	P40394	131	ENSG00000196344
11380-84	Q9BX46	4	SL019426	RBM24	Q9BX46	221662	ENSG00000112183
11381-56	P60891	1	SL010934	PRPS1	P60891	5631	ENSG00000147224
11382-5	P53004	3	SL006491	BIEA	P53004	644	ENSG00000106605
11383-41	P08729	1	SL001732	Keratin 7	P08729	3855	ENSG00000135480
11387-3	Q99941	4	SL019420	ATF6B	Q99941	1388	ENSG00000228628|ENSG00000213676|ENSG00000234539|ENSG00000168468
11388-75	Q14508	2	SL001690	HE4	Q14508	10406	ENSG00000101443
11390-24	P35219	1	SL004870	Carbonic Anhydrase VIII	P35219	767	ENSG00000178538
11391-69	Q03426	1	SL015949	MVK	Q03426	4598	ENSG00000110921
11395-5	Q14289	3	SL025855	FAK2:FERM	Q14289	2185	ENSG00000120899
11396-39	Q9UI46	4	SL019451	DNAI1	Q9UI46	27019	ENSG00000122735
11401-181	Q9NTX7	4	SL019468	RN146	Q9NTX7	81847	ENSG00000118518
11402-17	Q8NEZ4	1	SL019475	KMT2C	Q8NEZ4	58508	ENSG00000055609
11405-150	Q9H257	1	SL007659	CARD9	Q9H257	64170	ENSG00000187796
11406-82	Q9UKU7	4	SL019452	ACAD8	Q9UKU7	27034	ENSG00000151498
11407-57	Q9NRY6	1	SL015269	PLS3	Q9NRY6	57048	ENSG00000187838|ENSG00000284009
11416-23	Q9UKA2	4	SL025857	FBXL4:LRR4 and LRR5	Q9UKA2	26235	ENSG00000112234
11421-10	Q9H223	3	SL008304	EHD4	Q9H223	30844	ENSG00000103966
11422-2	O60479	1	SL019446	DLX3	O60479	1747	ENSG00000064195
11424-4	P16930	4	SL008049	FAAA	P16930	2184	ENSG00000103876
11425-31	Q96T51	1	SL019064	RUFY1	Q96T51	80230	ENSG00000284260|ENSG00000176783
11428-31	O00151	3	SL006955	PDLI1	O00151	9124	ENSG00000107438
11429-80	P07910	1	SL004923	hnRNP C1/C2	P07910	3183	ENSG00000092199
11430-49	Q86Y01	1	SL007518	DTX1	Q86Y01	1840	ENSG00000135144
11431-235	P46063	1	SL019447	RECQ1	P46063	5965	ENSG00000004700
11432-11	O60828	1	SL019453	PQBP1	O60828	10084	ENSG00000102103
11433-11	Q96GX1	1	SL019456	TECT2	Q96GX1	79867	ENSG00000168778
11436-6	Q16352	2	SL008211	AINX	Q16352	9118	ENSG00000148798
11438-6	P25686	3	SL019476	DNJB2	P25686	3300	ENSG00000135924
11439-88	Q8IUC4	1	SL019482	RHPN2	Q8IUC4	85415	ENSG00000131941
11440-58	O14543	4	SL004268	SOCS-3	O14543	9021	ENSG00000184557
11441-11	P06737	1	SL007082	PYGL	P06737	5836	ENSG00000100504
11442-1	Q8NFT8	4	SL025837	DNER:CD	Q8NFT8	92737	ENSG00000187957
11444-49	Q9H1D9	1	SL019460	RPC6	Q9H1D9	10621	ENSG00000132664
11448-34	P51570	3	SL016433	GALK1	P51570	2584	ENSG00000108479
11449-22	P52907	3	SL008129	CAZA1	P52907	829	ENSG00000116489
11454-87	O75821	3	SL012996	EIF3G	O75821	8666	ENSG00000130811
11456-2	Q96LZ2	4	SL019448	MAGBA	Q96LZ2	139422	ENSG00000177689
11457-53	Q14376	4	SL014942	GALE	Q14376	2582	ENSG00000117308
11458-30	Q15365	3	SL016460	PCBP1	Q15365	5093	ENSG00000169564
11459-81	P55199	4	SL007290	ELL	P55199	8178	ENSG00000105656
11462-8	O43251	3	SL011160	RBM9	O43251	23543	ENSG00000277564|ENSG00000100320
11464-9	Q01201	1	SL013813	RELB	Q01201	5971	ENSG00000104856
11465-4	Q8IZ08	1	SL019454	GP135	Q8IZ08	64582	ENSG00000181619
11468-15	Q9Y4C8	3	SL019467	RBM19	Q9Y4C8	9904	ENSG00000122965
11476-43	Q9UN37	3	SL009023	VPS4A	Q9UN37	27183	ENSG00000132612
11480-1	P30838	1	SL006130	Aldehyde dehydrogenase, class 3	P30838	218	ENSG00000108602
11481-25	Q8TDQ0	1	SL007547	TIMD3	Q8TDQ0	84868	ENSG00000135077
11486-26	Q15697	1	SL019479	ZN174	Q15697	7727	ENSG00000103343
11490-42	P11441	3	SL019457	UBL4A	P11441	8266	ENSG00000102178
11493-169	Q96FJ2	3	SL019474	DYL2	Q96FJ2	140735	ENSG00000264364
11494-4	O00472	3	SL019480	ELL2	O00472	22936	ENSG00000118985
11510-31	O14791	4	SL005699	Apo L1	O14791	8542	ENSG00000100342
11513-92	P28907	1	SL002722	CD38	P28907	952	ENSG00000004468
11514-196	P13987	2	SL004557	CD59	P13987	966	ENSG00000085063
11516-7	P07148	3	SL006131	FABPL	P07148	2168	ENSG00000163586
11530-37	P08397	1	SL010978	HEM3	P08397	3145	ENSG00000256269
11531-24	Q9H7M9	3	SL025872	GI24:CD	Q9H7M9	64115	ENSG00000107738
11534-6	Q3SXY7	1	SL019063	LRIT3	Q3SXY7	345193	ENSG00000183423
11536-9	Q5VVJ2	1	SL019540	MYSM1	Q5VVJ2	114803	ENSG00000162601
11537-12	Q9UP52	1	SL008830	TFR2	Q9UP52	7036	ENSG00000106327
11538-216	O95822	3	SL019512	DCMC	O95822	23417	ENSG00000103150
11539-4	P56134	4	SL008136	ATPK	P56134	9551	ENSG00000241468
11540-37	O43524	3	SL012328	FOXO3A	O43524	2309	ENSG00000118689
11542-11	Q96A57	1	SL019529	TM230	Q96A57	29058	ENSG00000089063
11543-84	Q9UHB6	1	SL006779	LIMA1	Q9UHB6	51474	ENSG00000050405
11544-39	Q92576	1	SL010933	PHF3	Q92576	23469	ENSG00000118482
11546-7	Q8WWM9	1	SL007558	CYGB	Q8WWM9	114757	ENSG00000161544
11547-84	O15146	4	SL019518	MUSK	O15146	4593	ENSG00000030304
11548-84	P30304	1	SL007184	MPIP1	P30304	993	ENSG00000164045
11549-6	P61371	4	SL007314	ISL1	P61371	3670	ENSG00000016082
11551-16	Q9P0W2	1	SL019534	HM20B	Q9P0W2	10362	ENSG00000064961
11556-19	Q8N6T3	4	SL015077	ARFG1	Q8N6T3	55738	ENSG00000101199
11557-3	Q9HCE7	3	SL007679	SMUF1	Q9HCE7	57154	ENSG00000198742|ENSG00000284126
11560-76	Q14934	1	SL007428	NFAC4	Q14934	4776	ENSG00000100968|ENSG00000285485
11562-9	P56282	1	SL014854	DPOE2	P56282	5427	ENSG00000100479
11563-51	Q96C24	4	SL025998	SYTL4:C2 2	Q96C24	94121	ENSG00000102362
11565-58	P17027	1	SL019525	ZNF23	P17027	7571	ENSG00000167377
11566-48	Q14CN4	1	SL009148	Keratin 72	Q14CN4	140807	ENSG00000170486
11567-23	P21506	1	SL019535	ZNF10	P21506	7556	ENSG00000256223
11568-2	P68106	3	SL007323	FKB1B	P68106	2281	ENSG00000119782
11570-94	Q9UHQ4	4	SL019514	BAP29	Q9UHQ4	55973	ENSG00000075790
11571-75	Q07444	1	SL025943	NKG2E:ECD	Q07444	3823	ENSG00000205810
11572-4	P50570	3	SL010968	DYN2	P50570	1785	ENSG00000079805
11573-3	Q13247	1	SL017909	SRSF6	Q13247	6431	ENSG00000124193
11582-63	O60884	3	SL007975	DNJA2	O60884	10294	ENSG00000069345
11587-5	Q8IWI9	4	SL019521	MGAP	Q8IWI9	23269	ENSG00000174197
11590-5	Q86U06	3	SL019537	RBM23	Q86U06	55147	ENSG00000100461
11591-43	O43663	1	SL007011	PRC1	O43663	9055	ENSG00000198901
11592-1	Q15717	3	SL011997	ELAV1	Q15717	1994	ENSG00000066044
11593-21	Q07325	1	SL003188	MIG	Q07325	4283	ENSG00000138755
11596-47	P51815	1	SL019527	ZN75D	P51815	7626	ENSG00000186376
11601-26	Q14562	1	SL019516	DHX8	Q14562	1659	ENSG00000067596
11606-22	O75190	3	SL019538	DNJB6	O75190	10049	ENSG00000105993
11607-15	O95696	1	SL016389	BRD1	O95696	23774	ENSG00000100425
11608-5	Q9GZQ8	3	SL019511	MLP3B	Q9GZQ8	81631	ENSG00000140941
11614-29	P84090	3	SL013071	ERH	P84090	2079	ENSG00000100632
11615-16	Q9UN19	3	SL016537	DAPP1	Q9UN19	27071	ENSG00000070190
11616-9	Q00613	1	SL013812	HSF1	Q00613	3297	ENSG00000185122|ENSG00000284774
11617-1	P20701	1	SL004121	LFA-1 alpha-L chain	P20701	3683	ENSG00000005844
11618-83	P10242	4	SL007101	MYB	P10242	4602	ENSG00000118513
11626-7	Q13404	3	SL008563	UB2V1	Q13404	387522	ENSG00000244687
11633-89	O95433	3	SL013002	AHSA1	O95433	10598	ENSG00000100591
11634-32	O43665	3	SL016376	RGS10	O43665	6001	ENSG00000148908
11636-33	P37802	3	SL004811	Transgelin-2	P37802	8407	ENSG00000158710
11638-42	O43825	3	SL019577	B3GT2	O43825	8707	ENSG00000162630
11643-73	Q8TDB6	3	SL019554	DTX3L	Q8TDB6	151636	ENSG00000163840
11645-9	P13674	1	SL012417	P4HA1	P13674	5033	ENSG00000122884
11646-4	Q7L1S5	3	SL005434	Carbohydrate sulfotransferase 9	Q7L1S5	83539	ENSG00000154080
11647-6	Q9ULW2	4	SL025866	Frizzled-10:CD	Q9ULW2	11211	ENSG00000111432
11649-3	Q8IYB5	3	SL019547	SMAP1	Q8IYB5	60682	ENSG00000112305
11653-69	P48067	1	SL019569	SC6A9	P48067	6536	ENSG00000196517
11654-77	Q8IZ57	1	SL019578	NRSN1	Q8IZ57	140767	ENSG00000152954
11656-110	Q9UI08	1	SL007751	EVL	Q9UI08	51466	ENSG00000196405
11657-86	O14512	1	SL006979	SOCS7	O14512	30837	ENSG00000274229|ENSG00000274211
11659-31	Q14677	3	SL011224	EPN4	Q14677	9685	ENSG00000113282
11661-11	Q9C000	1	SL019570	NALP1	Q9C000	22861	ENSG00000091592
11664-32	Q8N6H7	3	SL019543	ARFG2	Q8N6H7	84364	ENSG00000149182
11666-72	P57771	4	SL019551	RGS8	P57771	85397	ENSG00000135824
11667-29	Q63HR2	1	SL019556	TENC1	Q63HR2	23371	ENSG00000111077
11669-39	Q9H2Y9	3	SL019571	SO5A1	Q9H2Y9	81796	ENSG00000137571
11671-19	P55201	4	SL019544	BRPF1	P55201	7862	ENSG00000156983
11672-17	Q96L93	1	SL019549	KI16B	Q96L93	55614	ENSG00000089177
11677-17	Q8IZN3	1	SL019579	ZDH14	Q8IZN3	79683	ENSG00000175048
11678-105	Q9UKL4	4	SL019586	CXD2	Q9UKL4	57369	ENSG00000159248
11681-8	P52594	3	SL007271	NUPL	P52594	3267	ENSG00000173744
11682-7	Q9H3M7	1	SL015231	TXNIP	Q9H3M7	10628	ENSG00000265972
11683-19	Q9NZ52	3	SL019567	GGA3	Q9NZ52	23163	ENSG00000125447
11690-47	Q9UJX3	1	SL019558	APC7	Q9UJX3	51434	ENSG00000196510
11692-21	Q6S5L8	1	SL019573	SHC4	Q6S5L8	399694	ENSG00000185634
11696-7	P29373	3	SL008838	RABP2	P29373	1382	ENSG00000143320
11699-16	Q12974	1	SL014919	TP4A2	Q12974	8073	ENSG00000184007
11708-2	P31025	3	SL007868	LCN1	P31025	3933	ENSG00000160349
11709-29	Q92523	1	SL015112	CPT1B	Q92523	1375	ENSG00000205560
11715-1	P14859	1	SL019568	PO2F1	P14859	5451	ENSG00000143190
11716-28	A6NDA9	3	SL019575	LRIT2	A6NDA9	340745	ENSG00000204033
11816-84	O60674	3	SL007025	JAK2	O60674	3717	ENSG00000096968
11825-27	Q9UBK2	4	SL013877	PRGC1	Q9UBK2	10891	ENSG00000109819
11827-7	P51449	1	SL019486	RORG	P51449	6097	ENSG00000143365
11837-7	Q9Y5U5	1	SL004859	GITR	Q9Y5U5	8784	ENSG00000186891
11838-130	Q92508	3	SL010815	FA38A	Q92508	9780	ENSG00000103335
11872-9	Q9Y5G3	1	SL019027	PCDGD	Q9Y5G3	56104	ENSG00000254221
11910-27	Q92988	3	SL019039	DLX4	Q92988	1748	ENSG00000108813
11911-13	Q9NT99	1	SL025919	LRC4B:CD	Q9NT99	94030	ENSG00000131409
11926-23	Q6PD74	3	SL012582	P34	Q6PD74	79719	ENSG00000103591
11934-9	Q68E01	1	SL015014	INT3	Q68E01	65123	ENSG00000262826|ENSG00000143624
11952-1	Q8IVU1	1	SL025881	IGDC3:CD	Q8IVU1	9543	ENSG00000174498
11955-1	Q07960	2	SL025968	RHG01:Rho-GAP	Q07960	392	ENSG00000175220
11967-23	P29762	4	SL013765	RABP1	P29762	1381	ENSG00000166426
11969-5	P29034	1	SL004807	S100A2	P29034	6273	ENSG00000196754
11988-24	Q9HD43	1	SL015251	PTPRH	Q9HD43	5794	ENSG00000080031
11989-35	Q8N766	3	SL019200	EMC1	Q8N766	23065	ENSG00000127463
12001-7	Q07157	1	SL006520	ZO1	Q07157	7082	ENSG00000277401|ENSG00000104067
12008-3	P09564	3	SL007098	CD7	P09564	924	ENSG00000173762
12014-19	Q03393	1	SL019226	PTPS	Q03393	5805	ENSG00000150787
12016-60	P22681	3	SL013756	CBL	P22681	867	ENSG00000110395
12018-84	Q9H3S4	1	SL019230	TPK1	Q9H3S4	27010	ENSG00000196511
12020-39	P07738	1	SL010883	PMGE	P07738	669	ENSG00000172331
12022-12	Q13485	3	SL000132	SMAD4	Q13485	4089	ENSG00000141646
12030-82	P17661	1	SL004900	Desmin	P17661	1674	ENSG00000175084
12033-3	O43683	3	SL007012	BUB1	O43683	699	ENSG00000169679
12041-33	P34931	4	SL013773	HS71L	P34931	3305	ENSG00000236251|ENSG00000204390|ENSG00000206383|ENSG00000234258
12046-51	Q13148	1	SL011216	TADBP	Q13148	23435	ENSG00000120948
12329-21	Q15418	1	SL013834	KS6A1	Q15418	6195	ENSG00000117676|ENSG00000281877
12332-7	O00418	1	SL019680	EF2K	O00418	29904	ENSG00000103319
12333-87	P49247	3	SL010958	RPIA	P49247	22934	ENSG00000153574
12334-25	P34896	1	SL004695	cSHMT	P34896	6470	ENSG00000176974|ENSG00000284320
12338-27	Q63HQ2	3	SL019671	EGFLA	Q63HQ2	133584	ENSG00000164318
12340-17	P49588	3	SL011196	SYAC	P49588	16	ENSG00000090861
12341-8	Q16828	1	SL007465	DUS6	Q16828	1848	ENSG00000139318
12343-14	Q15057	3	SL011226	CENB2	Q15057	23527	ENSG00000114331
12345-4	Q9UM13	3	SL019703	APC10	Q9UM13	10393	ENSG00000164162
12347-29	Q9BSQ5	1	SL019675	CCM2	Q9BSQ5	83605	ENSG00000136280
12348-46	Q9NP81	3	SL019681	SYSM	Q9NP81	54938	ENSG00000283104|ENSG00000104835
12350-86	P15036	1	SL018899	ETS2	P15036	2114	ENSG00000157557
12352-70	Q96B67	3	SL019698	ARRD3	Q96B67	57561	ENSG00000113369
12355-223	Q96E11	1	SL019676	RRFM	Q96E11	92399	ENSG00000148187
12356-65	P30626	3	SL005002	Sorcin	P30626	6717	ENSG00000075142
12357-41	O95721	3	SL016390	SNP29	O95721	9342	ENSG00000099940
12358-6	P78318	3	SL007325	IGBP1	P78318	3476	ENSG00000089289
12361-102	P62070	3	SL008513	RRAS2	P62070	22800	ENSG00000133818
12363-70	Q92519	1	SL015111	TRIB2	Q92519	28951	ENSG00000071575
12365-108	Q9Y265	1	SL009453	RUVB1	Q9Y265	8607	ENSG00000175792|ENSG00000284901
12366-16	P07320	1	SL008832	CRGD	P07320	1421	ENSG00000118231|ENSG00000285434
12367-52	Q8N5G2	3	SL019694	MACOI	Q8N5G2	55219	ENSG00000204178
12368-18	Q92831	3	SL013848	PCAF	Q92831	8850
12370-30	Q13790	2	SL006348	Apo F	Q13790	319	ENSG00000175336
12373-73	P62995	3	SL014875	TRA2B	P62995	6434	ENSG00000136527
12374-8	Q15102	1	SL019686	PA1B3	Q15102	5050	ENSG00000079462
12376-85	P55273	3	SL003762	p19-INK4d	P55273	1032	ENSG00000129355
12378-71	O15533	1	SL012578	TPSN	O15533	6892	ENSG00000231925|ENSG00000112493|ENSG00000206208|ENSG00000206281|ENSG00000236490
12381-26	P16152	2	SL008046	CBR1	P16152	873	ENSG00000159228
12382-2	O95786	1	SL019687	DDX58	O95786	23586	ENSG00000107201
12384-92	Q9H9Q2	4	SL019700	CSN7B	Q9H9Q2	64708	ENSG00000144524
12385-4	P20807	4	SL006471	CAN3	P20807	825	ENSG00000092529
12386-11	Q9H4A4	1	SL012837	AMPB	Q9H4A4	6051	ENSG00000176393
12387-7	P50479	3	SL013045	PDLI4	P50479	8572	ENSG00000131435
12389-4	Q9Y5N6	3	SL007790	ORC6	Q9Y5N6	23594	ENSG00000091651
12391-27	Q9H5P4	1	SL019695	PDZD7	Q9H5P4	79955	ENSG00000186862
12392-30	P40616	1	SL019701	ARL1	P40616	400	ENSG00000120805
12394-53	Q6UWD8	1	SL006601	CP054	Q6UWD8	283897	ENSG00000185905
12395-86	Q6PI48	3	SL019677	SYDM	Q6PI48	55157	ENSG00000117593
12396-19	Q6NVY1	3	SL006368	HIBCH	Q6NVY1	26275	ENSG00000198130
12398-15	O43316	1	SL019692	PAX4	O43316		ENSG00000106331
12399-194	Q8IVM0	3	SL013198	CCD50	Q8IVM0	152137	ENSG00000152492
12400-25	Q9NPD8	1	SL015259	UBE2T	Q9NPD8	29089	ENSG00000077152
12401-3	Q96FJ0	3	SL019706	STALP	Q96FJ0	57559	ENSG00000138134
12403-30	Q96DA2	1	SL019678	RB39B	Q96DA2	116442	ENSG00000155961
12406-119	O95661	1	SL000635	ARHI	O95661	9077	ENSG00000162595
12408-333	Q9UL26	3	SL015330	RB22A	Q9UL26	57403	ENSG00000124209
12409-90	Q96AH8	3	SL019707	RAB7B	Q96AH8	338382	ENSG00000276600
12411-60	P61244	3	SL019679	MAX	P61244	4149	ENSG00000125952
12415-122	O60869	1	SL011710	EDF1	O60869	8721	ENSG00000107223
12417-46	Q9Y3C4	3	SL019708	TPRKB	Q9Y3C4	51002	ENSG00000144034
12420-10	Q8N335	4	SL019684	GPD1L	Q8N335	23171	ENSG00000152642
12422-143	O15296	1	SL019693	LX15B	O15296	247	ENSG00000179593
12423-38	Q9NQ94	3	SL019697	A1CF	Q9NQ94	29974	ENSG00000148584
12424-107	Q9P016	3	SL019702	THYN1	Q9P016	29087	ENSG00000151500
12425-104	P62330	1	SL008834	ARF6	P62330	382	ENSG00000165527
12426-19	Q9H8S9	1	SL016520	MOL1B	Q9H8S9	55233	ENSG00000114978
12427-8	P30305	4	SL007185	MPIP2	P30305	994	ENSG00000101224
12428-2	Q5VWZ2	1	SL015008	LYPL1	Q5VWZ2	127018	ENSG00000143353
12430-78	Q9H074	3	SL011150	PAIP1	Q9H074	10605	ENSG00000172239
12431-13	Q9BRX2	1	SL019737	PELO	Q9BRX2	53918	ENSG00000152684
12432-23	Q9HB71	3	SL010232	CYBP	Q9HB71	27101	ENSG00000116161
12433-8	Q969Q4	1	SL019709	ARL11	Q969Q4	115761	ENSG00000152213
12434-25	P53990	3	SL008617	K0174	P53990	9798	ENSG00000182149
12436-84	P78417	4	SL005847	GST omega-1	P78417	9446	ENSG00000148834
12437-18	Q6PHR2	1	SL019726	ULK3	Q6PHR2	25989	ENSG00000140474
12438-127	P29372	1	SL014754	3MG	P29372	4350	ENSG00000103152
12439-67	Q00978	1	SL004395	ISGF3	Q00978	10379	ENSG00000285048|ENSG00000213928
12442-4	O00212	1	SL019715	RHOD	O00212	29984	ENSG00000173156
12444-39	O00482	1	SL006967	NR5A2	O00482	2494	ENSG00000116833
12445-50	Q96NW4	1	SL019727	ANR27	Q96NW4	84079	ENSG00000105186
12449-16	O43447	3	SL012991	PPIH	O43447	10465	ENSG00000171960
12450-42	Q15126	3	SL016459	PMVK	Q15126	10654	ENSG00000163344
12451-62	O14867	1	SL018858	BACH1	O14867	571	ENSG00000156273
12452-32	Q86Y97	1	SL019721	SV422	Q86Y97	84787	ENSG00000133247
12453-161	Q9UBU9	3	SL019728	NXF1	Q9UBU9	10482	ENSG00000162231
12454-105	Q9BV86	1	SL019732	NTM1A	Q9BV86	28989	ENSG00000148335
12455-48	Q9NPC7	1	SL019739	MYNN	Q9NPC7	55892	ENSG00000085274
12456-5	Q16875	1	SL019744	F263	Q16875	5209	ENSG00000170525
12457-10	Q9BV57	3	SL019711	MTND	Q9BV57	55256	ENSG00000182551
12458-79	Q99653	3	SL016506	CHP1	Q99653	11261	ENSG00000187446
12459-13	Q9HB21	3	SL007671	PKHA1	Q9HB21	59338	ENSG00000107679
12460-18	O14818	3	SL008613	PSA7	O14818	5688	ENSG00000101182
12461-8	Q9NXA8	3	SL013283	SIRT5	Q9NXA8	23408	ENSG00000124523
12462-20	Q53H47	1	SL019733	SETMR	Q53H47	6419	ENSG00000170364
12463-7	Q9P2N7	4	SL019740	KLH13	Q9P2N7	90293	ENSG00000003096
12466-7	P09651	3	SL008019	ROA1	P09651	3178	ENSG00000135486
12469-19	Q15691	3	SL011230	MARE1	Q15691	22919	ENSG00000101367
12471-47	O95793	3	SL007061	STAU1	O95793	6780	ENSG00000124214
12473-48	Q9NXV2	4	SL015285	KCTD5	Q9NXV2	54442	ENSG00000167977
12475-48	Q9NZA1	1	SL019722	CLIC5	Q9NZA1	53405	ENSG00000112782
12476-50	Q9NQ88	1	SL013278	TIGAR	Q9NQ88	57103	ENSG00000078237
12477-42	Q15631	1	SL019734	TSN	Q15631	7247	ENSG00000211460
12478-15	P62888	1	SL008862	RL30	P62888	6156	ENSG00000156482
12479-50	P31321	3	SL014768	KAP1	P31321	5575	ENSG00000188191
12480-9	Q96G74	1	SL019713	OTUD5	Q96G74	55593	ENSG00000068308
12482-5	Q12830	1	SL007512	BPTF	Q12830	2186	ENSG00000171634
12483-62	Q92753	1	SL007576	RORB	Q92753		ENSG00000198963
12484-67	P48739	4	SL011194	PIPNB	P48739	23760	ENSG00000180957
12486-8	Q9NS18	3	SL007708	GLRX2	Q9NS18	51022	ENSG00000023572
12488-9	Q9ULC4	3	SL015331	MCTS1	Q9ULC4	28985	ENSG00000288295|ENSG00000232119
12490-92	Q9UHA4	1	SL019720	LTOR3	Q9UHA4	8649	ENSG00000109270
12493-42	Q96DC9	1	SL019735	OTUB2	Q96DC9	78990	ENSG00000089723|ENSG00000277276
12494-99	P60520	3	SL019741	GBRL2	P60520	11345	ENSG00000034713
12497-29	Q9BRJ7	1	SL015180	SDOS	Q9BRJ7	84309	ENSG00000168101
12498-12	O14907	3	SL019719	TX1B3	O14907	30851	ENSG00000213977
12499-108	Q99962	3	SL015171	SH3G2	Q99962	6456	ENSG00000107295
12500-88	Q9UBT2	1	SL019730	SAE2	Q9UBT2	10054	ENSG00000126261
12501-10	O75347	3	SL008849	TBCA	O75347	6902	ENSG00000171530
12503-5	Q15743	1	SL007451	SPR1	Q15743	8111	ENSG00000119714
12504-26	P29536	3	SL008078	LMOD1	P29536	25802	ENSG00000163431
12507-16	Q96DU7	1	SL019723	IP3KC	Q96DU7	80271	ENSG00000086544
12508-9	Q9Y3E7	3	SL008756	CHMP3	Q9Y3E7	100526767	ENSG00000115561
12509-115	Q8N668	1	SL019736	COMD1	Q8N668	150684	ENSG00000173163
12510-3	Q9ULZ2	1	SL019742	STAP1	Q9ULZ2	26228	ENSG00000035720
12511-83	Q96JW4	4	SL019747	S41A2	Q96JW4	84102	ENSG00000136052
12513-8	Q9NZD2	1	SL008826	GLTP	Q9NZD2	51228	ENSG00000139433
12514-16	Q9UBP6	4	SL004624	METTL1	Q9UBP6	4234	ENSG00000037897
12515-45	Q9BZX2	1	SL019724	UCK2	Q9BZX2	7371	ENSG00000143179
12516-13	Q15561	3	SL019731	TEAD4	Q15561	7004	ENSG00000197905
12517-52	O14737	2	SL003787	TFAR19	O14737	9141	ENSG00000105185
12518-289	Q86U86	1	SL011258	PB1	Q86U86	55193	ENSG00000163939
12521-3	P42773	1	SL007230	CDN2C	P42773	1031	ENSG00000123080
12522-6	P54727	3	SL011201	RD23B	P54727	5887	ENSG00000119318
12524-18	Q96F10	1	SL019774	SAT2	Q96F10	112483	ENSG00000141504
12527-50	P10827	4	SL013736	THA	P10827	7067	ENSG00000126351
12528-40	Q96S55	4	SL019761	WRIP1	Q96S55	56897	ENSG00000124535
12529-32	O75344	4	SL019753	FKBP6	O75344	8468	ENSG00000077800
12530-14	P61024	1	SL005032	CKS-1	P61024	1163	ENSG00000173207
12531-5	B6SEH8	1	SL019768	ERVV1	B6SEH8	147664	ENSG00000269526
12532-28	P49427	1	SL013788	UB2R1	P49427	997	ENSG00000099804
12533-135	Q99418	4	SL019781	CYH2	Q99418	9266	ENSG00000105443
12534-10	Q13137	3	SL019796	CACO2	Q13137	10241	ENSG00000136436
12535-2	P18887	1	SL013748	XRCC1	P18887	7515	ENSG00000073050
12536-46	Q9Y217	1	SL019758	MTMR6	Q9Y217	9107	ENSG00000139505
12537-88	Q00577	3	SL013811	PURA	Q00577	5813	ENSG00000185129
12538-19	P49802	1	SL019759	RGS7	P49802	6000	ENSG00000182901
12540-25	P84095	1	SL019775	RHOG	P84095	391	ENSG00000177105
12543-76	Q96MR9	1	SL019752	ZN560	Q96MR9	147741	ENSG00000198028
12546-1	P53814	3	SL014839	SMTN	P53814	6525	ENSG00000183963
12548-75	Q9HB90	1	SL019776	RRAGC	Q9HB90	64121	ENSG00000116954
12549-33	O60760	4	SL014636	PTGD2	O60760	27306	ENSG00000163106
12551-3	Q96J02	1	SL007599	ITCH	Q96J02	83737	ENSG00000078747
12553-5	Q99986	1	SL010954	VRK1	Q99986	7443	ENSG00000100749
12554-10	O75771	1	SL013725	RA51D	O75771	5892	ENSG00000185379
12556-7	O00762	1	SL006252	UBE2C	O00762	11065	ENSG00000175063
12557-18	P51513	1	SL019782	NOVA1	P51513	4857	ENSG00000139910
12558-3	Q8TF42	3	SL011269	UBS3B	Q8TF42	84959	ENSG00000154127
12560-9	Q8TCD5	3	SL008415	NT5C	Q8TCD5	30833	ENSG00000125458
12562-1	Q16512	1	SL014979	PKN1	Q16512	5585	ENSG00000123143
12563-2	O95379	3	SL019770	TFIP8	O95379	25816	ENSG00000145779
12564-9	Q9Y221	3	SL019777	NIP7	Q9Y221	51388	ENSG00000132603
12568-14	Q14145	1	SL017529	KEAP1	Q14145	9817	ENSG00000079999
12569-25	P48643	3	SL004993	TCP-1-epsilon	P48643	22948	ENSG00000150753
12571-14	P36405	3	SL019778	ARL3	P36405	403	ENSG00000138175
12572-236	O43281	1	SL019783	EFS	O43281	10278	ENSG00000100842
12573-80	O75382	3	SL019797	TRIM3	O75382	10612	ENSG00000110171
12574-36	P20800	3	SL000405	Endothelin 2	P20800	1907	ENSG00000127129
12575-30	P11586	3	SL008027	C1TC	P11586	4522	ENSG00000100714
12576-21	P43357	1	SL002732	MAGE-3	P43357	4102	ENSG00000221867
12577-100	P39748	1	SL002091	FLAP endonuclease-1	P39748	2237	ENSG00000168496
12578-13	P61204	1	SL006497	ARF3	P61204	377	ENSG00000134287
12580-7	P28074	4	SL012949	PSB5	P28074	5693	ENSG00000100804
12581-39	O14732	1	SL014587	IMPA2	O14732	3613	ENSG00000141401
12583-77	P10398	1	SL019755	ARAF	P10398	369	ENSG00000078061
12585-39	P07992	1	SL009589	ERCC1	P07992	2067	ENSG00000012061
12587-65	P36404	1	SL019779	ARL2	P36404	402	ENSG00000213465
12591-27	O60890	3	SL002050	Oligophrenin-1	O60890	4983	ENSG00000079482
12593-33	Q9NUG6	3	SL019751	PDRG1	Q9NUG6	81572	ENSG00000088356
12594-5	P28676	3	SL019772	GRAN	P28676	25801	ENSG00000115271
12595-11	P28289	1	SL010848	TMOD1	P28289	7111	ENSG00000136842
12597-68	Q9H1Y0	3	SL019171	Autophagy protein 5	Q9H1Y0	9474	ENSG00000057663
12599-10	Q86UX7	3	SL010979	URP2	Q86UX7	83706	ENSG00000149781
12603-87	Q13310	3	SL019780	PABP4	Q13310	8761	ENSG00000090621
12604-16	Q96GD3	1	SL019785	SCMH1	Q96GD3	22955	ENSG00000010803
12605-1	Q9NQT5	1	SL005742	Exosome component 3	Q9NQT5	51010	ENSG00000107371
12612-37	P20618	3	SL008624	PSB1	P20618	5689	ENSG00000008018
12616-45	Q9UHY1	4	SL019803	NRBP	Q9UHY1	29959	ENSG00000115216
12617-2	Q9Y6E0	3	SL008369	STK24	Q9Y6E0	8428	ENSG00000102572
12618-50	Q04828	4	SL008344	Aldo-keto reductase 1C1	Q04828	1645	ENSG00000187134
12619-14	P35813	1	SL004719	Protein phophatase 2Ca	P35813	5494	ENSG00000100614
12620-3	Q9NVA2	3	SL011301	Septin-11	Q9NVA2	55752	ENSG00000138758
12621-55	P30153	1	SL008081	PP2AAA	P30153	5518	ENSG00000105568
12622-96	Q9NR48	1	SL019786	ASH1L	Q9NR48	55870	ENSG00000116539
12623-84	Q92833	4	SL019793	JARD2	Q92833	3720	ENSG00000008083
12625-138	Q8IXQ5	1	SL019811	KLHL7	Q8IXQ5	55975	ENSG00000122550
12626-6	Q9BQF6	1	SL019816	SENP7	Q9BQF6	57337	ENSG00000138468
12627-97	O95352	1	SL019821	ATG7	O95352	10533	ENSG00000197548
12628-31	Q9NS86	1	SL019826	LANC2	Q9NS86	55915	ENSG00000132434
12630-8	P53365	3	SL019787	ARFP2	P53365	23647	ENSG00000132254
12632-14	P18440	4	SL019805	ARY1	P18440	9	ENSG00000171428
12633-3	P43378	1	SL019812	PTN9	P43378	5780	ENSG00000169410
12634-79	O75815	1	SL025804	BCAR3:Ras-GEF	O75815	8412	ENSG00000137936
12635-9	O14717	3	SL019822	TRDMT	O14717	1787	ENSG00000107614
12636-113	Q9NRG4	1	SL019827	SMYD2	Q9NRG4	56950	ENSG00000143499
12637-7	P43155	1	SL019832	CACP	P43155	1384	ENSG00000095321
12641-3	P32019	3	SL019813	I5P2	P32019	3633	ENSG00000204084
12643-4	P49407	3	SL011195	ARRB1	P49407	408	ENSG00000137486
12644-63	P30520	3	SL019828	PURA2	P30520	159	ENSG00000035687
12646-2	Q96AT9	3	SL013233	RPE	Q96AT9	6120	ENSG00000197713
12647-52	Q9BYW2	1	SL016514	SETD2	Q9BYW2	29072	ENSG00000181555
12650-43	P08754	1	SL008873	GNAI3	P08754	2773	ENSG00000065135
12651-21	Q15119	3	SL019823	PDK2	Q15119	5164	ENSG00000005882
12652-37	O43865	3	SL019829	SAHH2	O43865	10768	ENSG00000168710
12653-13	P78368	1	SL010497	CSNK1G2	P78368	1455	ENSG00000133275
12655-30	Q9H115	1	SL010994	SNAB	Q9H115	63908	ENSG00000125814
12656-1	Q07866	3	SL019807	KLC1	Q07866	3831	ENSG00000126214
12657-2	Q13630	1	SL010919	FCL	Q13630	7264	ENSG00000278243|ENSG00000104522
12658-72	Q9H999	1	SL019818	PANK3	Q9H999	79646	ENSG00000120137
12659-13	Q9NTK5	3	SL008839	GTPB9	Q9NTK5	29789	ENSG00000138430
12661-44	Q9H0R8	2	SL019788	GBRL1	Q9H0R8	23710	ENSG00000139112
12662-82	Q13011	1	SL004998	ECH1	Q13011	1891	ENSG00000282853|ENSG00000104823
12663-1	Q16762	3	SL011234	THTR	Q16762	7263	ENSG00000128311
12664-19	Q12923	1	SL014918	PTN13	Q12923	5783	ENSG00000163629
12665-16	Q12905	1	SL014917	ILF2	Q12905	3608	ENSG00000143621
12667-2	Q9Y2T3	4	SL009095	GUAD	Q9Y2T3	9615	ENSG00000119125
12668-7	O75351	1	SL019834	VPS4B	O75351	9525	ENSG00000119541
12669-30	Q76N89	1	SL019789	HECW1	Q76N89	23072	ENSG00000002746
12670-15	O60671	1	SL019800	RAD1	O60671	5810	ENSG00000113456
12671-35	O43704	1	SL019808	ST1B1	O43704	27284	ENSG00000173597
12675-14	P14868	3	SL010893	SYDC	P14868	1615	ENSG00000115866
12676-1	Q9BY11	3	SL019835	PACN1	Q9BY11	29993	ENSG00000124507
12677-164	Q13045	3	SL006530	FLII	Q13045	2314	ENSG00000177731|ENSG00000284571
12678-66	P09012	1	SL013011	SNRPA	P09012	6626	ENSG00000077312
12681-63	Q9UK80	1	SL019819	UBP21	Q9UK80	27005	ENSG00000143258
12682-5	Q6YP21	3	SL019824	KAT3	Q6YP21	56267	ENSG00000137944
12683-156	Q9BPU6	1	SL019830	DPYL5	Q9BPU6	56896	ENSG00000157851
12684-5	Q9Y6U3	3	SL019836	ADSV	Q9Y6U3	85477	ENSG00000006747
12685-57	Q9NSB8	3	SL019790	HOME2	Q9NSB8	9455	ENSG00000103942
12686-15	P25325	3	SL008788	THTM	P25325	4357	ENSG00000128309
12687-2	Q16698	3	SL008215	DECR	Q16698	1666	ENSG00000104325
12688-115	Q9UK32	3	SL019814	KS6A6	Q9UK32	27330	ENSG00000072133
12689-56	O15143	3	SL011157	ARC1B	O15143	10095	ENSG00000130429
12690-33	Q9P0V9	1	SL019825	SEP10	Q9P0V9	151011	ENSG00000186522
12691-44	P34897	3	SL015512	GLYM	P34897	6472	ENSG00000182199
12692-56	Q8TEK3	1	SL019837	DOT1L	Q8TEK3	84444	ENSG00000104885
12693-2	O75368	3	SL008627	SH3L1	O75368	6451	ENSG00000131171
12694-28	Q9UNQ2	4	SL019801	DIM1	Q9UNQ2	27292	ENSG00000086189
12695-62	Q53G59	3	SL019809	KLH12	Q53G59	59349	ENSG00000117153
12696-166	O60678	1	SL019815	ANM3	O60678	10196	ENSG00000185238
12697-30	P48426	3	SL010809	PI42A	P48426	5305	ENSG00000150867
12698-72	O00629	1	SL006395	IMA4	O00629	3840	ENSG00000186432
12699-28	P50990	3	SL005763	TCP-1-theta	P50990	10694	ENSG00000156261
12700-9	P53396	1	SL007279	ACLY	P53396	47	ENSG00000131473
12701-1	O60739	3	SL019791	EIF1B	O60739	10289	ENSG00000114784
12702-13	Q9HAT8	1	SL019802	PELI2	Q9HAT8	57161	ENSG00000139946
12703-6	Q8TDX7	3	SL019810	NEK7	Q8TDX7	140609	ENSG00000151414
12704-26	Q8N5H7	1	SL009388	SH2D3	Q8N5H7	10044	ENSG00000095370
12705-9	Q15751	1	SL019820	HERC1	Q15751	8925	ENSG00000103657
12706-2	Q5VT25	1	SL007478	MRCKA	Q5VT25	8476	ENSG00000143776
12707-26	Q14195	3	SL008196	DPYL3	Q14195	1809	ENSG00000113657
12708-91	Q969R5	3	SL019851	LMBL2	Q969R5	83746	ENSG00000100395
12709-63	Q92522	1	SL008266	H1X	Q92522	8971	ENSG00000184897
12711-19	P48165	1	SL007244	CXA8	P48165	2703	ENSG00000121634
12712-9	Q9NP66	1	SL019881	HM20A	Q9NP66	10363	ENSG00000140382
12713-365	P49795	1	SL014816	RGS19	P49795	10287	ENSG00000171700
12714-38	O75843	3	SL019896	AP1G2	O75843	8906	ENSG00000213983
12715-30	Q8IZD4	3	SL019904	DCP1B	Q8IZD4	196513	ENSG00000284850|ENSG00000151065
12716-3	Q9Y473	4	SL015364	ZN175	Q9Y473	7728	ENSG00000105497
12717-65	O15405	3	SL019861	TOX3	O15405	27324	ENSG00000103460
12718-43	Q9Y237	3	SL010814	PIN4	Q9Y237	5303	ENSG00000102309
12720-71	Q9NRR5	3	SL019882	UBQL4	Q9NRR5	56893	ENSG00000160803
12721-4	Q86VP1	1	SL019891	TAXB1	Q86VP1	8887	ENSG00000106052
12724-81	Q14011	3	SL005468	CIRBP	Q14011	1153	ENSG00000099622
12726-3	O00287	3	SL019868	RFXAP	O00287	5994	ENSG00000133111
12727-7	Q9P2B2	1	SL019877	FPRP	Q9P2B2	5738	ENSG00000134247
12729-12	Q9BT73	3	SL019892	PSMG3	Q9BT73	84262	ENSG00000157778
12730-3	O14777	4	SL006986	KNTC2	O14777	10403	ENSG00000080986
12731-12	Q6IQ23	3	SL019906	PKHA7	Q6IQ23	144100	ENSG00000166689
12732-13	Q5T2T1	1	SL019852	MPP7	Q5T2T1	143098	ENSG00000150054
12734-112	Q14807	1	SL019869	KIF22	Q14807	3835	ENSG00000079616
12735-39	O75534	1	SL007039	CSDE1	O75534	7812	ENSG00000009307
12737-12	Q14651	1	SL015520	PLSI	Q14651	5357	ENSG00000120756
12738-43	Q9Y2I1	1	SL019897	NISCH	Q9Y2I1	11188	ENSG00000010322
12740-55	Q99581	3	SL019853	FEV	Q99581	54738	ENSG00000163497
12742-160	A6NDV4	1	SL019870	TMM8B	A6NDV4	51754	ENSG00000137103
12743-18	Q9UL15	1	SL015328	BAG5	Q9UL15	9529	ENSG00000166170
12746-4	Q9UIA0	3	SL019898	CYH4	Q9UIA0	27128	ENSG00000100055
12747-89	P98179	3	SL010231	RBM3	P98179	5935	ENSG00000102317
12748-6	Q58F21	1	SL019854	BRDT	Q58F21	676	ENSG00000137948
12750-9	P05107	1	SL004122	LFA-1 beta-2	P05107	3689	ENSG00000160255
12751-26	Q9UKY1	1	SL015327	ZHX1	Q9UKY1	11244
12753-6	Q92870	3	SL025795	APBB2:PID 1	Q92870	323	ENSG00000163697
12754-14	Q9Y534	1	SL019899	CSDC2	Q9Y534	27254	ENSG00000172346
12756-3	Q9BYV9	1	SL019855	BACH2	Q9BYV9	60468	ENSG00000112182
12758-47	O43424	1	SL019871	GRID2	O43424	2895	ENSG00000152208
12759-47	Q12906	3	SL004792	DRBP76	Q12906	3609	ENSG00000129351
12760-34	Q6NX45	1	SL019886	ZN774	Q6NX45	342132	ENSG00000196391
12763-69	Q9HCZ1	4	SL019908	ZN334	Q9HCZ1	55713	ENSG00000198185
12764-3	Q92556	3	SL019856	ELMO1	Q92556	9844	ENSG00000155849
12766-33	Q7Z601	1	SL019872	GP142	Q7Z601	350383	ENSG00000257008
12768-3	Q86XI6	3	SL019887	PPR3B	Q86XI6	79660	ENSG00000285343|ENSG00000173281
12771-19	Q9UJW8	1	SL011309	ZN180	Q9UJW8	7733	ENSG00000167384
12772-8	P52948	3	SL019857	NUP98	P52948	4928	ENSG00000110713
12774-12	O60741	1	SL019873	HCN1	O60741	348980	ENSG00000164588
12775-6	O15347	4	SL006995	HMGB3	O15347	3149	ENSG00000029993
12777-11	Q15637	1	SL013086	SF01	Q15637	7536	ENSG00000168066
12779-30	Q9UKN5	3	SL019909	PRDM4	Q9UKN5	11108	ENSG00000110851
12781-2	Q15633	3	SL014970	TRBP2	Q15633	6895	ENSG00000139546
12783-29	P52272	3	SL008807	HNRPM	P52272	4670	ENSG00000099783
12784-10	O95704	1	SL025797	APBB3:PID 1	O95704	10307	ENSG00000113108
12785-49	Q86T24	1	SL009382	KAISO	Q86T24	10009	ENSG00000177485
12786-61	Q9NPB8	3	SL015257	GDE5	Q9NPB8	56261	ENSG00000125772
12787-47	P52741	1	SL014834	ZN134	P52741	7693	ENSG00000213762
12788-6	Q96ES7	1	SL019859	SGF29	Q96ES7	112869	ENSG00000176476
12790-10	Q96ER9	1	SL019874	CCD51	Q96ER9	79714	ENSG00000164051
12793-4	Q96J94	1	SL019894	PIWL1	Q96J94	9271	ENSG00000275051|ENSG00000125207
12794-6	Q96MN2	1	SL019902	NALP4	Q96MN2	147945	ENSG00000160505
12795-2	Q969W8	1	SL019910	ZN566	Q969W8	84924	ENSG00000186017
12796-44	O95989	3	SL019860	NUDT3	O95989	11165	ENSG00000272325
12798-46	Q2Y0W8	1	SL019875	S4A8	Q2Y0W8	9498	ENSG00000050438
12799-65	Q9NZQ0	1	SL019880	DJC27	Q9NZQ0	51277	ENSG00000115137
12800-5	P59282	3	SL019890	TPPP2	P59282	122664	ENSG00000179636
12801-33	P14316	1	SL019895	IRF2	P14316	3660	ENSG00000168310
12803-9	Q86UD4	1	SL019911	ZN329	Q86UD4	79673	ENSG00000181894
12804-5	Q9UKD1	3	SL019919	GMEB2	Q9UKD1	26205	ENSG00000101216
12807-89	Q7Z6I6	3	SL019940	RHG30	Q7Z6I6	257106	ENSG00000186517
12808-103	Q9Y2V2	3	SL013301	CHSP1	Q9Y2V2	23589	ENSG00000153048
12811-55	Q09FC8	1	SL019912	ZN415	Q09FC8	55786	ENSG00000170954
12812-25	P14621	2	SL009425	ACYP2	P14621	98	ENSG00000170634
12813-18	Q8NDI1	1	SL006654	EHBP1	Q8NDI1	23301	ENSG00000115504
12814-17	Q96LT9	3	SL019933	RBM40	Q96LT9	55599	ENSG00000185946
12815-9	P41252	1	SL008104	SYIC	P41252	3376	ENSG00000196305
12817-1	P55040	1	SL019954	GEM	P55040	2669	ENSG00000164949
12818-159	Q15849	3	SL019965	UT2	Q15849	8170	ENSG00000132874
12820-1	Q13588	3	SL019920	GRAP	Q13588	10750	ENSG00000154016
12821-6	Q86W26	3	SL019926	NAL10	Q86W26	338322	ENSG00000281166|ENSG00000276780|ENSG00000182261
12822-34	O00213	3	SL025793	APBB1:PID 1	O00213	322	ENSG00000166313
12825-18	Q9UKG1	3	SL019955	DP13A	Q9UKG1	26060	ENSG00000157500
12826-5	Q92911	1	SL019966	SC5A5	Q92911	6528	ENSG00000105641
12827-37	P49796	1	SL014817	RGS3	P49796	5998	ENSG00000138835
12830-4	O00422	1	SL019934	SAP18	O00422	10284	ENSG00000150459
12831-21	Q96BS2	3	SL015132	TESC	Q96BS2	54997	ENSG00000088992
12832-10	Q9UBL3	1	SL019949	ASH2L	Q9UBL3	9070	ENSG00000129691
12834-3	Q9H3M0	1	SL019967	KCNF1	Q9H3M0	3754	ENSG00000162975
12835-101	Q8WXC3	1	SL019914	PYDC1	Q8WXC3	260434	ENSG00000169900
12838-28	Q9H1R2	3	SL019935	DUS15	Q9H1R2	128853	ENSG00000149599
12842-43	O60499	3	SL019968	STX10	O60499	8677	ENSG00000104915
12843-6	Q86VK4	1	SL019915	ZN410	Q86VK4	57862	ENSG00000119725
12844-10	O95429	3	SL006067	BAG4	O95429	9530	ENSG00000156735
12845-18	Q15036	1	SL011225	SNX17	Q15036	9784	ENSG00000115234
12846-3	Q9UKA1	3	SL019936	FBXL5	Q9UKA1	26234	ENSG00000118564
12847-27	O60942	1	SL019942	MCE1	O60942	8732	ENSG00000111880
12848-9	Q92974	1	SL019951	ARHG2	Q92974	9181	ENSG00000116584
12849-25	Q9P0R6	1	SL019958	GSKIP	Q9P0R6	51527	ENSG00000100744
12851-5	Q9NP87	1	SL019921	DPOLM	Q9NP87	27434	ENSG00000122678
12853-112	Q9NZR1	3	SL019937	TMOD2	Q9NZR1	29767	ENSG00000128872
12854-3	Q99594	1	SL019943	TEAD3	Q99594	7005	ENSG00000007866
12855-16	Q9NQ75	3	SL011299	CT032	Q9NQ75	57091	ENSG00000087589
12856-14	Q96Q45	1	SL019959	TM237	Q96Q45	65062	ENSG00000155755
12859-33	O75521	3	SL007038	PECI	O75521	10455	ENSG00000198721
12860-7	Q9UBL0	1	SL006617	cAMP-regulated phosphoprotein 21	Q9UBL0	10777	ENSG00000172995
12861-13	Q9NYL9	3	SL006759	TMOD3	Q9NYL9	29766	ENSG00000138594
12862-14	Q14511	1	SL014945	CASL	Q14511	4739	ENSG00000111859
12864-9	Q0D2K0	1	SL019960	NIPA4	Q0D2K0	348938	ENSG00000172548
12867-40	P51808	1	SL019922	DYLT3	P51808	6990	ENSG00000165169
12869-68	P26196	3	SL019938	DDX6	P26196	1656	ENSG00000110367
12871-10	Q12792	3	SL013078	TWF1	Q12792	5756
12872-35	Q16280	3	SL019961	CNGA2	Q16280	1260	ENSG00000183862
12873-11	P16150	1	SL007131	LEUK	P16150	6693	ENSG00000197471
12875-28	Q8WUN7	3	SL019923	UBTD2	Q8WUN7	92181	ENSG00000168246
12876-39	Q9Y4P9	1	SL007787	SPEF1	Q9Y4P9	25876	ENSG00000101222
12878-60	Q9BXB4	1	SL019944	OSB11	Q9BXB4	114885	ENSG00000144909
12879-5	P28749	1	SL003759	p107	P28749	5933	ENSG00000080839
12880-1	Q7L0J3	1	SL019962	SV2A	Q7L0J3	9900	ENSG00000159164
12881-17	O75452	3	SL019970	RDH16	O75452	8608	ENSG00000139547
12882-7	Q9NR21	1	SL019918	PAR11	Q9NR21	57097	ENSG00000111224
12885-42	Q14995	3	SL007432	NR1D2	Q14995	9975	ENSG00000174738
12888-18	O75446	1	SL012382	SAP30	O75446	8819	ENSG00000164105
12891-1	Q8IY33	1	SL019924	MILK2	Q8IY33	79778	ENSG00000164877
12892-10	Q8IYJ3	1	SL019931	SYTL1	Q8IYJ3	84958	ENSG00000142765
12893-159	Q16666	1	SL025892	IP16:HIN 2	Q16666	3428	ENSG00000163565
12894-3	Q6ZW49	3	SL019946	PAXI1	Q6ZW49	22976	ENSG00000157212
12895-28	Q9Y6T7	4	SL019952	DGKB	Q9Y6T7	1607	ENSG00000136267
12904-180	O60494	1	SL004440	cubilin	O60494	8029	ENSG00000107611
12923-51	Q04695	1	SL005401	Keratin 17	Q04695	3872	ENSG00000128422
12925-105	Q9Y2T1	4	SL018508	AXIN2	Q9Y2T1	8313	ENSG00000168646
12931-16	P08235	1	SL007088	MCR	P08235	4306	ENSG00000151623
12933-17	Q8TC92	1	SL019362	ENOX1	Q8TC92	55068	ENSG00000120658
12934-1	Q9UII4	4	SL015312	HERC5	Q9UII4	51191	ENSG00000138646
12936-38	P12271	1	SL019347	RLBP1	P12271	6017	ENSG00000140522
12939-1	O15160	1	SL019437	RPAC1	O15160	9533	ENSG00000171453
12940-35	P43353	1	SL010891	AL3B1	P43353	221	ENSG00000006534
12945-33	Q9NP72	1	SL013869	RAB18	Q9NP72	22931	ENSG00000099246
12954-71	Q07869	1	SL005257	PPARa	Q07869	5465	ENSG00000186951
12956-40	Q96EK5	3	SL019438	KBP	Q96EK5	26128	ENSG00000198954
12957-62	P14927	1	SL008041	UCR6	P14927	7381	ENSG00000156467
12960-9	P35557	4	SL007208	HXK4	P35557	2645	ENSG00000106633
12963-1	Q5VW38	1	SL015007	GP107	Q5VW38	57720	ENSG00000148358
12968-2	Q16527	1	SL008213	CSRP2	Q16527	1466	ENSG00000175183
12970-35	Q9NUL3	1	SL007715	STAU2	Q9NUL3	27067	ENSG00000040341
12975-11	P35900	2	SL002694	Keratin 20	P35900	54474	ENSG00000263057|ENSG00000171431
12976-49	O60504	3	SL001913	Vinexin b	O60504	10174	ENSG00000120896
12980-31	Q9NW64	1	SL019459	RBM22	Q9NW64	55696	ENSG00000086589
12986-12	Q9NUP9	1	SL019466	LIN7C	Q9NUP9	55327	ENSG00000148943
12987-12	Q16629	3	SL019472	SRSF7	Q16629	6432	ENSG00000115875
12988-49	Q01844	2	SL007342	EWS	Q01844	2130	ENSG00000182944
12990-39	Q99759	3	SL005017	MAP3K3	Q99759	4215	ENSG00000198909
12991-49	Q8IWT3	1	SL019483	CUL9	Q8IWT3	23113	ENSG00000112659
12993-21	Q8TAT6	3	SL016487	NPL4	Q8TAT6	55666	ENSG00000182446
13007-66	Q6JVE6	1	SL012574	LCN10	Q6JVE6	414332	ENSG00000187922
13011-20	P46783	1	SL008108	RS10	P46783	6204	ENSG00000124614
13013-41	O60260	4	SL019524	PRKN2	O60260	5071	ENSG00000185345
13022-20	O14683	4	SL019515	P5I11	O14683	9537	ENSG00000175274
13025-4	Q8WU20	1	SL019541	FRS2	Q8WU20	10818	ENSG00000166225
13027-20	O95931	1	SL019531	CBX7	O95931	23492	ENSG00000100307
13032-1	Q14457	1	SL014943	BECN1	Q14457	8678	ENSG00000126581
13039-1	Q12972	1	SL019546	PP1R8	Q12972	5511	ENSG00000117751
13041-47	Q9BUZ4	1	SL007634	TRAF4	Q9BUZ4	9618	ENSG00000076604
13042-7	Q16322	3	SL019583	KCA10	Q16322	3744	ENSG00000143105
13043-157	Q6PL18	4	SL007491	ATAD2	Q6PL18	29028	ENSG00000156802
13044-5	Q99816	3	SL007627	TS101	Q99816	7251	ENSG00000074319
13053-6	Q9UN76	1	SL015342	S6A14	Q9UN76	11254	ENSG00000268104
13055-53	A5PKW4	4	SL019564	PSD1	A5PKW4	5662	ENSG00000059915
13056-18	Q9GZN6	1	SL019585	S6A16	Q9GZN6	28968	ENSG00000063127
13059-33	Q969G6	1	SL019557	RIFK	Q969G6	55312	ENSG00000135002
13062-4	O60234	3	SL016378	GMFG	O60234	9535	ENSG00000130755
13066-42	Q6P2E9	1	SL015023	EDC4	Q6P2E9	23644	ENSG00000038358
13067-5	Q13976	4	SL009424	KGP1B	Q13976	5592	ENSG00000185532
13068-139	O14618	1	SL006984	CCS	O14618	9973	ENSG00000173992
13073-14	P39687	1	SL019559	AN32A	P39687	8125	ENSG00000140350
13076-4	P51114	3	SL018149	FXR1	P51114	8087	ENSG00000114416
13078-3	P41208	4	SL014793	CETN2	P41208	1069	ENSG00000147400
13082-9	Q9H3U1	3	SL011294	UN45A	Q9H3U1	55898	ENSG00000140553
13083-18	P26640	4	SL013025	SYVC	P26640	7407	ENSG00000224264|ENSG00000231116|ENSG00000226589|ENSG00000096171|ENSG00000204394
13085-18	P43220	1	SL025874	GLP1R:CD	P43220	2740	ENSG00000112164
13088-397	P35070	1	SL000137	BTC	P35070	685	ENSG00000174808
13089-6	Q16665	4	SL003349	HIF-1a	Q16665	3091	ENSG00000100644
13090-17	P06703	3	SL004827	S100A6	P06703	6277	ENSG00000197956
13093-6	Q8WVN6	3	SL005430	SECTM1	Q8WVN6	6398	ENSG00000141574
13094-75	Q9BXY4	2	SL018509	RSPO3	Q9BXY4	84870	ENSG00000146374
13095-51	P05451	2	SL005357	PSP	P05451	5967	ENSG00000115386
13097-11	Q92843	1	SL003774	Apoptosis regulator Bcl-W	Q92843	599	ENSG00000258643|ENSG00000129473
13098-93	O43915	2	SL003320	VEGF-D	O43915	2277	ENSG00000165197
13101-60	Q9BQB4	2	SL007631	SOST	Q9BQB4	50964	ENSG00000167941
13102-1	Q96BQ1	3	SL012769	FAM3D	Q96BQ1	131177	ENSG00000198643
13103-125	P0DML3	1	SL009328	CSH	P0DML3|P0DML2	1442	ENSG00000213218|ENSG00000136488
13104-32	P98172	2	SL008614	EFNB1	P98172	1947	ENSG00000090776
13105-7	P60880	1	SL007311	SNP25	P60880	6616	ENSG00000132639
13107-9	O95274	1	SL008402	LYPD3	O95274	27076	ENSG00000124466
13109-82	Q7Z3B1	2	SL008810	NEGR1	Q7Z3B1	257194	ENSG00000172260
13111-79	P41182	1	SL007223	BCL6	P41182	604	ENSG00000113916
13112-179	Q12841	2	SL009349	FSTL1	Q12841	11167	ENSG00000163430
13113-7	P10451	2	SL002688	Osteopontin	P10451	6696	ENSG00000118785
13114-50	P51884	2	SL006230	Lumican	P51884	4060	ENSG00000139329
13116-25	Q8N6Q3	3	SL008931	CD177	Q8N6Q3	57126	ENSG00000204936
13118-5	Q9H4F8	2	SL011888	SMOC1	Q9H4F8	64093	ENSG00000198732
13119-26	Q9UK55	4	SL004467	protein Z inhibitor	Q9UK55	51156	ENSG00000140093|ENSG00000278767
13122-19	O43155	2	SL008360	FLRT2	O43155	23768	ENSG00000185070
13123-3	Q9NZU0	3	SL025865	FLRT3:ECD	Q9NZU0	23767	ENSG00000125848
13124-20	Q6UXK2	1	SL018587	ISLR2	Q6UXK2	57611	ENSG00000167178
13125-45	P04004	1	SL000616	Vitronectin	P04004	7448	ENSG00000109072
13126-52	Q02487	2	SL008631	DSC2	Q02487	1824	ENSG00000134755
13129-40	P01130	1	SL007070	LDLR	P01130	3949	ENSG00000130164
13130-150	P52789	3	SL007272	HXK2	P52789	3099	ENSG00000159399
13131-5	P19367	4	SL011180	HXK1	P19367	3098	ENSG00000156515
13132-14	Q13591	4	SL008522	SEM5A	Q13591	9037	ENSG00000112902
13133-73	Q8N2S1	2	SL007033	LTBP4	Q8N2S1	8425	ENSG00000090006
13228-75	Q00987	1	SL001999	MDM2	Q00987	4193	ENSG00000135679
13229-20	O15151	1	SL019996	MDM4	O15151	4194	ENSG00000198625
13230-174	P01859	1	SL019999	IgG2, Kappa	P01859		ENSG00000274497|ENSG00000211893
13231-90	P01861	3	SL020001	IgG4, Kappa	P01861		ENSG00000277016|ENSG00000211892
13236-25	P56704	4	SL012449	WNT3A	P56704	89780	ENSG00000154342
13240-170	Q9Y566	1	SL019993	SHAN1	Q9Y566	50944	ENSG00000161681
13242-134	Q9BYB0	3	SL019995	SHAN3	Q9BYB0
13268-45	P41221	4	SL012434	WNT5A	P41221	7474	ENSG00000114251
13374-4	Q30KQ7	1	SL012530	DB113	Q30KQ7	245927	ENSG00000214642
13375-48	O43761	1	SL020085	SNG3	O43761	9143	ENSG00000127561
13377-3	Q8N8Q1	1	SL020095	C56D1	Q8N8Q1	284613	ENSG00000174151
13378-80	A6NC05	1	SL020102	YD286	A6NC05	401207	ENSG00000164241
13381-49	P15291	2	SL008831	B4GT1	P15291	2683	ENSG00000086062
13384-110	P07954	1	SL008015	FUMH	P07954	2271	ENSG00000091483
13386-248	Q969K3	1	SL020103	RNF34	Q969K3	80196	ENSG00000170633
13387-55	Q9NZC4	1	SL015293	EHF	Q9NZC4	26298	ENSG00000135373
13388-57	P29120	3	SL012430	NEC1	P29120	5122	ENSG00000175426
13392-13	P05026	1	SL008814	AT1B1	P05026	481	ENSG00000143153
13393-46	Q9BUN8	3	SL015189	DERL1	Q9BUN8	79139	ENSG00000136986
13397-88	O15263	1	SL004533	HBD-2	O15263	100289462	ENSG00000285181|ENSG00000177257|ENSG00000285433|ENSG00000171711|ENSG00000275444
13399-33	Q8IUW5	1	SL020071	RELL1	Q8IUW5	768211	ENSG00000181826
13403-5	P41161	3	SL013779	ETV5	P41161	2119	ENSG00000244405
13405-61	P20155	1	SL012422	ISK2	P20155	6691	ENSG00000128040
13411-21	Q9H4P4	3	SL020111	RNF41	Q9H4P4	10193	ENSG00000181852
13412-5	Q9BQY6	1	SL012556	WFDC6	Q9BQY6	140870	ENSG00000243543
13416-8	Q14C87	3	SL020086	T132D	Q14C87	121256	ENSG00000151952
13421-17	Q9NRX6	1	SL020080	KISHB	Q9NRX6	56900	ENSG00000215717
13422-66	Q16206	1	SL012509	ENOX2	Q16206	10495	ENSG00000165675
13423-94	Q9BRX8	4	SL008291	CJ058	Q9BRX8	84293	ENSG00000122378
13427-66	Q9NR34	2	SL008941	MA1C1	Q9NR34	57134	ENSG00000117643
13429-3	Q9H1F0	3	SL012827	WF10A	Q9H1F0	140832	ENSG00000180305
13430-50	Q13336	4	SL010851	UT1	Q13336	6563	ENSG00000141469
13431-74	Q6UWV7	3	SL020092	F159A	Q6UWV7	348378	ENSG00000182183
13434-172	Q9NVD7	2	SL008312	PARVA	Q9NVD7	55742	ENSG00000197702
13435-31	Q6UXL0	1	SL005182	IL-20 Rb	Q6UXL0	53833	ENSG00000174564
13436-54	P56270	3	SL020077	MAZ	P56270	4150	ENSG00000103495
13438-115	Q9H2X0	3	SL007661	CHRD	Q9H2X0	8646	ENSG00000090539
13439-6	P0C7M6	4	SL020093	IQCF3	P0C7M6	401067	ENSG00000229972
13441-30	Q155Q3	4	SL020107	DIXC1	Q155Q3	85458	ENSG00000150764
13447-42	Q5BIV9	2	SL020094	SPRN	Q5BIV9	503542	ENSG00000203772
13449-25	Q15427	1	SL020108	SF3B4	Q15427	10262	ENSG00000143368
13450-49	P40818	3	SL020113	UBP8	P40818	9101	ENSG00000138592
13451-2	Q9H6D8	4	SL006734	FNDC4	Q9H6D8	64838	ENSG00000115226
13452-113	P0DJ93	1	SL020075	SIM13	P0DJ93	221710	ENSG00000224531
13453-2	O75394	3	SL020083	RM33	O75394	9553	ENSG00000243147
13457-33	Q9UKW6	1	SL020109	ELF5	Q9UKW6	2001	ENSG00000135374
13459-30	Q9NXH8	3	SL016531	CI167	Q9NXH8	54863	ENSG00000198113
13460-4	O15335	1	SL012363	CHAD	O15335	1101	ENSG00000136457
13463-1	Q92626	2	SL007573	PXDN	Q92626	7837	ENSG00000130508
13464-8	Q8N912	1	SL020101	NRAC	Q8N912	400258	ENSG00000274126|ENSG00000184601
13465-5	P53805	3	SL007283	CCP1	P53805	1827	ENSG00000159200
13468-5	Q96JN8	4	SL020119	NEUL4	Q96JN8	84461	ENSG00000215041|ENSG00000288301
13470-43	Q03431	1	SL014902	PTH1R	Q03431	5745	ENSG00000160801
13472-35	Q9H0R4	3	SL016517	HDHD2	Q9H0R4	84064	ENSG00000167220
13473-55	P23677	1	SL020131	IP3KA	P23677	3706	ENSG00000137825
13474-40	Q9Y2Q3	3	SL011317	GSTK1	Q9Y2Q3	373156	ENSG00000197448
13475-10	Q9Y2X8	3	SL020116	UB2D4	Q9Y2X8	51619	ENSG00000078967
13476-16	O60870	1	SL020144	KIN17	O60870	22944	ENSG00000151657
13477-65	Q15722	3	SL007448	LT4R1	Q15722	1241	ENSG00000213903|ENSG00000285456
13479-8	A8MVW0	1	SL020149	F1712	A8MVW0	284069	ENSG00000161682
13481-24	Q15560	1	SL020143	TCEA2	Q15560	6919	ENSG00000171703
13482-14	A5YKK6	3	SL020129	CNOT1	A5YKK6	23019	ENSG00000125107
13485-20	Q96K49	1	SL020165	TM87B	Q96K49	84910	ENSG00000153214
13486-9	Q13563	1	SL025961	PKD2:CD 1	Q13563	5311	ENSG00000118762
13487-24	Q9H1C4	1	SL020148	UN93B	Q9H1C4	81622	ENSG00000110057
13488-3	P53367	3	SL020128	ARFP1	P53367	27236	ENSG00000164144
13490-1	Q9NZW5	1	SL020136	MPP6	Q9NZW5	51678	ENSG00000105926
13491-40	O43924	1	SL020117	PDE6D	O43924	5147	ENSG00000156973
13492-44	P38646	1	SL005768	HSPA9B	P38646	3313	ENSG00000113013
13493-5	Q9ULK0	1	SL020164	GRID1	Q9ULK0	2894	ENSG00000182771
13494-6	Q8N5B7	1	SL020154	CERS5	Q8N5B7	91012	ENSG00000139624
13495-48	Q8TDS4	1	SL020147	HCAR2	Q8TDS4	338442	ENSG00000182782
13496-19	Q01581	4	SL020125	HMCS1	Q01581	3157	ENSG00000112972
13497-34	O75822	3	SL020138	EIF3J	O75822	8669	ENSG00000104131
13498-1	Q9UGB7	1	SL020130	MIOX	Q9UGB7	55586	ENSG00000100253
13499-30	P00451	3	SL000359	Coagulation Factor VIII	P00451	2157	ENSG00000185010
13501-10	Q8TBE7	4	SL020163	S35G2	Q8TBE7	80723	ENSG00000168917
13502-2	Q86WA9	1	SL020153	S2611	Q86WA9	284129	ENSG00000181045
13503-19	O75915	3	SL007985	PRAF3	O75915	10550	ENSG00000144746
13506-10	Q9NX74	1	SL020145	DUS2L	Q9NX74	54920	ENSG00000167264
13507-51	Q15628	4	SL007444	TRADD	Q15628	8717	ENSG00000102871
13509-5	Q8TAC9	4	SL020162	SCAM5	Q8TAC9	192683	ENSG00000198794
13510-7	Q93084	1	SL011088	AT2A3	Q93084	489	ENSG00000074370
13511-29	Q01826	1	SL009828	SATB1	Q01826	6304	ENSG00000182568
13512-28	O43390	1	SL013259	HNRPR	O43390	10236	ENSG00000125944|ENSG00000282958
13513-174	Q9Y6X2	1	SL020133	PIAS3	Q9Y6X2	10401	ENSG00000131788
13514-121	Q15286	1	SL005732	Rab-1C	Q15286	11021	ENSG00000111737
13515-8	Q96P16	1	SL020146	RPR1A	Q96P16	55197	ENSG00000141425
13516-46	Q5J8M3	1	SL016509	TMM85	Q5J8M3	51234	ENSG00000128463
13517-3	Q3KNS1	1	SL020152	PTHD3	Q3KNS1	374308	ENSG00000276595|ENSG00000182077
13518-5	O43150	1	SL014608	ASAP2	O43150	8853	ENSG00000151693
13519-112	Q86VW2	3	SL020123	ARHGP	Q86VW2	115557	ENSG00000240771
13522-20	P62760	1	SL007318	VISL1	P62760	7447	ENSG00000163032
13524-25	Q96MM7	3	SL020161	H6ST2	Q96MM7	90161	ENSG00000171004
13525-17	Q8TDN1	4	SL020151	KCNG4	Q8TDN1	93107	ENSG00000168418
13526-5	P05455	1	SL025914	LA:RRM	P05455	6741	ENSG00000138385
13529-39	Q9ULW6	1	SL020132	NP1L2	Q9ULW6	4674	ENSG00000186462
13530-5	Q9UKP6	1	SL020120	UR2R	Q9UKP6	2837	ENSG00000181408
13532-25	Q8N9A8	1	SL020160	NEPR1	Q8N9A8	255919	ENSG00000205423
13534-20	P54296	3	SL008132	MYOM2	P54296	9172	ENSG00000274137|ENSG00000036448
13535-2	Q9Y5P4	3	SL025805	C43BP:PH domain	Q9Y5P4	10087	ENSG00000113163
13536-56	Q9UNA4	3	SL020124	POLI	Q9UNA4	11201	ENSG00000101751
13539-131	Q92952	4	SL020168	KCNN1	Q92952	3780	ENSG00000105642
13540-1	Q8NDV2	1	SL020159	GPR26	Q8NDV2	2849	ENSG00000154478
13541-1	Q8N699	1	SL016488	MYCT1	Q8N699	80177	ENSG00000120279
13544-9	Q92619	3	SL011276	HMHA1	Q92619	23526	ENSG00000180448
13545-97	Q8N9N8	3	SL013206	EIF1A	Q8N9N8	84285	ENSG00000175376
13547-5	P34969	3	SL019581	5HT7R	P34969	3363	ENSG00000148680
13548-53	Q5VZY2	4	SL020158	PPC1A	Q5VZY2	196051	ENSG00000203805
13549-15	Q9UKF5	1	SL020150	ADA29	Q9UKF5	11086	ENSG00000168594
13552-7	Q9UH65	3	SL010879	SWP70	Q9UH65	23075	ENSG00000133789
13553-4	Q8IWE4	1	SL020126	DCNL3	Q8IWE4	123879	ENSG00000188215
13554-78	Q9BWE0	1	SL020118	REPI1	Q9BWE0	29803	ENSG00000214022
13556-28	P28223	1	SL020157	5HT2A	P28223	3356	ENSG00000102468
13557-3	Q9NQS3	4	SL004802	Nectin 3	Q9NQS3	25945	ENSG00000177707
13561-5	P50406	1	SL020176	5HT6R	P50406	3362	ENSG00000158748
13563-259	Q8N6N7	1	SL020184	ACBD7	Q8N6N7	414149	ENSG00000176244
13565-2	Q08999	2	SL003760	p130	Q08999	5934	ENSG00000103479
13566-2	Q9NP77	1	SL020204	SSU72	Q9NP77	29101	ENSG00000160075
13567-1	Q16555	1	SL008214	DPYL2	Q16555	1808	ENSG00000092964
13568-30	P55036	3	SL011203	PSMD4	P55036	5710	ENSG00000159352
13570-43	Q00341	3	SL008163	VIGLN	Q00341	3069	ENSG00000115677
13572-43	O00231	3	SL010941	PSD11	O00231	5717	ENSG00000108671
13573-5	O15145	1	SL004616	p21-ARC	O15145	10094	ENSG00000111229
13574-50	Q92730	1	SL020205	RND1	Q92730	27289	ENSG00000172602
13575-40	O14641	4	SL020209	DVL2	O14641	1856	ENSG00000004975
13577-25	P26368	1	SL017896	U2AF2	P26368	11338	ENSG00000063244
13578-98	O94929	1	SL020134	ABLM3	O94929	22885	ENSG00000173210
13580-2	Q16222	1	SL009232	Sperm-associated antigen 2	Q16222	6675	ENSG00000117143
13583-19	O14727	3	SL003661	Apaf-1	O14727	317	ENSG00000120868
13587-10	Q9H0H5	4	SL005989	RGAP1	Q9H0H5	29127	ENSG00000161800
13588-11	O76027	1	SL020193	ANXA9	O76027	8416	ENSG00000143412
13590-1	Q9Y3B8	3	SL020207	ORN	Q9Y3B8	25996	ENSG00000076043
13591-31	P49642	1	SL020210	PRI1	P49642	5557	ENSG00000198056
13594-158	Q9UJY5	3	SL020181	GGA1	Q9UJY5	26088	ENSG00000100083
13595-20	Q9BU02	3	SL020185	THTPA	Q9BU02	79178	ENSG00000259431
13596-3	O00194	1	SL006957	RB27B	O00194	5874	ENSG00000041353
13597-20	Q13636	3	SL014934	RAB31	Q13636	11031	ENSG00000168461
13599-15	Q7Z6M1	1	SL020211	RABEK	Q7Z6M1	10244	ENSG00000136933
13602-6	P55769	4	SL013050	NH2L1	P55769	4809	ENSG00000100138
13603-7	Q8TAC1	1	SL020186	RFESD	Q8TAC1	317671	ENSG00000175449
13604-27	O76050	4	SL020194	NEUL1	O76050	9148	ENSG00000107954
13605-16	Q9UJ72	1	SL015314	ANX10	Q9UJ72	11199	ENSG00000109511
13609-11	P78347	1	SL007326	GTF2I	P78347	2969	ENSG00000263001
13610-9	P43363	1	SL005065	MAGE-10	P43363	4109	ENSG00000124260
13612-7	O60759	1	SL020195	CYTIP	O60759	9595	ENSG00000115165
13613-23	Q9Y6K8	1	SL005741	Adenylate kinase isoenzyme 5	Q9Y6K8	26289	ENSG00000154027
13614-6	Q92793	1	SL003777	CREB-binding protein	Q92793	1387	ENSG00000005339
13615-60	O43639	3	SL007010	NCK2	O43639	8440	ENSG00000071051
13618-15	Q9Y6D9	1	SL015381	MD1L1	Q9Y6D9	8379	ENSG00000002822
13620-10	O43681	3	SL016377	ASNA	O43681	439	ENSG00000198356
13621-31	O94973	3	SL020199	AP2A2	O94973	161	ENSG00000183020
13622-16	Q15172	3	SL014961	2A5A	Q15172	5525	ENSG00000066027
13623-4	O14686	4	SL007956	MLL2	O14686	8085	ENSG00000167548
13624-17	O95544	3	SL020213	NADK	O95544	65220	ENSG00000008130
13628-58	Q14449	4	SL020196	GRB14	Q14449	2888	ENSG00000115290
13629-25	Q9Y4P1	1	SL020200	ATG4B	Q9Y4P1	23192	ENSG00000168397
13631-1	Q15291	1	SL003766	RB binding protein 5	Q15291	5929	ENSG00000117222
13632-10	Q15942	3	SL009456	Zyxin	Q15942	7791	ENSG00000159840|ENSG00000285443
13634-209	O00625	1	SL006975	PIR	O00625	8544	ENSG00000087842
13636-20	P55209	3	SL008135	NP1L1	P55209	4673	ENSG00000187109
13639-101	O60763	3	SL016380	USO1	O60763	8615	ENSG00000138768
13642-90	O14879	1	SL004393	CIG49	O14879	3437	ENSG00000119917
13644-30	O14964	3	SL016371	HGS	O14964	9146	ENSG00000185359
13645-14	Q92620	1	SL020202	PRP16	Q92620	9785	ENSG00000140829
13650-11	Q9NZI2	1	SL020183	KCIP1	Q9NZI2	30820	ENSG00000182132
13651-54	Q96JP5	1	SL020192	ZFP91	Q96JP5	80829	ENSG00000186660
13652-2	O75674	1	SL020197	TM1L1	O75674	10040	ENSG00000141198
13653-335	Q9BQ69	1	SL020203	MACD1	Q9BQ69	28992	ENSG00000133315
13654-1	O75116	3	SL005370	ROCK2	O75116	9475	ENSG00000134318
13655-34	P19338	1	SL005695	Nucleolin	P19338	4691	ENSG00000115053
13657-2	Q96T60	3	SL007610	PNKP	Q96T60	11284	ENSG00000039650
13658-31	Q9NRA1	3	SL011071	PDGF-CC	Q9NRA1	56034	ENSG00000145431
13659-36	Q9HD20	3	SL020228	AT131	Q9HD20	57130	ENSG00000105726
13665-35	Q06190	4	SL004990	PP2A, subunit B	Q06190	5523	ENSG00000073711
13666-222	Q9NS85	4	SL010449	Carbonic Anhydrase X	Q9NS85	56934	ENSG00000154975
13669-6	P22607	3	SL025861	FGFR-3:ECD	P22607	2261	ENSG00000068078
13671-40	P08246	1	SL000401	Elastase	P08246	1991	ENSG00000277571|ENSG00000197561
13672-3	P17066	4	SL013017	HSP76	P17066	3310	ENSG00000173110
13673-21	Q99832	3	SL008288	TCPH	Q99832	10574	ENSG00000135624
13676-46	P09529	2	SL001933	Inhibin bB chain	P09529	3625	ENSG00000163083
13680-3	Q15742	1	SL020216	NAB2	Q15742	4665	ENSG00000166886
13681-173	P19784	4	SL013751	CSK22	P19784	1459	ENSG00000070770
13682-47	P07333	3	SL004153	M-CSF R	P07333	1436	ENSG00000182578
13683-18	P51801	1	SL020231	CLCKB	P51801	1188	ENSG00000184908
13686-2	Q01344	1	SL005188	IL-5 Ra	Q01344	3568	ENSG00000091181
13688-2	Q8WWF8	1	SL020217	CAPSL	Q8WWF8	133690	ENSG00000152611
13689-2	P11926	1	SL003670	Ornithine decarboxylase	P11926	4953	ENSG00000115758
13691-10	Q8N695	4	SL020232	SC5A8	Q8N695	160728	ENSG00000256870|ENSG00000262217
13692-154	O95388	3	SL004689	WISP-1	O95388	8840	ENSG00000104415
13694-24	Q9HC73	1	SL005226	TSLP R	Q9HC73	64109	ENSG00000205755
13697-51	P21695	4	SL007151	GPDA	P21695	2819	ENSG00000167588
13698-28	Q8IZA0	1	SL020223	K319L	Q8IZA0	79932	ENSG00000142687
13700-10	P07355	3	SL004209	annexin II	P07355	302	ENSG00000182718
13704-5	P54868	1	SL014847	HMCS2	P54868	3158	ENSG00000134240
13711-10	Q00610	1	SL008164	CLH1	Q00610	1213	ENSG00000141367
13713-164	Q96IW7	1	SL020224	SC22A	Q96IW7	26984	ENSG00000121542
13717-15	Q15485	4	SL006542	FCN2	Q15485	2220	ENSG00000160339
13719-19	O96013	3	SL020219	PAK4	O96013	10298	ENSG00000130669
13720-95	P24158	3	SL004008	Proteinase-3	P24158	5657	ENSG00000277804|ENSG00000196415
13724-27	O95750	3	SL004337	FGF-19	O95750	9965	ENSG00000162344
13726-4	P33681	1	SL003738	B7	P33681	941	ENSG00000121594
13727-44	O43791	1	SL020220	SPOP	O43791	8405	ENSG00000121067
13728-19	P30040	3	SL003522	ERP29	P30040	10961	ENSG00000089248
13729-26	Q8TD22	1	SL020226	SFXN5	Q8TD22	94097	ENSG00000144040
13735-1	P47736	1	SL020221	RPGP1	P47736	5909	ENSG00000076864
13738-8	P08476	1	SL001932	Inhibin bA chain	P08476	3624	ENSG00000122641
13740-51	Q92765	3	SL004650	sFRP-3	Q92765	2487	ENSG00000162998
13743-56	Q13620	3	SL020222	CUL4B	Q13620	8450	ENSG00000158290
13744-37	P26951	1	SL005187	IL-3 Ra	P26951	3563	ENSG00000185291
13748-4	P80075	3	SL000515	MCP-2	P80075	6355	ENSG00000108700
13926-1	Q9H9A7	4	SL020268	RMI1	Q9H9A7	80010	ENSG00000178966
13929-27	Q9UKG9	3	SL020289	OCTC	Q9UKG9	54677	ENSG00000005469
13930-3	Q9HC16	3	SL007678	ABC3G	Q9HC16	60489	ENSG00000239713
13931-22	O00233	3	SL012980	PSMD9	O00233	5715	ENSG00000110801
13932-45	Q14155	4	SL005746	COOL-1	Q14155	8874	ENSG00000102606
13933-276	Q13506	4	SL020257	NAB1	Q13506	4664	ENSG00000138386
13934-3	O15068	1	SL014593	MCF2L	O15068	23263	ENSG00000126217
13936-24	P07205	1	SL020280	PGK2	P07205	5232	ENSG00000170950
13937-75	Q86VP6	3	SL008246	CAND1	Q86VP6	55832	ENSG00000111530
13939-14	Q16851	1	SL006519	UGPA1	Q16851	7360	ENSG00000169764
13941-82	O95363	1	SL020259	SYFM	O95363	10667	ENSG00000145982
13942-140	Q96BD6	4	SL020269	SPSB1	Q96BD6	80176	ENSG00000171621
13943-38	Q9C005	3	SL020276	DPY30	Q9C005	84661	ENSG00000162961
13944-3	P0DMM9	3	SL000578	SULT 1A3	P0DMM9	445329	ENSG00000261052
13946-8	Q9BUQ8	4	SL020297	DDX23	Q9BUQ8	9416	ENSG00000174243
13947-371	Q9BQG2	1	SL020301	NUD12	Q9BQG2	83594	ENSG00000112874
13948-50	O75899	1	SL025871	GABR2:ECD	O75899	9568	ENSG00000136928
13954-9	Q96EK6	3	SL020298	GNA1	Q96EK6	64841	ENSG00000100522
13955-33	P53355	3	SL007277	DAPK1	P53355	1612	ENSG00000196730
13958-5	Q8TBY0	1	SL020270	RBM46	Q8TBY0	166863	ENSG00000151962
13959-7	P28838	3	SL000499	LAP	P28838	51056	ENSG00000002549
13960-15	Q96P47	4	SL020282	AGAP3	Q96P47	116988	ENSG00000133612
13961-18	Q9Y496	4	SL020291	KIF3A	Q9Y496	11127	ENSG00000131437
13963-7	Q9H0E2	3	SL004521	tollip	Q9H0E2	54472	ENSG00000078902
13966-30	Q5VTT5	1	SL008254	MYOM3	Q5VTT5	127294	ENSG00000142661
13967-14	Q16881	3	SL005724	Thioredoxin reductase 1	Q16881	7296	ENSG00000198431
13969-24	O60684	3	SL020292	IMA7	O60684	23633	ENSG00000025800
13972-4	Q9BPX1	1	SL020263	DHB14	Q9BPX1	51171	ENSG00000087076
13973-62	Q8NG68	3	SL020271	TTL	Q8NG68	150465	ENSG00000114999
13975-56	Q13136	3	SL020284	LIPA1	Q13136	8500	ENSG00000131626
13976-9	Q92888	3	SL015120	ARHG1	Q92888	9138	ENSG00000076928
13977-28	Q99728	1	SL015168	BARD1	Q99728	580	ENSG00000138376
13978-122	O15119	3	SL004696	Tbx3	O15119	6926	ENSG00000135111
13979-3	Q8TE54	3	SL020254	S26A7	Q8TE54	115111	ENSG00000147606
13982-33	Q9NS28	3	SL016529	RGS18	Q9NS28	64407	ENSG00000150681
13983-27	Q08257	1	SL008181	QOR	Q08257	1429	ENSG00000116791
13984-23	Q9UHL0	1	SL020293	DDX25	Q9UHL0	29118	ENSG00000109832
13985-12	Q9HAU4	1	SL007669	SMUF2	Q9HAU4	64750	ENSG00000108854
13986-6	O43813	1	SL010800	LANC1	O43813	10314	ENSG00000115365
13988-67	Q9HBL8	3	SL020265	NMRL1	Q9HBL8	57407	ENSG00000274684|ENSG00000153406
13990-1	P11498	1	SL003652	pyruvate carboxylase	P11498	5091	ENSG00000173599
13991-47	O43432	1	SL020285	IF4G3	O43432	8672	ENSG00000075151
13992-12	P46459	3	SL007239	NSF	P46459	4905	ENSG00000278174|ENSG00000073969|ENSG00000276262
13993-20	Q9H4G0	1	SL020300	E41L1	Q9H4G0	2036	ENSG00000088367
13994-1	P22087	4	SL020302	FBRL	P22087	2091	ENSG00000280548|ENSG00000105202
13996-16	Q96CD2	1	SL020266	COAC	Q96CD2	60490	ENSG00000138621
13998-26	Q8N142	4	SL020277	PURA1	Q8N142	122622	ENSG00000185100
14002-18	Q9BZ29	1	SL020303	DOCK9	Q9BZ29	23348	ENSG00000088387
14005-2	Q9P2D1	1	SL008319	CHD7	Q9P2D1	55636	ENSG00000171316
14006-36	Q14749	4	SL020278	GNMT	Q14749	27232	ENSG00000124713
14007-22	O43252	3	SL020287	PAPS1	O43252	9061	ENSG00000138801
14008-22	Q9NPI6	1	SL020295	DCP1A	Q9NPI6	55802	ENSG00000272886
14009-65	P21580	3	SL005721	TNFAIP3	P21580	7128	ENSG00000118503
14011-17	P31949	3	SL004809	S100A11	P31949	6282	ENSG00000163191
14012-17	Q96C10	4	SL007593	LGP2	Q96C10	79132	ENSG00000108771
14013-11	Q92844	1	SL015118	TANK	Q92844	10010	ENSG00000136560
14019-73	Q92817	1	SL020305	EVPL	Q92817	2125	ENSG00000167880
14021-81	Q9NPJ6	1	SL020316	MED4	Q9NPJ6	29079	ENSG00000136146
14024-196	Q92838	1	SL004644	EDA	Q92838	1896	ENSG00000158813
14025-18	Q07011	3	SL004126	4-1BB	Q07011	3604	ENSG00000049249
14026-24	Q96PD4	1	SL004352	IL-17F	Q96PD4	112744	ENSG00000112116
14028-22	O00443	4	SL020311	P3C2A	O00443	5286	ENSG00000011405
14029-42	P61201	4	SL010966	CSN2	P61201	9318	ENSG00000166200
14034-22	P09758	1	SL001890	GA733-1 protein	P09758	4070	ENSG00000184292
14035-13	Q13009	3	SL007386	TIAM1	Q13009	7074	ENSG00000156299
14036-116	O75970	1	SL020312	MPDZ	O75970	8777	ENSG00000107186
14037-18	Q9H6Z4	2	SL013273	RANB3	Q9H6Z4	8498	ENSG00000031823
14039-33	Q9Y337	1	SL003863	kallikrein 5	Q9Y337	25818	ENSG00000167754
14043-12	Q15075	1	SL008204	EEA1	Q15075	8411	ENSG00000102189
14045-12	Q15596	1	SL020317	NCOA2	Q15596	10499	ENSG00000140396
14047-78	P23560	3	SL003951	BDNF	P23560	627	ENSG00000176697
14048-7	Q9NPH3	3	SL004588	IL-1 R AcP	Q9NPH3	3556	ENSG00000196083
14051-54	Q99958	1	SL007629	FOXC2	Q99958	2303	ENSG00000176692
14052-26	Q9UPW8	1	SL009417	UN13A	Q9UPW8	23025	ENSG00000130477
14054-17	Q13261	2	SL004151	IL-15 Ra	Q13261	3601	ENSG00000134470
14056-4	P01215	1	SL013948	Glycoprotein hormones a-chain	P01215	1081	ENSG00000135346
14060-67	Q15080	1	SL007435	NCF4	Q15080	4689	ENSG00000100365
14061-48	O14788	1	SL002541	sRANKL	O14788	8600	ENSG00000120659
14063-17	P13725	3	SL000530	OSM	P13725	5008	ENSG00000099985
14065-11	P06127	1	SL025816	CD5:CD	P06127	921	ENSG00000110448
14066-49	Q86UL8	3	SL020306	MAGI2	Q86UL8	9863	ENSG00000187391
14067-6	Q99959	1	SL008289	PKP2	Q99959	5318	ENSG00000057294
14069-61	P22748	1	SL010369	Carbonic Anhydrase IV	P22748	762	ENSG00000167434
14070-56	Q15811	1	SL018907	ITSN1	Q15811	6453	ENSG00000205726
14074-2	P98077	1	SL020307	SHC2	P98077	25759	ENSG00000129946
14076-74	P01036	3	SL007888	Cystatin-S	P01036	1472	ENSG00000101441
14079-14	Q13478	1	SL004152	IL-18 Ra	Q13478	8809	ENSG00000115604
14082-56	Q9Y4G6	3	SL016540	TLN2	Q9Y4G6	83660	ENSG00000171914
14083-25	P49903	3	SL020314	SPS1	P49903	22929	ENSG00000086475
14088-38	P24592	2	SL005172	IGFBP-6	P24592	3489	ENSG00000167779
14090-23	Q9H4E7	3	SL020308	DEFI6	Q9H4E7	50619	ENSG00000023892
14091-42	O75828	3	SL005371	Carbonyl reductase 3	O75828	874	ENSG00000159231
14093-10	P49771	3	SL004343	Flt3 ligand	P49771	2323	ENSG00000090554
14094-29	Q99075	3	SL000138	HB-EGF	Q99075	1839	ENSG00000113070
14095-1	P26718	1	SL005204	NKG2D	P26718	100528032	ENSG00000213809
14098-28	P49589	3	SL020309	SYCC	P49589	833	ENSG00000278191|ENSG00000110619
14099-20	P25789	1	SL009468	PSA4	P25789	5685	ENSG00000041357
14100-63	P02747	4	SL007929	C1QC	P02747	714	ENSG00000159189
14101-2	P26992	2	SL005153	CNTFR alpha	P26992	1271	ENSG00000122756
14106-46	P52306	3	SL003682	GDP/GTP exchange protein	P52306	5910	ENSG00000138698
14107-1	P49914	3	SL020315	MTHFS	P49914	10588	ENSG00000136371
14111-15	P35442	1	SL007206	TSP2	P35442	7058	ENSG00000186340
14112-40	Q969Z4	1	SL005213	RELT	Q969Z4	84957	ENSG00000054967
14114-18	Q8IYJ0	2	SL019019	PIANP	Q8IYJ0	196500	ENSG00000139200
14115-34	P35318	1	SL002782	Adrenomedullin	P35318	133	ENSG00000148926
14116-129	P26447	3	SL004821	S100A4	P26447	6275	ENSG00000196154
14120-2	Q68DV7	1	SL018629	RNF43	Q68DV7	54894	ENSG00000108375
14121-24	Q9UBN6	1	SL004159	TRAIL R4	Q9UBN6	8793	ENSG00000173530
14124-6	O43921	2	SL004843	Ephrin-A2	O43921	1943	ENSG00000099617
14127-240	P01574	3	SL001880	IFN-b	P01574	3456	ENSG00000171855
14128-121	P01566	1	SL017106	IFN10	P01566	3446	ENSG00000186803
14129-1	P01567	1	SL019978	IFNA7	P01567	3444	ENSG00000214042
14131-37	P52799	2	SL025841	EFNB2:ECD	P52799	1948	ENSG00000125266
14132-21	Q9UM44	1	SL020171	HHLA2	Q9UM44	11148	ENSG00000114455
14133-93	P27930	4	SL000145	IL-1 sRII	P27930	7850	ENSG00000115590
14134-49	Q86SJ2	1	SL015046	AMGO2	Q86SJ2	347902	ENSG00000139211
14135-3	Q9HBX9	4	SL020172	RXFP1	Q9HBX9	59350	ENSG00000171509
14136-234	Q9NPY3	3	SL007696	C1QR1	Q9NPY3	22918	ENSG00000125810
14139-16	Q8WWG1	1	SL007828	NRG4	Q8WWG1	145957	ENSG00000169752
14143-8	Q16778	3	SL014983	H2B2E	Q16778	8349	ENSG00000184678
14144-3	Q7L7L0	3	SL019979	H2A3	Q7L7L0	92815	ENSG00000284841|ENSG00000181218
14146-92	P68431	1	SL008158	H31	P68431	8350	ENSG00000197153|ENSG00000275379|ENSG00000274750|ENSG00000287080|ENSG00000277775|ENSG00000197409|ENSG00000286522|ENSG00000273983|ENSG00000278828|ENSG00000275714
14149-9	Q9NZH7	1	SL005179	IL-1F8	Q9NZH7	27177	ENSG00000136696
14150-7	Q9UHA7	4	SL005177	IL-1F6	Q9UHA7	27179	ENSG00000136694
14151-4	P05161	3	SL015510	UCRP	P05161	9636	ENSG00000187608
14153-8	P52797	1	SL004139	Ephrin-A3	P52797	1944	ENSG00000143590
14156-33	P31946	3	SL004815	14-3-3 protein beta/alpha	P31946	7529	ENSG00000166913
14157-21	P62258	1	SL004984	14-3-3E	P62258	7531	ENSG00000108953|ENSG00000274474
14158-17	P08758	3	SL003848	Annexin V	P08758	308	ENSG00000164111
14175-78	Q9UJQ7	3	SL019907	SCP2D	Q9UJQ7	140856	ENSG00000132631
14178-18	Q16667	3	SL007463	CDKN3	Q16667	1033	ENSG00000100526
14186-13	Q8WZ73	1	SL019795	RFFL	Q8WZ73	117584	ENSG00000092871
14192-31	Q8N4E4	4	SL019930	PDCL2	Q8N4E4	132954	ENSG00000163440
14197-2	O75626	1	SL019864	PRDM1	O75626	639	ENSG00000057657
14203-3	P20073	3	SL008375	ANXA7	P20073	310	ENSG00000138279
14204-55	Q9P0K8	1	SL019533	FOXJ2	Q9P0K8	55810	ENSG00000065970
14205-6	Q96MH2	3	SL019865	HEXI2	Q96MH2	124790	ENSG00000168517
14208-3	Q96R05	2	SL019932	RET7	Q96R05	116362	ENSG00000162444
14216-35	Q7L014	4	SL019957	DDX46	Q7L014	9879	ENSG00000145833
14226-120	Q9H2M3	1	SL008524	BHMT2	Q9H2M3	23743	ENSG00000132840
14227-21	P14649	2	SL008040	MYL6B	P14649	140465	ENSG00000196465
14229-5	O95396	4	SL019900	MOCS3	O95396	27304	ENSG00000124217
14245-195	Q9UNH6	1	SL019901	SNX7	Q9UNH6	51375	ENSG00000162627
14246-50	O60496	3	SL016379	DOK2	O60496	9046	ENSG00000147443
14249-68	Q9UJV3	4	SL019794	TRIM1	Q9UJV3	11043	ENSG00000080561
14250-115	Q13867	1	SL008191	BLMH	Q13867	642	ENSG00000108578
14254-27	P29074	4	SL019925	PTN4	P29074	5775	ENSG00000088179
14260-112	Q7Z628	3	SL015522	ARHG8	Q7Z628	10276	ENSG00000173848
14268-4	Q9BYN0	4	SL007647	SRXN1	Q9BYN0	140809	ENSG00000271303
14271-23	Q9NRW1	3	SL007707	RAB6B	Q9NRW1	51560	ENSG00000154917
14273-19	P48147	1	SL010939	PPCE	P48147	5550	ENSG00000085377
14283-12	P61106	3	SL008144	RAB14	P61106	51552	ENSG00000119396
14286-2	O95644	4	SL005769	NF-ATc1	O95644	4772	ENSG00000131196
14287-6	P51148	3	SL008533	RAB5C	P51148	5878	ENSG00000108774
14291-53	Q99490	3	SL019710	AGAP2	Q99490	116986	ENSG00000135439
14294-61	Q9UIS9	4	SL013880	MBD1	Q9UIS9	4152	ENSG00000141644
14309-8	P31943	1	SL013160	HNRH1	P31943	3187	ENSG00000169045|ENSG00000284254
14314-6	Q13356	4	SL019714	PPIL2	Q13356	23759	ENSG00000100023
14318-1	Q9UBQ0	1	SL013288	VPS29	Q9UBQ0	51699	ENSG00000111237
14324-52	Q9UQE7	3	SL005089	CSPG6	Q9UQE7	9126	ENSG00000108055
14326-4	P51965	3	SL006253	UB2E1	P51965	7324	ENSG00000170142
14329-4	Q9BTC0	1	SL011624	DIDO1	Q9BTC0	11083	ENSG00000101191
14331-262	P63172	1	SL019738	DYLT1	P63172	6993	ENSG00000146425
14332-3	P11233	3	SL008025	RALA	P11233	5898	ENSG00000006451
14334-3	P35243	4	SL014781	RECO	P35243	5957	ENSG00000109047
14337-1	O43617	2	SL019699	TPPC3	O43617	27095	ENSG00000054116
14341-8	Q0P6D2	4	SL019767	FA69C	Q0P6D2	125704	ENSG00000187773
14583-49	O14793	4	SL004357	Myostatin	O14793	2660	ENSG00000138379
14587-16	O95390	1	SL004345	GDF-11	O95390	10220	ENSG00000135414
14593-152	Q96ND0	1	SL020072	F210A	Q96ND0	125228	ENSG00000177150
14597-5	Q9H3T2	1	SL020074	SEM6C	Q9H3T2	10500	ENSG00000143434
14599-18	Q9NY15	1	SL007723	STAB1	Q9NY15	23166
14603-51	Q15053	3	SL020082	KIAA0040	Q15053	9674	ENSG00000235750
14614-41	Q5T1S8	1	SL008890	CA130	Q5T1S8	400746	ENSG00000184454
14615-46	Q9BYR9	1	SL020089	KRA24	Q9BYR9	730755	ENSG00000213417|ENSG00000263091
14616-16	Q96SR6	1	SL020097	ZN382	Q96SR6	84911	ENSG00000161298
14618-26	Q96AW1	3	SL012766	ECOP	Q96AW1	81552	ENSG00000154978
14619-8	Q8TF50	1	SL020098	ZN526	Q8TF50	116115	ENSG00000167625
14623-26	P55854	3	SL018938	SUMO3	P55854	6612	ENSG00000184900
14624-51	P49711	1	SL011618	CTCF	P49711	10664	ENSG00000102974
14628-72	Q9UK99	1	SL020051	FBX3	Q9UK99	26273	ENSG00000110429
14631-22	Q9BY84	1	SL020115	DUS16	Q9BY84	80824	ENSG00000280962|ENSG00000111266
14633-26	Q8NFB2	1	SL020121	T185A	Q8NFB2	84548	ENSG00000269556
14634-13	P22888	1	SL020122	LSHR	P22888	3973	ENSG00000138039
14636-25	P52758	1	SL005350	Ribonuclease UK114	P52758	10247	ENSG00000132541
14645-253	O15217	4	SL020127	GSTA4	O15217	2941	ENSG00000170899
14655-1	Q9NVM6	3	SL020140	DJC17	Q9NVM6	55192	ENSG00000104129
14662-6	P28698	1	SL020179	MZF1	P28698	7593	ENSG00000099326
14663-44	O76064	4	SL020180	RNF8	O76064	9025	ENSG00000112130
14670-1	P12757	1	SL020187	SKIL	P12757	6498	ENSG00000136603
14674-63	Q9UKS6	1	SL020191	PACN3	Q9UKS6	29763	ENSG00000165912
14675-20	P23588	3	SL011011	IF4B	P23588	1975	ENSG00000063046
14684-17	P17655	1	SL011179	CAN2	P17655	824	ENSG00000162909
14685-17	P31751	4	SL003722	PKB beta	P31751	208	ENSG00000105221
14687-6	O60664	1	SL007972	M6PBP	O60664	10226	ENSG00000105355
14688-6	P35236	1	SL020212	PTN7	P35236	5778	ENSG00000143851
14689-3	P55735	1	SL011207	SEC13	P55735	6396	ENSG00000157020
14692-3	Q8N554	1	SL020215	ZN276	Q8N554	92822	ENSG00000158805
14708-59	P07360	4	SL007931	CO8G	P07360	733	ENSG00000176919
14711-27	Q15828	4	SL004438	Cystatin M	Q15828	1474	ENSG00000175315
14713-46	P20160	1	SL004589	Azurocidin	P20160	566	ENSG00000278624|ENSG00000172232
14747-9	O75462	3	SL020310	CRLF1	O75462	9244	ENSG00000006016
14748-31	Q13017	3	SL020313	RHG05	Q13017	394	ENSG00000100852
15295-81	P01344	1	SL025883	IGF-II:Mature	P01344	3481	ENSG00000167244
15297-3	P33764	4	SL004825	S100A3	P33764	6274	ENSG00000188015
15298-199	Q8TDF5	3	SL017092	NETO1	Q8TDF5	81832	ENSG00000166342
15299-102	Q14696	3	SL012502	MESD2	Q14696	23184	ENSG00000117899
15300-66	Q9H6E4	3	SL017096	CC134	Q9H6E4	79879	ENSG00000100147
15303-63	P33763	3	SL004826	S100A5	P33763	6276	ENSG00000196420
15304-1	Q06141	2	SL002648	PAP1	Q06141	5068	ENSG00000172016
15305-7	O76038	3	SL005696	Secretagogin	O76038	10590	ENSG00000079689
15306-20	P01591	1	SL005375	IgJ	P01591	3512	ENSG00000132465
15308-108	Q2TAL6	2	SL012520	VWC2	Q2TAL6	375567	ENSG00000188730
15312-14	Q9UL18	3	SL019555	AGO1	Q9UL18	26523	ENSG00000092847
15313-28	Q13257	1	SL007399	MD2L1	Q13257	4085	ENSG00000164109
15314-49	Q9Y696	3	SL008340	CLIC4	Q9Y696	25932	ENSG00000169504
15315-64	Q9NTM9	4	SL019798	CUTC	Q9NTM9	51076	ENSG00000119929
15316-262	Q9NX01	3	SL019950	TXN4B	Q9NX01	54957	ENSG00000140830
15318-75	P60903	4	SL004212	Calpactin I light chain	P60903	6281	ENSG00000197747
15319-226	P78396	1	SL013808	CCNA1	P78396	8900	ENSG00000133101
15321-8	Q6PUV4	2	SL019971	CPLX2	Q6PUV4	10814	ENSG00000145920
15322-35	P78560	3	SL007330	CRADD	P78560	8738	ENSG00000169372
15323-112	Q9H9G7	3	SL019972	AGO3	Q9H9G7	192669	ENSG00000126070
15324-58	P02792	1	SL005628	Ferritin light chain	P02792	2512	ENSG00000087086
15325-14	P17677	3	SL007137	NEUM	P17677	2596	ENSG00000172020
15326-64	P32455	3	SL006479	GBP1	P32455	2633	ENSG00000117228
15329-167	Q9Y2Q5	4	SL015356	MAPIP	Q9Y2Q5	28956	ENSG00000116586
15331-47	Q09028	1	SL013819	RBBP4	Q09028	5928	ENSG00000162521
15333-11	Q99470	3	SL012799	SDF2	Q99470	6388	ENSG00000132581
15336-7	Q8WWX9	2	SL019976	SELM	Q8WWX9	140606	ENSG00000198832
15339-32	Q9Y281	2	SL008333	COF2	Q9Y281	1073	ENSG00000165410
15343-337	P01042	4	SL000491	Kininogen, HMW, Two Chain	P01042	3827	ENSG00000113889
15346-31	P01579	4	SL001802	IFN-g	P01579	3458	ENSG00000111537
15347-12	P02790	1	SL000440	Hemopexin	P02790	3263	ENSG00000110169
15358-28	P05408	4	SL012407	7B2	P05408	6447	ENSG00000166922|ENSG00000277614|ENSG00000281931
15361-37	Q15327	3	SL019275	ANKR1	Q15327	27063	ENSG00000148677
15363-32	Q6Q788	1	SL004840	Apo A-V	Q6Q788	116519	ENSG00000110243
15364-101	P02654	1	SL000275	Apo C-I	P02654	341	ENSG00000130208
15365-41	O60242	1	SL020583	BAI3	O60242	577	ENSG00000135298
15367-38	Q8TDL5	3	SL012736	LPLC1	Q8TDL5	92747	ENSG00000125999
15368-3	Q8N8U9	1	SL007531	BMPER	Q8N8U9	168667	ENSG00000164619
15370-5	Q9Y3E2	2	SL012877	BOLA1	Q9Y3E2	51027	ENSG00000178096
15374-15	Q9NS71	4	SL005611	CA11 protein	Q9NS71	56287	ENSG00000169605
15375-49	P15086	3	SL011428	Carboxypeptidase B1	P15086	1360	ENSG00000153002
15376-134	P14091	3	SL007121	CATE	P14091	1510	ENSG00000196188
15381-45	Q16832	3	SL004120	Discoidin domain receptor 2	Q16832	4921	ENSG00000162733
15383-200	P14138	1	SL004700	Endothelin 3	P14138	1908	ENSG00000124205
15384-15	Q9UEF7	4	SL011369	KLOTHO	Q9UEF7	9365	ENSG00000133116
15385-116	P12104	3	SL004848	FABP2	P12104	2169	ENSG00000145384
15386-7	P15090	2	SL005086	FABPA	P15090	2167	ENSG00000170323
15387-44	O60462	3	SL005203	Neuropilin-2	O60462	8828	ENSG00000118257
15388-24	P08637	1	SL004561	FcRIIIa	P08637	2214	ENSG00000203747
15389-1	Q16595	1	SL012513	FRDA	Q16595	2395	ENSG00000165060
15390-3	P22466	4	SL004430	Galanin	P22466	51083	ENSG00000069482
15391-114	Q14393	3	SL005707	GAS-6	Q14393	2621	ENSG00000183087
15394-79	Q8IZJ1	2	SL008959	UNC5B	Q8IZJ1	219699	ENSG00000107731
15395-15	P09488	1	SL005254	GST M1-1	P09488	2944	ENSG00000134184
15398-2	P55789	3	SL006727	HERV1	P55789	2671	ENSG00000127554
15402-2	P41134	3	SL005354	ID-1	P41134	3397	ENSG00000125968
15403-53	Q02363	1	SL007347	ID2	Q02363	3398	ENSG00000115738
15404-3	P01568	1	SL018851	IFN21	P01568	3452	ENSG00000137080
15405-23	P05014	1	SL018075	IFNA4	P05014	3441	ENSG00000236637
15412-40	Q96CA5	3	SL003731	KIAP	Q96CA5	79444	ENSG00000101197
15413-3	P04180	1	SL006349	LCAT	P04180	3931	ENSG00000213398
15414-316	P00338	1	SL019149	LDHA	P00338	3939	ENSG00000134333|ENSG00000288299
15416-54	Q86SG7	1	SL012646	LYG2	Q86SG7	254773	ENSG00000185674
15417-3	P36952	1	SL003161	Maspin	P36952	5268	ENSG00000206075
15418-25	P53779	3	SL007282	MK10	P53779	5602	ENSG00000109339
15419-15	O60882	1	SL012374	MMP20	O60882	9313	ENSG00000137674
15422-12	P02689	1	SL019975	MYP2	P02689	5375	ENSG00000147588
15426-5	Q99519	4	SL008692	NEUR1	Q99519	4758	ENSG00000227315|ENSG00000234343|ENSG00000227129|ENSG00000184494|ENSG00000234846|ENSG00000223957|ENSG00000228691|ENSG00000204386
15427-35	P58215	3	SL012455	LOXL3	P58215	84695	ENSG00000115318
15430-165	Q9UBM4	4	SL012859	OPT	Q9UBM4	26254	ENSG00000188770
15431-31	P00480	4	SL000531	OTCase	P00480	5009	ENSG00000036473
15432-1	Q9NRC9	1	SL004684	Otoraplin	Q9NRC9	56914	ENSG00000125879
15433-4	P12931	3	SL005268	p60-Src	P12931	6714	ENSG00000197122
15434-5	Q13519	1	SL012495	PNOC	Q13519	5368	ENSG00000168081
15435-4	P00491	3	SL005262	PNP	P00491	4860	ENSG00000198805
15436-40	O60894	1	SL014638	RAMP1	O60894	10267	ENSG00000132329
15437-11	O60896	1	SL008721	RAMP3	O60896	10268	ENSG00000122679
15439-21	P61587	1	SL014861	RND3	P61587	390	ENSG00000115963
15440-57	P16519	1	SL012421	NEC2	P16519	5126	ENSG00000125851
15441-6	P17900	2	SL008548	SAP3	P17900	2760	ENSG00000196743
15444-45	P48594	1	SL001959	SCCA2	P48594	6318	ENSG00000206073
15446-25	Q02297	4	SL004651	SMDF	Q02297	3084	ENSG00000157168
15447-45	Q00796	4	SL000574	Sorbitol dehydrogenase	Q00796	6652	ENSG00000140263
15448-47	Q13501	1	SL018151	SQSTM	Q13501	8878	ENSG00000161011
15449-33	Q96H15	3	SL010387	TIM-4	Q96H15	91937	ENSG00000145850
15452-5	P21589	4	SL000246	5'-Nucleotidase	P21589	4907	ENSG00000135318
15453-3	P02760	2	SL003022	a1-Microglobulin	P02760	259	ENSG00000106927
15455-40	Q13444	1	SL025784	ADA15:ECD	Q13444	8751	ENSG00000143537
15457-14	P15144	1	SL005238	Aminopeptidase N	P15144	290	ENSG00000166825
15460-9	P27487	4	SL003281	CD26	P27487	1803	ENSG00000197635
15462-28	P01732	1	SL007072	CD8A	P01732	925	ENSG00000153563
15465-79	Q8N129	3	SL012684	CNPY4	Q8N129	245812	ENSG00000166997
15466-30	P20849	3	SL007148	CO9A1	P20849	1297	ENSG00000112280
15467-10	Q96CG8	3	SL009396	CTHR1	Q96CG8	115908	ENSG00000164932
15468-14	Q03591	1	SL002690	FHR1	Q03591	3078	ENSG00000244414
15470-11	P07686	3	SL005383	Hexosaminidase B	P07686	3074	ENSG00000049860
15471-29	P54317	1	SL012442	LIPR2	P54317	5408	ENSG00000266200
15472-16	Q86VZ4	2	SL017588	LRP11	Q86VZ4	84918	ENSG00000120256
15474-7	Q13526	3	SL013908	PIN1	Q13526	5300	ENSG00000127445
15475-4	P55058	1	SL004948	PLTP	P55058	5360	ENSG00000100979
15476-6	Q6UW15	3	SL007493	REG3G	Q6UW15	130120	ENSG00000143954
15480-2	O95498	1	SL018020	VNN2	O95498	8875	ENSG00000112303
15481-45	P49913	4	SL004525	LL-37	P49913	820	ENSG00000164047
15482-12	A8K2U0	1	SL012348	A2ML1	A8K2U0	144568	ENSG00000166535
15483-377	O00468	4	SL005368	Agrin	O00468	375790	ENSG00000188157
15486-126	P19801	1	SL008573	ABP1	P19801	26	ENSG00000002726
15487-164	P23141	4	SL006149	carboxylesterase, liver	P23141	1066	ENSG00000262243|ENSG00000198848
15491-20	Q9HCU0	2	SL008437	CD248	Q9HCU0	57124	ENSG00000174807
15492-1	Q9NZV1	3	SL025827	CRIM1:ECD	Q9NZV1	51232	ENSG00000150938
15494-11	Q14512	3	SL011828	FGFP1	Q14512	9982	ENSG00000137440
15495-9	P41439	3	SL012435	FOLR3	P41439	2352	ENSG00000110203
15497-9	O14792	4	SL012357	HS3S1	O14792	9957	ENSG00000002587
15499-11	O75882	1	SL006028	Attractin	O75882	8455	ENSG00000088812
15503-15	O00292	2	SL004647	Lefty-A	O00292	7044	ENSG00000143768
15506-34	Q9Y561	3	SL018249	LRP12	Q9Y561	29967
15509-2	P54802	1	SL003640	NAG	P54802	4669	ENSG00000108784
15511-37	O95502	3	SL008970	NPTXR	O95502	23467	ENSG00000221890
15513-108	Q16651	3	SL003260	Prostasin	Q16651	5652	ENSG00000052344
15514-26	P06276	4	SL001814	Pseudocholinesterase	P06276	590	ENSG00000114200
15515-2	P0DJI8	3	SL000572	SAA	P0DJI8	6288	ENSG00000173432
15516-12	P35542	4	SL005700	SAA-4	P35542	6291	ENSG00000148965
15521-4	O94985	1	SL008440	Alcadein alpha-1	O94985	22883	ENSG00000171603
15522-2	Q9H4G4	3	SL008305	GAPR1	Q9H4G4	152007	ENSG00000122694
15523-9	P13716	4	SL008037	HEM2	P13716	210	ENSG00000148218
15524-30	P15259	4	SL008043	PGAM2	P15259	5224	ENSG00000164708
15525-294	P00326	4	SL014682	ADH1G	P00326	126	ENSG00000248144
15526-33	P48637	1	SL007246	GSHB	P48637	2937	ENSG00000100983
15527-90	P09622	1	SL008018	DLDH	P09622	1738	ENSG00000091140
15529-33	P21291	3	SL001883	Cysteine-rich protein 1	P21291	1465	ENSG00000159176
15530-33	P54760	2	SL004845	EphB4	P54760	2050	ENSG00000196411
15534-26	P40926	3	SL004917	Malate dehydrogenase 2	P40926	4191	ENSG00000146701
15535-3	Q9BQR3	3	SL011069	Marapsin	Q9BQR3	83886	ENSG00000172382
15539-15	Q96PX8	3	SL008760	SLIK1	Q96PX8	114798
15540-6	P08670	2	SL000649	Vimentin	P08670	7431	ENSG00000026025
15542-19	P12532	4	SL013015	KCRU	P12532	1159	ENSG00000223572|ENSG00000237289
15544-25	Q9P0G3	3	SL003919	kallikrein 14	Q9P0G3	43847	ENSG00000129437
15545-13	P63098	2	SL004720	Calcineurin B a	P63098	5534	ENSG00000221823
15548-35	O43175	3	SL018791	SERA	O43175	26227	ENSG00000092621
15553-22	P22303	1	SL007155	ACES	P22303	43	ENSG00000087085
15556-49	P19961	3	SL005393	Alpha-amylase 2B	P19961	280	ENSG00000240038
15558-63	Q07075	1	SL008525	AMPE	Q07075	2028	ENSG00000138792
15559-5	P58335	4	SL011048	ANTR2	P58335	118429	ENSG00000163297
15560-52	P20062	1	SL003561	Apo-TC II	P20062	6948	ENSG00000185339
15562-24	P08236	4	SL008667	BGLR	P08236	2990	ENSG00000169919
15565-102	Q8WXI7	3	SL000327	CA125	Q8WXI7	94025	ENSG00000181143
15566-10	P51911	2	SL004911	Calponin-1	P51911	1264	ENSG00000130176
15567-2	P20963	1	SL004471	CD3-zeta	P20963	919	ENSG00000198821
15569-15	P02458	3	SL002527	Collagen II	P02458	1280	ENSG00000139219
15570-99	P20023	4	SL004551	Complement receptor type 2	P20023	1380	ENSG00000117322
15573-110	O14594	1	SL008782	CSPG3	O14594	1463	ENSG00000130287
15574-37	P20248	1	SL000385	Cyclin A	P20248	890	ENSG00000145386
15576-158	P12724	3	SL003107	ECP	P12724	6037	ENSG00000169397
15579-26	Q6UWR7	1	SL008780	ENPP6	Q6UWR7	133121	ENSG00000164303
15580-2	Q15375	1	SL008537	EPHA7	Q15375	2045	ENSG00000135333
15581-16	Q8TC84	1	SL019927	FANK1	Q8TC84	92565	ENSG00000203780
15582-25	O00602	1	SL010462	FCN1	O00602	2219	ENSG00000085265
15583-18	Q6BAA4	1	SL012568	FCRLB	Q6BAA4	127943	ENSG00000162746
15584-9	P36980	3	SL002691	FHR2	P36980	3080	ENSG00000080910
15585-304	Q9UBX5	2	SL004460	fibulin 5	Q9UBX5	10516	ENSG00000140092
15587-20	P14207	2	SL009334	FOLR2	P14207	2350	ENSG00000165457
15588-17	P06280	1	SL009217	galactosidase, alpha	P06280	2717	ENSG00000102393
15589-1	P02774	4	SL000431	Gc-Globulin, Mixed Type	P02774	2638	ENSG00000145321
15591-28	P07203	4	SL001812	Glutathione peroxidase	P07203	2876	ENSG00000233276
15594-47	Q92743	3	SL008268	HTRA1	Q92743	5654	ENSG00000166033
15596-7	O94992	3	SL020142	HEXI1	O94992	10614	ENSG00000186834
15602-43	P08887	3	SL001943	IL-6 sRa	P08887	3570	ENSG00000160712
15603-20	P17301	3	SL004086	Integrin alpha-2	P17301	3673	ENSG00000164171
15604-18	P45984	3	SL004716	JNK2	P45984	5601	ENSG00000050748
15606-19	P08727	1	SL000044	Keratin 19	P08727	3880	ENSG00000171345
15607-56	P30613	1	SL009203	KPYR	P30613	5313	ENSG00000143627|ENSG00000262785
15608-5	P23443	3	SL018792	KS6B1	P23443	6198	ENSG00000108443
15612-5	Q9HAP6	3	SL012168	LIN7B	Q9HAP6	64130	ENSG00000104863
15613-16	P16233	1	SL012420	LIPP	P16233	5406	ENSG00000175535
15614-168	Q8N149	1	SL012686	LIRA2	Q8N149	11027	ENSG00000239998|ENSG00000275290|ENSG00000274000|ENSG00000278634
15617-8	Q9UBD3	3	SL010168	lymphotactin beta	Q9UBD3	6846	ENSG00000143185
15619-49	Q16653	1	SL012514	MOG	Q16653	4340	ENSG00000230885|ENSG00000236561|ENSG00000137345|ENSG00000234096|ENSG00000237834|ENSG00000234623|ENSG00000232641|ENSG00000204655
15620-4	Q8N2Q7	2	SL018410	NLGN1	Q8N2Q7	22871	ENSG00000169760
15622-13	Q14982	3	SL005491	OBCAM	Q14982	4978	ENSG00000183715
15623-1	Q15116	1	SL005211	PD-1	Q15116	5133	ENSG00000276977|ENSG00000188389
15626-223	P98160	3	SL005400	Perlecan	P98160	3339	ENSG00000142798
15627-83	P31749	3	SL003721	PKB	P31749	207	ENSG00000142208
15631-18	P11464	3	SL014708	PSG1	P11464	5669	ENSG00000231924
15633-6	P02753	3	SL000566	RBP	P02753	5950	ENSG00000138207
15634-139	O75093	1	SL012379	SLIT1	O75093	6585	ENSG00000187122
15635-4	Q9H3U7	2	SL012834	SMOC2	Q9H3U7	64094	ENSG00000112562
15636-49	Q8WY21	3	SL014090	SORC1	Q8WY21	114815	ENSG00000108018
15637-38	Q9UPU3	1	SL014089	SORC3	Q9UPU3	22986	ENSG00000156395
15640-54	Q01995	2	SL008169	TAGL	Q01995	6876	ENSG00000149591
15641-20	Q8IYR6	3	SL020463	TEFF1	Q8IYR6	100526694	ENSG00000241697
15644-1	P43251	4	SL000303	Biotinidase	P43251	686	ENSG00000169814
15653-9	Q03692	2	SL006511	COAA1	Q03692	1300	ENSG00000123500
15666-21	P12643	1	SL000304	BMP-2	P12643	650	ENSG00000125845
15667-39	P12644	1	SL003996	BMP-4	P12644	652	ENSG00000125378
15668-19	P34820	4	SL004079	BMP-8	P34820	656	ENSG00000116985
15669-7	P15056	1	SL007123	BRAF1	P15056	673	ENSG00000157764
15670-15	Q7Z5L3	1	SL017430	C1QL2	Q7Z5L3	165257	ENSG00000144119
15674-3	P11912	1	SL011613	CD79A	P11912	973	ENSG00000105369
15675-3	P17676	1	SL007136	CEBPB	P17676	1051	ENSG00000172216
15678-71	Q9UBU2	2	SL009413	DKK2	Q9UBU2	27123	ENSG00000155011
15686-49	P55103	1	SL007288	INHBC	P55103	3626	ENSG00000175189
15688-30	P49257	1	SL004488	Mannose-binding lectin	P49257	3998	ENSG00000074695
15692-300	Q96S42	1	SL007608	NODAL	Q96S42	4838	ENSG00000156574
15693-9	P06401	3	SL000008	PgR	P06401	5241	ENSG00000082175
15698-6	P40222	1	SL007220	TXLNA	P40222	200081	ENSG00000084652
16015-19	P24298	4	SL000617	ALT	P24298	2875	ENSG00000167701
16021-30	P55286	1	SL006909	Cadherin-8	P55286	1006	ENSG00000150394
16035-8	P35916	1	SL003322	VEGF sR3	P35916	2324	ENSG00000037280
16043-30	P29353	3	SL025982	SHC1:PID	P29353	6464	ENSG00000160691
16055-3	Q9BXR6	4	SL006830	complement factor H-related 5	Q9BXR6	81494	ENSG00000134389
16057-6	P11717	1	SL003679	IGF-II receptor	P11717	3482	ENSG00000197081
16060-99	Q14112	3	SL008193	NID2	Q14112	22795	ENSG00000087303
16070-7	Q9Y5W5	1	SL004652	WIF-1	Q9Y5W5	11197	ENSG00000156076
16074-12	O75791	1	SL005725	GRB2-related adapter protein 2	O75791	9402	ENSG00000100351
16079-2	P42680	3	SL010518	TEC	P42680	7006	ENSG00000135605
16081-38	O60218	1	SL005692	Aldose reductase-like	O60218	57016	ENSG00000198074
16288-17	P54764	3	SL013797	EPHA4	P54764	2043	ENSG00000116106
16292-288	P09681	1	SL011908	GIP	P09681	2695	ENSG00000159224
16293-1	P01286	1	SL005255	Growth hormone-releasing factor	P01286	2691	ENSG00000118702
16296-43	O75473	4	SL017638	LGR5	O75473	8549	ENSG00000139292
16297-14	Q8WZ75	1	SL008763	ROBO4	Q8WZ75	54538	ENSG00000154133
16298-84	Q9UNK4	1	SL003840	sPLA(2)-IID	Q9UNK4	26279	ENSG00000117215
16299-13	Q495A1	4	SL017103	TIGIT	Q495A1	201633	ENSG00000181847
16300-4	Q9NZC2	2	SL017099	TREM2	Q9NZC2	54209	ENSG00000095970
16302-11	Q96DR5	4	SL010290	SPLC2	Q96DR5	140683	ENSG00000131050
16304-6	Q9BXB1	3	SL017589	LGR4	Q9BXB1	55366	ENSG00000205213
16305-10	P55287	3	SL025810	Cadherin-11:ECD	P55287	1009	ENSG00000140937
16307-22	Q6UXZ4	2	SL005231	UNC5H4	Q6UXZ4	137970	ENSG00000156687
16308-14	Q7Z6A9	1	SL008978	BTLA	Q7Z6A9	151888	ENSG00000186265
16309-30	Q9UK85	1	SL010381	Soggy-1	Q9UK85	27120	ENSG00000104901
16312-45	P55285	4	SL004865	Cadherin-6	P55285	1004	ENSG00000113361
16315-105	P17948	1	SL003321	VEGF sR1	P17948	2321	ENSG00000102755
16317-20	P32926	3	SL004969	Desmoglein-3	P32926	1830	ENSG00000134757
16318-12	P37023	3	SL004851	ALK-1	P37023	94	ENSG00000139567
16320-139	Q9NPF0	3	SL009127	CD320	Q9NPF0	51293	ENSG00000167775
16322-10	Q8WU39	3	SL012743	PACAP	Q8WU39	51237	ENSG00000170476
16323-8	Q9Y4C0	2	SL020462	NRX3A	Q9Y4C0	9369	ENSG00000021645
16536-3	P17096	1	SL006117	HMGA1	P17096	3159	ENSG00000137309
16551-14	P51692	1	SL019098	STA5B	P51692	6777	ENSG00000173757
16558-2	Q99972	3	SL008560	MYOC	Q99972	4653	ENSG00000034971
16561-9	P04217	3	SL005720	Alpha-1B-glycoprotein	P04217	1	ENSG00000121410
16583-8	P50583	3	SL020189	AP4A	P50583	318	ENSG00000164978
16585-16	Q9C0J1	1	SL017452	B3GN4	Q9C0J1	79369	ENSG00000176383
16587-1	P05814	1	SL005871	Beta-casein	P05814	1447	ENSG00000283030|ENSG00000135222
16588-10	P11021	3	SL004629	BiP	P11021	3309	ENSG00000044574
16591-71	Q9BZP6	1	SL012820	CHIA	Q9BZP6	27159	ENSG00000134216
16593-3	Q13158	4	SL003820	FADD	Q13158	8772	ENSG00000168040
16594-44	Q9NVQ4	3	SL018037	FAIM1	Q9NVQ4	55179	ENSG00000158234
16596-25	O76003	2	SL012999	GLRX3	O76003	10539	ENSG00000108010
16597-11	Q86SX6	3	SL013189	GLRX5	Q86SX6	51218	ENSG00000182512
16599-38	Q9HCN4	3	SL018803	GPN1	Q9HCN4	11321	ENSG00000198522
16605-2	P0C862	3	SL017275	C1T9A	P0C862	338872	ENSG00000240654
16606-85	P15121	3	SL003659	Aldose reductase	P15121	231	ENSG00000085662
16607-78	P06396	3	SL005572	Gelsolin	P06396	2934	ENSG00000148180
16609-106	Q6UWL6	3	SL012592	KIRR2	Q6UWL6	84063	ENSG00000126259
16610-13	Q7Z4F1	2	SL007503	LRP10	Q7Z4F1	26020	ENSG00000197324
16612-28	O75056	4	SL020764	SDC3	O75056	9672	ENSG00000162512
16613-3	Q12864	3	SL008898	CAD17	Q12864	1015	ENSG00000079112
16614-27	Q2MKA7	2	SL017248	RSPO1	Q2MKA7	284654	ENSG00000169218
16616-137	P13929	4	SL007119	ENOB	P13929	2027	ENSG00000108515
16617-14	P31944	1	SL003718	Caspase-14	P31944	23581	ENSG00000105141
16618-7	Q07108	1	SL007370	CD69	Q07108	969	ENSG00000110848
16620-26	O60449	3	SL007021	LY75	O60449	100526664
16621-77	Q8NCW5	3	SL012584	AIBP	Q8NCW5	128240	ENSG00000163382
16748-1	P12645	1	SL003995	BMP-3	P12645	651	ENSG00000152785
16749-79	P55107	1	SL005151	BMP-3b	P55107	2662	ENSG00000266524
16751-15	P16860	2	SL002689	BNP	P16860	4879	ENSG00000120937
16753-46	P12110	3	SL007942	CO6A2	P12110	1292	ENSG00000142173
16754-40	O14936	1	SL019118	CSKP	O14936	8573	ENSG00000147044
16755-195	Q9NR23	1	SL004675	GDF-3	Q9NR23	9573	ENSG00000184344
16756-30	Q7Z4P5	3	SL007504	GDF7	Q7Z4P5	151449	ENSG00000143869
16758-96	P51858	3	SL013046	HDGF	P51858	3068	ENSG00000143321
16760-2	Q9NPH9	4	SL005186	IL-26	Q9NPH9	55801	ENSG00000111536
16763-11	O14960	4	SL017261	LECT2	O14960	3950	ENSG00000145826
16765-52	P02775	3	SL004294	PBP	P02775	5473	ENSG00000163736
16768-3	P14923	3	SL006467	PLAK	P14923	3728	ENSG00000173801
16769-20	P60763	3	SL007310	RAC3	P60763	5881	ENSG00000169750
16770-3	P48304	2	SL012438	REG1B	P48304	5968	ENSG00000172023
16773-29	Q8IX30	3	SL012672	SCUB3	Q8IX30	222663	ENSG00000146197
16781-2	Q8NFI3	4	SL012928	ENASE	Q8NFI3	64772	ENSG00000167280
16785-45	Q01523	2	SL004530	HD-5	Q01523	1670	ENSG00000285251|ENSG00000164816
16792-4	O15389	3	SL005216	Siglec-5	O15389	8778	ENSG00000105501
16802-31	Q9NX40	4	SL010530	OCAD1	Q9NX40	54940	ENSG00000109180
16803-4	P22676	1	SL008657	CALB2	P22676	794	ENSG00000172137|ENSG00000282830
16805-5	O76074	3	SL011405	PDE5A	O76074	8654	ENSG00000138735
16807-35	P45378	4	SL020644	TNNT3	P45378	7140	ENSG00000130595|ENSG00000288250
16809-1	O00746	3	SL006976	NDKM	O00746	4833	ENSG00000103202
16810-3	P31150	3	SL002794	RhoGDI	P31150	2664	ENSG00000203879
16814-13	Q13642	1	SL002083	SLIM 1	Q13642	2273	ENSG00000022267
16818-200	Q9H5V8	2	SL017488	CDCP1	Q9H5V8	64866	ENSG00000163814
16823-75	O95236	1	SL007053	APOL3	O95236	80833	ENSG00000128284
16825-20	P54252	3	SL018716	ATX3	P54252	4287	ENSG00000066427
16828-8	P12109	3	SL002657	Collagen a1(VI)	P12109	1291	ENSG00000142156
16831-7	Q99704	3	SL019539	DOK1	Q99704	1796	ENSG00000115325
16836-1	Q02985	1	SL002693	FHR3	Q02985	10878	ENSG00000116785
16845-15	O95297	1	SL017475	MPZL1	O95297	9019	ENSG00000197965
16847-39	P20337	3	SL008946	RAB3B	P20337	5865	ENSG00000169213
16850-5	O15539	1	SL005359	RGS5	O15539	8490	ENSG00000143248
16851-50	O43819	3	SL018615	SCO2	O43819	9997	ENSG00000284194
16852-10	Q5T2W1	1	SL019239	NHRF3	Q5T2W1	5174	ENSG00000174827
16853-5	Q9NWW6	3	SL006756	NRK1	Q9NWW6	54981	ENSG00000106733
16854-17	Q9Y4Z0	4	SL015367	LSM4	Q9Y4Z0	25804	ENSG00000130520
16856-79	Q15555	3	SL007443	MARE2	Q15555	10982	ENSG00000166974
16857-2	P61019	1	SL008705	RAB2A	P61019	5862	ENSG00000104388
16858-384	Q96D15	1	SL017265	RCN3	Q96D15	57333	ENSG00000142552
16859-100	Q9Y371	3	SL016527	SHLB1	Q9Y371	51100	ENSG00000097033
16863-47	Q8TBE9	1	SL016552	NANP	Q8TBE9	140838	ENSG00000170191
16865-62	Q92804	3	SL013228	RBP56	Q92804	8148	ENSG00000270647|ENSG00000276833
16867-76	Q00536	3	SL007335	PCTK1	Q00536	5127	ENSG00000102225
16872-248	O43708	3	SL007013	MAAI	O43708	2954	ENSG00000100577
16875-13	Q96A72	3	SL019553	MGN2	Q96A72	55110	ENSG00000111196
16877-19	Q9Y3D2	1	SL019317	MSRB2	Q9Y3D2	22921	ENSG00000148450
16882-27	Q9NRX4	3	SL008943	PHP14	Q9NRX4	29085	ENSG00000054148
16883-57	P20338	3	SL007144	RAB4A	P20338	5867	ENSG00000168118
16885-49	Q9UPY8	3	SL020106	MARE3	Q9UPY8	22924	ENSG00000084764
16887-29	Q9Y3E5	1	SL017474	PTH2	Q9Y3E5	51651	ENSG00000141378
16890-37	Q8N6G6	2	SL012697	ATL1	Q8N6G6	92949	ENSG00000178031
16892-23	Q13822	3	SL008778	ENPP2	Q13822	5168	ENSG00000136960
16899-59	Q96SU4	1	SL019034	OSBL9	Q96SU4	114883	ENSG00000117859
16900-29	Q8NFP4	3	SL012713	MDGA1	Q8NFP4	266727	ENSG00000112139
16902-17	P11279	1	SL008407	LAMP1	P11279	3916	ENSG00000185896
16907-3	Q8N3J6	2	SL004806	Nectin-like protein 3	Q8N3J6	253559	ENSG00000175161
16908-5	P23515	1	SL010377	OMGP	P23515	4974	ENSG00000126861
16913-8	O00584	3	SL008937	RNT2	O00584	8635	ENSG00000026297
16914-104	P08571	3	SL001743	sCD14	P08571	929	ENSG00000170458
16915-153	Q9H3S1	1	SL014291	SEM4A	Q9H3S1	64218	ENSG00000196189
16916-19	Q9H5Y7	3	SL018357	SLIK6	Q9H5Y7	84189
16918-198	O15455	1	SL004491	TLR3	O15455	7098	ENSG00000164342
16919-1	P07108	2	SL008480	ACBP	P07108	1622	ENSG00000155368
16922-53	Q9ULL4	1	SL014112	PLXB3	Q9ULL4	5365	ENSG00000198753
16923-20	P35080	1	SL008767	Profilin II	P35080	5217	ENSG00000070087
16926-44	P05186	3	SL000255	Alkaline phosphatase, liver	P05186	249	ENSG00000162551
16927-9	P05160	1	SL003003	Coagulation factor XIII	P05160|P00488	2165|2162	ENSG00000143278|ENSG00000124491
16932-5	P49888	1	SL000580	SULT 1E	P49888	6783	ENSG00000109193
17137-160	P68871	4	SL005328	Beta-globin	P68871	3043	ENSG00000244734
17138-8	P08263	4	SL005253	GST A1-1	P08263	2938	ENSG00000243955
17140-57	Q9GZP0	1	SL014328	PDGFD	Q9GZP0	80310	ENSG00000170962
17145-1	P06702	1	SL004832	S100A8/S100A9	P06702|P05109	6280|6279	ENSG00000163220|ENSG00000143546
17148-7	P30043	1	SL008080	BLVRB	P30043	645	ENSG00000090013
17150-8	P61604	1	SL005698	HSP 10	P61604	3336	ENSG00000115541
17151-84	Q14653	3	SL004509	IRF-3	Q14653	3661	ENSG00000126456
17152-10	P43632	1	SL012437	KI2S4	P43632	3809	ENSG00000276885|ENSG00000274957|ENSG00000274406|ENSG00000276634|ENSG00000284264|ENSG00000283870|ENSG00000275731|ENSG00000276154|ENSG00000274947|ENSG00000275353|ENSG00000276395|ENSG00000283882
17153-46	P43628	3	SL020993	KI2L3	P43628	3804	ENSG00000274830|ENSG00000284510|ENSG00000275623|ENSG00000284333|ENSG00000274952|ENSG00000274108|ENSG00000277317|ENSG00000283702|ENSG00000274402|ENSG00000277924|ENSG00000274410|ENSG00000277484|ENSG00000283790|ENSG00000284504|ENSG00000276459|ENSG00000276218|ENSG00000275008|ENSG00000278327|ENSG00000275658|ENSG00000283708|ENSG00000273887|ENSG00000276590|ENSG00000243772|ENSG00000277554
17154-2	Q15185	1	SL004780	TEBP	Q15185	10728	ENSG00000110958
17155-1	Q9UK41	1	SL005365	VPS28 protein homolog	Q9UK41	51160	ENSG00000160948|ENSG00000285339
17156-72	O15075	2	SL006399	DCAK1	O15075	9201	ENSG00000133083
17158-17	P62253	1	SL019858	UB2G1	P62253	7326	ENSG00000132388
17161-1	P39656	3	SL016423	OST48	P39656	1650	ENSG00000244038
17163-117	P12429	1	SL004210	Annexin III	P12429	306	ENSG00000138772
17164-15	P09525	3	SL004211	annexin IV	P09525	307	ENSG00000196975
17166-4	P55075	1	SL014309	FGF-8F	P55075	2253	ENSG00000107831
17170-15	P10092	2	SL011502	CALCB	P10092	797	ENSG00000175868
17172-19	P02808	1	SL007073	STAT	P02808	6779	ENSG00000126549|ENSG00000282891
17175-5	P52564	1	SL007270	MP2K6	P52564	5608	ENSG00000108984
17176-13	O75475	3	SL014348	PSIP1	O75475	11168	ENSG00000164985
17195-43	Q99933	3	SL000023	BAG-1	Q99933	573	ENSG00000107262
17196-5	Q16740	3	SL011328	ClpP endopeptidase	Q16740	8192	ENSG00000125656
17199-43	Q9NWT6	4	SL021005	HIF1N	Q9NWT6	55662	ENSG00000166135
17200-50	P43626	1	SL020992	KI2L1	P43626	3802	ENSG00000276625|ENSG00000273794|ENSG00000278821|ENSG00000125498|ENSG00000277833|ENSG00000278495|ENSG00000278738
17202-37	Q53EL6	3	SL011994	PDCD4	Q53EL6	27250	ENSG00000150593
17204-17	P11086	3	SL013738	PNMT	P11086	5409	ENSG00000141744
17205-21	P20339	3	SL021017	RAB5A	P20339	5868	ENSG00000144566
17209-27	O00204	1	SL020906	ST2B1	O00204	6820	ENSG00000088002
17210-2	P56279	4	SL020926	TCL1A	P56279	8115	ENSG00000100721
17224-12	P20774	2	SL008055	MIME	P20774	4969	ENSG00000106809
17231-1	P13796	4	SL004609	L-plastin	P13796	3936	ENSG00000136167
17319-1	Q8IZQ5	1	SL006634	SELH	Q8IZQ5	280636	ENSG00000211450
17320-19	Q9NRN7	3	SL013281	ADPPT	Q9NRN7	60496	ENSG00000149313
17325-10	Q16774	3	SL014982	KGUA	Q16774	2987	ENSG00000143774
17326-44	Q9BVJ7	3	SL019563	DUS23	Q9BVJ7	54935	ENSG00000158716
17327-3	Q9BT09	2	SL017270	CNPY3	Q9BT09	10695	ENSG00000137161
17329-2	Q9BUT1	1	SL009125	BDH2	Q9BUT1	56898	ENSG00000164039
17331-138	Q96MU8	1	SL008768	KREM1	Q96MU8	83999	ENSG00000183762
17332-3	Q9NX46	3	SL018690	ARHL2	Q9NX46	54936	ENSG00000116863
17333-20	P11310	1	SL008026	ACADM	P11310	34	ENSG00000117054
17335-18	P63027	1	SL009105	VAMP2	P63027	6844	ENSG00000220205
17336-54	Q70SY1	1	SL019427	CR3L2	Q70SY1	64764	ENSG00000182158
17337-1	P25490	3	SL007165	TYY1	P25490	7528	ENSG00000100811
17341-89	Q9BWD1	3	SL010906	THIC	Q9BWD1	39	ENSG00000120437
17342-13	Q8TD06	4	SL012732	AGR3	Q8TD06	155465	ENSG00000173467
17343-6	O15079	1	SL019113	SNPH	O15079	9751	ENSG00000101298
17344-23	Q9UBI4	3	SL018388	STML1	Q9UBI4	9399	ENSG00000067221
17345-12	Q8N4Q0	1	SL020272	ZADH2	Q8N4Q0	284273	ENSG00000180011
17346-61	Q8NFU4	1	SL012716	FDSCP	Q8NFU4	260436	ENSG00000181617
17347-80	Q96BJ3	3	SL011281	CA080	Q96BJ3	64853	ENSG00000186063
17348-5	P57105	1	SL018443	SYJ2B	P57105	55333	ENSG00000213463
17350-13	Q9UQN3	3	SL009112	CHM2B	Q9UQN3	25978	ENSG00000083937
17355-56	Q9H2B2	1	SL019674	SYT4	Q9H2B2	6860	ENSG00000132872
17356-34	Q8WWZ1	1	SL007561	IL1FA	Q8WWZ1	84639	ENSG00000136697
17357-33	Q9HD40	1	SL020889	SPCS	Q9HD40	51091	ENSG00000109618
17362-5	P40337	1	SL013777	VHL	P40337	7428	ENSG00000134086
17364-8	P08579	1	SL020890	RU2B	P08579	6629	ENSG00000125870
17365-7	Q16773	1	SL016564	KAT1	Q16773	883	ENSG00000171097
17366-6	Q96GG9	1	SL010950	DCNL1	Q96GG9	54165	ENSG00000043093
17367-5	P16949	3	SL004916	Stathmin	P16949	3925	ENSG00000117632
17370-186	Q9NUJ1	3	SL009448	ABHDA	Q9NUJ1	55347	ENSG00000144827
17372-5	Q13541	1	SL010108	4EBP1	Q13541	1978
17377-1	P42330	1	SL005693	Aldose reductase-like C3	P42330	8644	ENSG00000196139
17380-2	P61086	3	SL013054	UBE2K	P61086	3093	ENSG00000078140
17383-4	Q9NSY2	3	SL019784	STAR5	Q9NSY2	80765	ENSG00000172345
17384-110	P08237	1	SL008016	K6PF	P08237	5213	ENSG00000152556
17387-27	Q15653	1	SL004545	IKB-beta	Q15653	4793	ENSG00000104825|ENSG00000282905
17391-10	Q96I25	3	SL015530	SPF45	Q96I25	84991	ENSG00000134453
17393-13	P16219	1	SL005672	SCAD	P16219	35	ENSG00000122971
17396-23	P07327	4	SL008013	ADH1A	P07327	124	ENSG00000187758
17397-8	Q8NBQ5	1	SL012708	DHB11	Q8NBQ5	51170	ENSG00000198189
17398-55	P09601	1	SL004627	HO-1	P09601	3162	ENSG00000100292
17400-71	O14734	3	SL019729	ACOT8	O14734	10005	ENSG00000101473
17403-14	P45954	1	SL006190	acyl-Coenzyme A dehydrogenase	P45954	36	ENSG00000196177
17404-5	Q96KC2	1	SL019712	ARL5B	Q96KC2	221079	ENSG00000165997
17405-2	Q9Y5K5	1	SL007789	UCHL5	Q9Y5K5	51377	ENSG00000116750
17408-2	Q92871	1	SL020888	PMM1	Q92871	5372	ENSG00000100417
17410-5	O15182	1	SL019878	CETN3	O15182	1070	ENSG00000153140
17411-55	Q92890	3	SL015528	UFD1	Q92890	7353	ENSG00000070010
17419-17	Q9UGI8	1	SL013289	TES	Q9UGI8	26136	ENSG00000135269
17427-26	Q9NZ94	1	SL018773	NLGN3	Q9NZ94	54413	ENSG00000196338
17432-25	P27144	4	SL020885	KAD4	P27144	205	ENSG00000162433
17435-43	P13804	1	SL008038	ETFA	P13804	2108	ENSG00000140374
17441-4	P09923	1	SL002514	Alkaline phosphatase, intestine	P09923	248	ENSG00000163295
17447-52	Q6FHJ7	1	SL008544	SFRP4	Q6FHJ7	6424	ENSG00000106483
17449-23	P21926	1	SL008836	CD9	P21926	928	ENSG00000010278
17450-51	P12081	3	SL006248	Histidyl-tRNA synthetase	P12081	3035	ENSG00000170445
17451-13	O43521	4	SL003706	BIM	O43521	10018	ENSG00000153094
17453-34	P00450	1	SL000351	Ceruloplasmin	P00450	1356	ENSG00000047457
17454-15	Q8IUX8	3	SL006311	EGFL6	Q8IUX8	25975	ENSG00000198759
17455-42	P15328	3	SL009337	FOLR1	P15328	2348	ENSG00000110195
17456-53	Q8NBJ4	3	SL010628	GOLM1	Q8NBJ4	51280	ENSG00000135052
17460-51	P20591	1	SL004388	Mx1	P20591	4599	ENSG00000157601
17462-19	P10914	4	SL007108	IRF1	P10914	3659	ENSG00000125347
17466-72	Q96CM8	3	SL008274	ACSF2	Q96CM8	80221	ENSG00000167107
17467-1	Q9BPW9	3	SL015172	DHRS9	Q9BPW9	10170	ENSG00000073737
17468-1	Q9UMX1	4	SL019429	SUFU	Q9UMX1	51684	ENSG00000107882
17474-106	O95619	1	SL020114	YETS4	O95619	8089	ENSG00000127337
17475-18	Q96KB5	4	SL010511	TOPK	Q96KB5	55872	ENSG00000168078
17490-4	Q9H299	3	SL004824	SH3BGRL3-like protein	Q9H299	83442	ENSG00000142669
17495-141	Q9NTG7	1	SL018569	SIR3	Q9NTG7	23410	ENSG00000142082
17505-125	Q9UQQ1	4	SL019672	NALDL	Q9UQQ1	10004	ENSG00000168060
17509-6	P32754	4	SL008852	HPPD	P32754	3242	ENSG00000158104
17510-7	P37108	1	SL013036	SRP14	P37108	6727	ENSG00000140319
17511-10	P78346	4	SL020930	RPP30	P78346	10556	ENSG00000148688
17512-2	Q13287	3	SL007402	NMI	Q13287	9111	ENSG00000123609
17513-11	P50995	3	SL008121	ANX11	P50995	311	ENSG00000122359
17514-48	Q9UL25	3	SL008443	RAB21	Q9UL25	23011	ENSG00000080371
17515-6	P48723	3	SL009344	STCH	P48723	6782	ENSG00000155304
17516-7	P20336	3	SL000562	Rab3A	P20336	5864	ENSG00000105649
17671-58	Q9UNL4	1	SL019227	ING4	Q9UNL4	51147	ENSG00000111653
17672-184	P27352	3	SL006288	Gastric intrinsic factor	P27352	2694	ENSG00000134812
17673-34	Q9Y2D0	1	SL011748	Carbonic Anhydrase VB	Q9Y2D0	11238	ENSG00000169239
17675-17	Q9NPJ3	3	SL019552	ACO13	Q9NPJ3	55856	ENSG00000112304
17676-13	Q15642	3	SL011229	CIP4	Q15642	9322	ENSG00000125733
17680-12	P54762	3	SL016438	EPHB1	P54762	2047	ENSG00000154928
17682-1	P15529	2	SL002600	CD46	P15529	4179	ENSG00000117335
17683-2	Q9P000	3	SL020090	COMD9	Q9P000	29099	ENSG00000110442
17685-9	P06727	3	SL005129	Apo A-IV	P06727	337	ENSG00000110244
17686-27	Q99426	3	SL008284	TBCB	Q99426	1155	ENSG00000105254
17691-1	O14773	1	SL007957	TPP1	O14773	1200	ENSG00000166340
17692-2	O00478	2	SL006193	BT3A3	O00478	10384	ENSG00000111801
17693-2	Q14141	4	SL011221	Septin-6	Q14141	23157	ENSG00000125354
17694-32	Q9UL46	3	SL010943	PSME2	Q9UL46	5721	ENSG00000100911|ENSG00000284889
17696-1	Q86XR7	3	SL004508	TIRP	Q86XR7	100302736	ENSG00000243414
17697-2	Q8WZ82	3	SL021016	OVCA2	Q8WZ82	124641	ENSG00000262664
17698-15	Q969T9	1	SL016498	WBP2	Q969T9	23558	ENSG00000132471
17699-43	Q9UNS1	1	SL015589	TIMELESS	Q9UNS1	8914	ENSG00000111602
17702-53	P22309	1	SL000606	UGT 1A1	P22309	54658	ENSG00000241635
17703-40	O75496	1	SL013724	GEMI	O75496	51053	ENSG00000112312
17704-74	Q92598	1	SL011275	HS105	Q92598	10808	ENSG00000120694
17706-4	Q13522	1	SL020934	PPR1A	Q13522	5502	ENSG00000135447
17710-40	Q16890	1	SL021023	TPD53	Q16890	7164	ENSG00000111907
17711-13	P23763	1	SL020917	VAMP1	P23763	6843	ENSG00000139190
17712-7	Q13907	3	SL013082	IDI1	Q13907	3422	ENSG00000067064
17721-82	O60861	1	SL004797	GAS7	O60861	8522	ENSG00000007237
17722-5	Q02790	1	SL002795	FKBP52 protein	Q02790	2288	ENSG00000004478
17724-3	Q9NZC7	1	SL006762	WWOX	Q9NZC7	51741	ENSG00000186153
17725-37	Q9Y6N9	4	SL013885	USH1C	Q9Y6N9	10083	ENSG00000006611
17726-3	Q9NR31	3	SL016526	SAR1A	Q9NR31	56681	ENSG00000079332
17727-1	O95997	1	SL005062	Securin	O95997	9232	ENSG00000164611
17728-61	O43633	3	SL008404	CHM2A	O43633	27243	ENSG00000130724
17729-20	Q16763	3	SL014981	UBE2S	Q16763	27338	ENSG00000108106
17734-13	O43768	3	SL010230	a-endosulfine	O43768	2029	ENSG00000143420
17735-130	O95166	2	SL020978	GBRAP	O95166	11337	ENSG00000170296
17736-105	Q7Z2E3	1	SL020973	APTX	Q7Z2E3	54840	ENSG00000137074
17737-7	P26440	1	SL011185	IVD	P26440	3712	ENSG00000128928
17738-7	Q9UBG3	1	SL015449	CRNN	Q9UBG3	49860	ENSG00000143536
17739-1	Q16836	3	SL008218	HCDH	Q16836	3033	ENSG00000138796
17742-2	P10301	1	SL008021	RRAS	P10301	6237	ENSG00000126458
17743-14	P49459	4	SL013042	UBE2A	P49459	7319	ENSG00000077721
17744-31	P62491	3	SL016588	RB11A	P62491	8766	ENSG00000103769
17746-77	Q9Y3D6	3	SL010882	FIS1	Q9Y3D6	51024	ENSG00000214253
17747-45	Q13077	4	SL007387	TRAF1	Q13077	7185	ENSG00000056558
17748-21	Q53FA7	3	SL008994	QORX	Q53FA7	9540	ENSG00000115129
17750-8	P31350	1	SL007192	RIR2	P31350	6241	ENSG00000171848
17751-68	P53674	2	SL020925	CRBB1	P53674	1414	ENSG00000100122
17752-24	P78540	1	SL002641	Arginase	P78540	384	ENSG00000081181
17755-5	O60701	1	SL008706	UGDH	O60701	7358	ENSG00000109814
17756-69	P32321	3	SL020918	DCTD	P32321	1635	ENSG00000129187
17757-86	Q9Y376	3	SL006798	CAB39	Q9Y376	51719	ENSG00000135932
17758-79	Q7Z4W1	4	SL009078	DCXR	Q7Z4W1	51181	ENSG00000169738
17760-128	P61964	1	SL020928	WDR5	P61964	11091	ENSG00000196363
17761-2	Q9UKK9	3	SL011310	NUDT5	Q9UKK9	11164	ENSG00000165609
17764-108	P08134	3	SL007087	RHOC	P08134	389	ENSG00000155366
17765-3	O95149	3	SL020983	SPN1	O95149	10073	ENSG00000169371
17766-5	P14598	3	SL004552	NCF-1	P14598	653361	ENSG00000158517
17768-50	Q9UJM8	4	SL020969	HAOX1	Q9UJM8	54363	ENSG00000101323
17769-28	Q8WW12	3	SL013223	PCNP	Q8WW12	57092	ENSG00000081154
17770-42	O43402	1	SL020938	EMC8	O43402	10328	ENSG00000131148
17771-35	O75575	1	SL020977	RPC9	O75575	27297	ENSG00000241258
17772-7	O15205	4	SL014594	UBD	O15205	10537	ENSG00000228913|ENSG00000231968|ENSG00000206468|ENSG00000213886
17773-26	Q99747	3	SL013253	SNAG	Q99747	8774	ENSG00000134265
17774-38	P62318	4	SL013063	SMD3	P62318	6634	ENSG00000100028
17775-8	Q9UI15	3	SL011308	TAGL3	Q9UI15	29114	ENSG00000144834
17776-15	Q9BY49	1	SL020962	PECR	Q9BY49	55825	ENSG00000115425
17777-31	Q96GA7	3	SL020957	SDSL	Q96GA7	113675	ENSG00000139410
17778-19	Q13637	3	SL016450	RAB32	Q13637	10981	ENSG00000118508
17781-191	Q9H492	2	SL020985	MLP3A	Q9H492	84557	ENSG00000101460
17782-23	P09110	1	SL020988	THIK	P09110	30	ENSG00000060971
17783-9	Q96EY8	1	SL020955	MMAB	Q96EY8	326625	ENSG00000139428
17784-23	P60983	3	SL013389	GMFB	P60983	2764	ENSG00000197045
17785-11	O43598	4	SL008449	RCL	O43598	10591	ENSG00000112667
17786-5	O95749	1	SL020915	GGPPS	O95749	9453	ENSG00000152904
17787-1	P30084	3	SL005677	Enoyl-CoA hydratase	P30084	1892	ENSG00000127884
17789-1	Q15274	1	SL008944	NADC	Q15274	23475	ENSG00000103485
17791-25	P37235	1	SL011188	HPCL1	P37235	3241	ENSG00000115756
17792-158	P51649	4	SL020924	SSDH	P51649	7915	ENSG00000112294
17793-4	O95057	1	SL020986	DIRA1	O95057	148252	ENSG00000176490
17794-6	O15305	3	SL005762	Phosphomannomutase 2	O15305	5373	ENSG00000140650
17795-176	O15116	1	SL013520	LSM1	O15116	27257	ENSG00000175324
17796-15	P29218	1	SL009428	IMPA1	P29218	3612	ENSG00000133731
17797-1	Q13616	1	SL010967	CUL1	Q13616	8454	ENSG00000055130
17799-9	O95336	3	SL005373	6PGL	O95336	25796	ENSG00000130313
17800-33	P57086	1	SL006198	SCAND1	P57086	51282	ENSG00000171222
17802-4	Q9NR45	3	SL020967	SIAS	Q9NR45	54187	ENSG00000095380
17804-102	Q9NVS9	3	SL008550	PNPO	Q9NVS9	55163	ENSG00000108439
17805-35	O75940	1	SL020971	SPF30	O75940	10285	ENSG00000119953
17806-6	O00560	3	SL005369	Syntenin 1	O00560	6386	ENSG00000137575
17808-37	Q9NQR4	1	SL012948	NIT2	Q9NQR4	56954	ENSG00000114021
17811-78	O00338	1	SL014570	ST1C2	O00338	6819	ENSG00000198203
17812-2	Q93096	4	SL015125	TP4A1	Q93096	7803	ENSG00000112245
17813-21	Q86WA6	1	SL015053	BPHL	Q86WA6	670	ENSG00000137274
17814-8	O95861	3	SL009020	BPNT1	O95861	10380	ENSG00000162813
17816-58	P61601	1	SL020927	NCALD	P61601	83988	ENSG00000104490
17817-22	Q9NX09	1	SL021006	DDIT4	Q9NX09	54541	ENSG00000168209
17818-22	Q9Y2Z0	3	SL021096	SUGT1	Q9Y2Z0	10910	ENSG00000165416
17819-30	Q6P587	1	SL020941	FAHD1	Q6P587	81889	ENSG00000180185
17820-170	P58340	4	SL020995	MLF1	P58340	4291	ENSG00000178053
17821-20	O60551	3	SL020911	NMT2	O60551	9397	ENSG00000152465
17822-57	Q96A58	1	SL021020	RERG	Q96A58	85004	ENSG00000134533
17823-40	P62316	1	SL013062	SMD2	P62316	6633	ENSG00000125743
17826-341	P29692	3	SL011186	EF1D	P29692	1936	ENSG00000273594|ENSG00000104529
17827-53	Q8TF09	1	SL009441	DLRB2	Q8TF09	83657	ENSG00000168589
17828-3	Q9HCY8	3	SL005106	S100A14	Q9HCY8	57402	ENSG00000189334
17829-2	Q9BQ50	1	SL015174	TREX2	Q9BQ50	11219	ENSG00000183479
17832-12	Q9BXS1	3	SL021002	IDI2	Q9BXS1	91734	ENSG00000148377
17835-28	P27216	1	SL020982	ANX13	P27216	312	ENSG00000104537
17836-17	Q96FQ6	3	SL005108	S100A16	Q96FQ6	140576	ENSG00000188643
17837-5	O15247	1	SL020908	CLIC2	O15247	1193	ENSG00000155962
17843-30	Q9HAB8	3	SL016522	PPCS	Q9HAB8	79717	ENSG00000127125
17849-6	Q9Y295	3	SL021009	DRG1	Q9Y295	4733	ENSG00000185721
17850-42	O43474	1	SL013717	KLF4	O43474	9314	ENSG00000136826
17852-5	Q9Y570	3	SL011319	PPME1	Q9Y570	51400	ENSG00000214517
17854-33	P41227	3	SL020920	NAA10	P41227	8260	ENSG00000102030
17855-28	P49798	1	SL005549	RGS4	P49798	5999	ENSG00000117152
17856-23	Q9NPB1	3	SL020966	NT5M	Q9NPB1	56953	ENSG00000205309
17857-6	P28330	1	SL020990	ACADL	P28330	33	ENSG00000115361
18156-7	Q9NT62	3	SL019804	ATG3	Q9NT62	64422	ENSG00000144848
18158-45	Q14790	1	SL003715	Caspase-8	Q14790	841	ENSG00000064012
18160-2	P22061	1	SL011012	PIMT	P22061	5110	ENSG00000120265
18162-167	Q9NWZ3	3	SL004504	IRAK4	Q9NWZ3	51135	ENSG00000198001
18165-181	Q15819	3	SL008564	UB2V2	Q15819	7336	ENSG00000169139
18166-4	P62745	1	SL007317	RHOB	P62745	388	ENSG00000143878
18170-46	P32322	1	SL014772	P5CR1	P32322	5831	ENSG00000183010
18172-71	Q9Y294	1	SL021360	ASF1A	Q9Y294	25842	ENSG00000111875
18173-11	O95154	1	SL021347	ARK73	O95154	22977	ENSG00000162482
18174-79	Q8WUM4	3	SL008888	PDC6I	Q8WUM4	10015	ENSG00000170248
18175-65	Q99536	4	SL008286	VAT1	Q99536	10493	ENSG00000108828
18177-49	Q13564	1	SL007410	ULA1	Q13564	8883	ENSG00000159593
18178-13	P49591	4	SL011197	SYSC	P49591	6301	ENSG00000031698
18179-56	P52788	1	SL011200	SPSY	P52788	6611	ENSG00000102172
[truncated: 2,685 more rows]

## Sheet: MESA_Pathway_Cluster1
Category	ID	Name	Source	p-value	q-value Bonferroni	q-value FDR B&H	q-value FDR B&Y	Hit Count in Query List	Hit Count in Genome	Hit in Query List
NA

## Sheet: MESA_Pathway_Cluster2
Category	ID	Name	Source	p-value	q-value Bonferroni	q-value FDR B&H	q-value FDR B&Y	Hit Count in Query List	Hit Count in Genome	Hit in Query List
GO: Cellular Component	GO:0030312	external encapsulating structure		2.846e-22	1.255e-19	6.275e-20	4.184e-19	83	416	SERPINA3,IL16,MATN2,AZGP1,MATN3,LRRC32,CHI3L1,VIT,SMOC1,SMOC2,MDK,SVEP1,ITIH3,MXRA7,PTN,CCN5,S100A13,MFAP2,MFAP4,PI3,ANOS1,SERPINB8,ADIPOQ,COCH,EFEMP1,PXDN,SPON1,ANGPTL3,NTN1,FLRT2,MMP1,MMP2,MMP7,MMP12,MMP19,LTBP4,CXCL12,AMBP,VWC2,COL6A3,DPT,NPPA,SOST,FBLN5,COL10A1,ADAMTSL1,SFRP1,VWF,ANGPT2,RARRES2,COMP,CD248,ANXA1,COL28A1,GDF15,ITLN1,CCDC80,REG1A,REG1B,ADAMTS5,OGN,ANGPTL1,TNFRSF11B,LEFTY2,POSTN,…
GO: Cellular Component	GO:0031012	extracellular matrix		2.846e-22	1.255e-19	6.275e-20	4.184e-19	83	416	SERPINA3,IL16,MATN2,AZGP1,MATN3,LRRC32,CHI3L1,VIT,SMOC1,SMOC2,MDK,SVEP1,ITIH3,MXRA7,PTN,CCN5,S100A13,MFAP2,MFAP4,PI3,ANOS1,SERPINB8,ADIPOQ,COCH,EFEMP1,PXDN,SPON1,ANGPTL3,NTN1,FLRT2,MMP1,MMP2,MMP7,MMP12,MMP19,LTBP4,CXCL12,AMBP,VWC2,COL6A3,DPT,NPPA,SOST,FBLN5,COL10A1,ADAMTSL1,SFRP1,VWF,ANGPT2,RARRES2,COMP,CD248,ANXA1,COL28A1,GDF15,ITLN1,CCDC80,REG1A,REG1B,ADAMTS5,OGN,ANGPTL1,TNFRSF11B,LEFTY2,POSTN,…
GO: Cellular Component	GO:0062023	collagen-containing extracellular matrix		6.489e-18	2.862e-15	9.538e-16	6.36e-15	69	352	SERPINA3,IL16,MATN2,AZGP1,MATN3,VIT,SMOC1,SMOC2,MDK,ITIH3,MXRA7,PTN,S100A13,MFAP2,MFAP4,SERPINB8,ADIPOQ,COCH,EFEMP1,PXDN,SPON1,ANGPTL3,NTN1,MMP2,LTBP4,CXCL12,AMBP,VWC2,COL6A3,DPT,NPPA,SOST,FBLN5,COL10A1,ADAMTSL1,SFRP1,VWF,ANGPT2,RARRES2,COMP,ANXA1,COL28A1,GDF15,ITLN1,CCDC80,REG1A,REG1B,ADAMTS5,OGN,ANGPTL1,LEFTY2,POSTN,COL18A1,THBS4,EFNA5,IGFBP6,TIMP1,TIMP2,FGFBP3,SLPI,CST3,CST5,REG3A,LUM,CTSB,CTS…
GO: Molecular Function	GO:0005539	glycosaminoglycan binding		2.878e-13	1.695e-10	1.695e-10	1.179e-09	44	199	REG4,CXCL10,ADGRG1,RSPO4,VIT,SMOC1,SMOC2,MDK,ADA2,NRP1,PTN,CCN5,ANOS1,ANGPTL3,FGFR1,TWSG1,CCL15,GPNMB,MMP7,LTBP4,AMBP,SOST,SFRP1,COMP,COL28A1,CCDC80,APLP2,REG1A,REG1B,ADAMTS5,TNFRSF11B,GREM2,RSPO3,POSTN,TGFBR3,THBS4,FSTL1,FGFBP3,PDCD5,TREM2,REG3A,RSPO1,SOD3,PCOLCE
GO: Molecular Function	GO:0008201	heparin binding		1.334e-12	7.857e-10	3.928e-10	2.733e-09	36	145	REG4,CXCL10,ADGRG1,RSPO4,SMOC1,SMOC2,MDK,ADA2,NRP1,PTN,CCN5,ANOS1,ANGPTL3,FGFR1,TWSG1,CCL15,GPNMB,MMP7,SOST,SFRP1,COMP,COL28A1,CCDC80,APLP2,ADAMTS5,GREM2,RSPO3,POSTN,TGFBR3,THBS4,FSTL1,FGFBP3,PDCD5,RSPO1,SOD3,PCOLCE
GO: Molecular Function	GO:1901681	sulfur compound binding		3.846e-11	2.265e-08	7.552e-09	5.253e-08	41	202	REG4,CXCL10,ADGRG1,RSPO4,DBI,SMOC1,SMOC2,MDK,HNF4A,ADA2,NRP1,PTN,CCN5,ANOS1,ANGPTL3,FGFR1,TWSG1,CCL15,GPNMB,MMP7,AMBP,SOST,SFRP1,COMP,COL28A1,CCDC80,APLP2,ADAMTS5,TNFRSF11B,GREM2,GSTP1,RSPO3,POSTN,TGFBR3,THBS4,FSTL1,FGFBP3,PDCD5,RSPO1,SOD3,PCOLCE
GO: Molecular Function	GO:0005102	signaling receptor binding		4.406e-10	2.595e-07	6.487e-08	4.513e-07	111	982	EPHB2,IL16,SPP1,INHBB,CXCL10,CGA,CGB3,PENK,GABARAP,DBI,CHGB,MDK,HNF4A,ADA2,PTHLH,SVEP1,FABP4,STC1,BID,JAM2,C1QL1,PTN,CCN5,S100A13,BTN3A3,SCGB3A1,NRXN3,ADIPOQ,EFEMP1,PXDN,CCL28,GABARAPL1,CGB1,CFC1,ANGPTL3,MLN,CDNF,PLAUR,FGFR1,CCL14,CCL15,FLRT2,GPNMB,NPW,NMB,VEGFD,LTBP4,TNFSF15,CXCL12,CNTFR,NPPA,NPPB,FBLN5,SFRP1,VWF,CALCB,ANGPT2,RARRES2,COMP,ANXA1,GDF15,IAPP,IBSP,ROR2,APOF,ESM1,CGB7,REG1A,REG1B,IL1…
GO: Molecular Function	GO:0005201	extracellular matrix structural constituent		1.145e-09	6.745e-07	1.349e-07	9.384e-07	26	102	MATN2,MATN3,CHI3L1,MFAP2,MFAP4,ANOS1,ADIPOQ,EFEMP1,PXDN,SPON1,NTN1,LTBP4,COL6A3,DPT,FBLN5,COL10A1,VWF,COMP,COL28A1,OGN,POSTN,COL18A1,THBS4,IGFBP6,LUM,PCOLCE
GO: Biological Process	GO:0030198	extracellular matrix organization		1.296e-08	6.07e-05	2.334e-05	0.0002108	35	189	MATN2,MATN3,VIT,SMOC1,SMOC2,B4GALT1,MFAP4,PXDN,FLRT2,MMP1,MMP2,MMP7,MMP12,MMP19,LTBP4,DPT,FBLN5,COL10A1,ADAMTSL1,COMP,COL28A1,IBSP,CAPG,CCDC80,APLP2,ADAMTS5,TNFRSF11B,POSTN,TGFBR3,COL18A1,CST3,CST5,LUM,TNFRSF1A,TNFRSF1B
GO: Biological Process	GO:0043062	extracellular structure organization		1.296e-08	6.07e-05	2.334e-05	0.0002108	35	189	MATN2,MATN3,VIT,SMOC1,SMOC2,B4GALT1,MFAP4,PXDN,FLRT2,MMP1,MMP2,MMP7,MMP12,MMP19,LTBP4,DPT,FBLN5,COL10A1,ADAMTSL1,COMP,COL28A1,IBSP,CAPG,CCDC80,APLP2,ADAMTS5,TNFRSF11B,POSTN,TGFBR3,COL18A1,CST3,CST5,LUM,TNFRSF1A,TNFRSF1B
GO: Biological Process	GO:0045229	external encapsulating structure organization		1.495e-08	7.003e-05	2.334e-05	0.0002108	35	190	MATN2,MATN3,VIT,SMOC1,SMOC2,B4GALT1,MFAP4,PXDN,FLRT2,MMP1,MMP2,MMP7,MMP12,MMP19,LTBP4,DPT,FBLN5,COL10A1,ADAMTSL1,COMP,COL28A1,IBSP,CAPG,CCDC80,APLP2,ADAMTS5,TNFRSF11B,POSTN,TGFBR3,COL18A1,CST3,CST5,LUM,TNFRSF1A,TNFRSF1B
GO: Molecular Function	GO:0030545	signaling receptor regulator activity		5.543e-08	3.265e-05	5.442e-06	3.786e-05	59	440	IL16,SPP1,INHBB,CXCL10,CGA,CGB3,PENK,CHGB,MDK,ADA2,PTHLH,STC1,PTN,CCN5,SCGB3A1,ADIPOQ,EFEMP1,PXDN,CCL28,CGB1,ANGPTL3,MLN,CDNF,CCL14,CCL15,FLRT2,GPNMB,NMB,VEGFD,TNFSF15,CXCL12,NPPA,NPPB,CALCB,ANGPT2,GDF15,IAPP,CGB7,REG1A,REG1B,IL18BP,KLK3,DLL1,OGN,TNFRSF11B,LEFTY2,GREM2,THBS4,EFNA5,PPY,TIMP1,FSHB,WFIKKN2,REG3A,UCN3,DKK3,DKK2,SEMA3E,MICOS10-NBL1
GO: Molecular Function	GO:0005198	structural molecule activity		1.905e-07	0.0001122	1.603e-05	0.0001115	37	227	MATN2,MATN3,B2M,CHI3L1,MFAP2,MFAP4,PI3,ANOS1,ADIPOQ,EFEMP1,PXDN,SPON1,MYL6B,KRT20,NTN1,LTBP4,VIM,COL6A3,DPT,FBLN5,COL10A1,VWF,COMP,COL28A1,OGN,CSRP3,CRYBB1,POSTN,COL18A1,THBS4,INA,IGFBP6,HSPB6,LUM,TNNT2,RPL12,PCOLCE
GO: Biological Process	GO:0007155	cell adhesion		1.919e-07	0.0008986	0.0002247	0.002029	88	800	EPHB2,EPHB4,EPHB6,RGMB,FSTL3,SPP1,SCARF2,CD300A,AZGP1,B2M,LRRC32,CD55,ADGRG1,CD46,CLSTN2,VIT,SMOC1,SMOC2,MDK,TNFRSF21,SVEP1,CADM2,PTK7,B4GALT1,NRP1,JAM2,PTN,CCN5,MFAP4,ANOS1,SERPINB8,NRXN3,ADIPOQ,PXDN,CCL28,NEGR1,SPON1,ANGPTL3,NTN1,PLAUR,TWSG1,FLRT2,MMP2,GPNMB,MMP12,UNC5D,CXCL12,AMBP,VWC2,COL6A3,DPT,FBLN5,SFRP1,VWF,ANGPT2,COMP,DSC2,PCDHGA10,ANXA1,COL28A1,FOLR2,PCDHGA1,IBSP,MXRA8,PCDHAC2,ESAM,CCDC…
GO: Molecular Function	GO:0005179	hormone activity		6.671e-07	0.0003929	4.911e-05	0.0003417	21	95	INHBB,CGA,CGB3,PENK,CHGB,PTHLH,STC1,ADIPOQ,CGB1,MLN,NMB,NPPA,NPPB,CALCB,GDF15,IAPP,CGB7,PPY,FSHB,REG3A,UCN3
GO: Molecular Function	GO:0048018	receptor ligand activity		1.255e-06	0.0007392	8.213e-05	0.0005713	53	413	IL16,SPP1,INHBB,CXCL10,CGA,CGB3,PENK,CHGB,MDK,ADA2,PTHLH,STC1,PTN,CCN5,SCGB3A1,ADIPOQ,EFEMP1,CCL28,CGB1,ANGPTL3,MLN,CDNF,CCL14,CCL15,FLRT2,GPNMB,NMB,VEGFD,TNFSF15,CXCL12,NPPA,NPPB,CALCB,GDF15,IAPP,CGB7,REG1A,REG1B,KLK3,DLL1,OGN,TNFRSF11B,LEFTY2,GREM2,THBS4,EFNA5,PPY,TIMP1,FSHB,REG3A,UCN3,SEMA3E,MICOS10-NBL1
GO: Molecular Function	GO:0030546	signaling receptor activator activity		1.702e-06	0.001002	0.0001002	0.0006972	53	417	IL16,SPP1,INHBB,CXCL10,CGA,CGB3,PENK,CHGB,MDK,ADA2,PTHLH,STC1,PTN,CCN5,SCGB3A1,ADIPOQ,EFEMP1,CCL28,CGB1,ANGPTL3,MLN,CDNF,CCL14,CCL15,FLRT2,GPNMB,NMB,VEGFD,TNFSF15,CXCL12,NPPA,NPPB,CALCB,GDF15,IAPP,CGB7,REG1A,REG1B,KLK3,DLL1,OGN,TNFRSF11B,LEFTY2,GREM2,THBS4,EFNA5,PPY,TIMP1,FSHB,REG3A,UCN3,SEMA3E,MICOS10-NBL1
GO: Cellular Component	GO:0005604	basement membrane		5.659e-06	0.002496	0.0005985	0.00399	17	76	MATN2,SMOC1,SMOC2,PTN,EFEMP1,PXDN,NTN1,VWC2,COL28A1,CCDC80,COL18A1,THBS4,EFNA5,TIMP1,TIMP2,CST3,CST5
GO: Biological Process	GO:0006959	humoral immune response		5.985e-06	0.02803	0.005606	0.05062	33	221	CXCL10,B2M,CD55,CD46,TNFRSF21,SVEP1,DEFA5,CFD,PI3,ANOS1,CCL28,WFDC2,CCL14,CCL15,MMP7,C9,CXCL12,NPPB,RARRES2,REG1A,REG1B,KLK3,RNASE4,RNASE6,CD5L,IGHA1,IGHA2,SLPI,TREM2,TREM1,CD59,REG3A,LYZ
GO: Cellular Component	GO:0061696	pituitary gonadotropin complex		6.786e-06	0.002992	0.0005985	0.00399	5	6	CGA,CGB3,CGB1,CGB7,FSHB
GO: Biological Process	GO:0007167	enzyme-linked receptor protein signaling pathway		1.237e-05	0.05792	0.009653	0.08716	61	542	EPHB2,EPHB4,EPHB6,RGMB,FSTL3,INHBB,LRRC32,MAP1LC3A,SMOC2,SVEP1,NRP1,PTN,ADIPOQ,EFEMP1,CFC1,CHRDL1,PLAUR,FGFR1,TWSG1,FLRT2,MMP2,VEGFD,LTBP4,VWC2,NPPA,NPPB,SOST,SFRP1,ANGPT2,RARRES2,COMP,GDF15,ROR1,ROR2,ID1,ESM1,DLL1,ANGPTL1,CSRP3,CRK,LEFTY2,GREM2,TGFBR3,EFNA2,EFNA4,EFNA5,EFNB1,EFNB2,IGFBP1,IGFBP2,FSTL1,IGFBP4,IGFBP6,FGFBP3,EPHA2,WFIKKN2,CD59,MAP2K2,DKK3,SNX5,MICOS10-NBL1
GO: Molecular Function	GO:0140678	molecular function inhibitor activity		1.474e-05	0.008684	0.0007894	0.005492	36	260	SERPINA3,LRRC32,CD55,ITIH3,PTN,PI3,ANOS1,STX1A,SERPINB8,PXDN,WFDC2,ANGPTL3,SFN,AMBP,COL6A3,SOST,ANGPT2,ANXA1,COL28A1,ID1,WFDC1,APLP2,REG1A,REG1B,IL18BP,SERPINA11,TIMP1,TIMP2,TIMP4,WFIKKN2,PARVA,SLPI,CST3,CST5,DKK3,DKK2
GO: Biological Process	GO:0048013	ephrin receptor signaling pathway		1.623e-05	0.07602	0.01014	0.09153	11	37	EPHB2,EPHB4,EPHB6,MMP2,CRK,EFNA2,EFNA4,EFNA5,EFNB1,EFNB2,EPHA2
GO: Biological Process	GO:0019730	antimicrobial humoral response		1.731e-05	0.08109	0.01014	0.09153	23	134	CXCL10,B2M,DEFA5,PI3,ANOS1,CCL28,WFDC2,CCL14,CCL15,MMP7,CXCL12,NPPB,RARRES2,REG1A,REG1B,KLK3,RNASE4,RNASE6,IGHA1,IGHA2,SLPI,REG3A,LYZ
GO: Cellular Component	GO:0005788	endoplasmic reticulum lumen		5.633e-05	0.02484	0.00414	0.0276	29	205	FSTL3,SPP1,MATN3,B2M,PENK,DBI,CHGB,TXNDC5,SPON1,CHRDL1,PLAUR,COL6A3,COL10A1,ADAMTSL1,COL28A1,MXRA8,SELENOM,APLP2,ADAMTS5,COL18A1,IGFBP1,FSTL1,IGFBP4,TIMP1,CST3,CNPY3,PRKCSH,LYZ,CTSZ
GO: Biological Process	GO:0001525	angiogenesis		7.81e-05	0.3658	0.04065	0.367	41	338	EPHB2,EPHB4,CXCL10,UNC5B,ADGRG1,CHI3L1,SMOC2,MDK,B4GALT1,NRP1,PTN,NRXN3,PXDN,ANGPTL3,FGFR1,MMP2,GPNMB,VEGFD,MMP19,CXCL12,NOTCH3,NPPB,FBLN5,SFRP1,ANGPT2,ANXA1,ID1,ESM1,KLK3,DLL1,RSPO3,TGFBR3,COL18A1,EFNB2,PPP3R1,EPHA2,HSPB6,PARVA,CD59,TNFRSF1A,SEMA3E
GO: Biological Process	GO:0001967	suckling behavior		8.959e-05	0.4196	0.04196	0.3789	4	5	CNTFR,APLP2,REG1A,REG1B
GO: Biological Process	GO:0019731	antibacterial humoral response		0.0001071	0.5016	0.0456	0.4117	12	52	B2M,DEFA5,PI3,ANOS1,WFDC2,MMP7,KLK3,RNASE4,RNASE6,IGHA1,IGHA2,SLPI
GO: Biological Process	GO:0031175	neuron projection development		0.0001215	0.5693	0.04744	0.4283	54	498	EPHB2,EPHB6,EPOR,IL15RA,SPP1,UNC5B,MATN2,B2M,GAS1,MDK,TNFRSF21,PTK7,NRP1,PTN,ANOS1,NRXN3,EFEMP1,NEGR1,CDNF,NTN1,FGFR1,FLRT2,MMP2,UNC5D,CXCL12,NOTCH3,VIM,SFRP1,ROR1,ROR2,ID1,PCDHAC2,APLP2,CRTAC1,REG1A,REG1B,NLGN1,FAS,CRK,SCARF1,POSTN,THBS4,EFNA2,EFNA4,EFNA5,EFNB1,EFNB2,UNC5C,SLITRK5,PRKCSH,MAP2K2,DCLK1,SEMA3E,MICOS10-NBL1
GO: Molecular Function	GO:0005031	tumor necrosis factor receptor activity		0.0001283	0.07558	0.006298	0.04381	5	9	TNFRSF19,FAS,TNFRSF1A,TNFRSF1B,EDA2R
GO: Molecular Function	GO:0140677	molecular function activator activity		0.0002998	0.1766	0.01358	0.09448	63	624	IL16,SPP1,INHBB,CXCL10,CGA,CGB3,PENK,CHGB,MDK,ADA2,PTHLH,STC1,NRP1,PTN,CCN5,SCGB3A1,ADIPOQ,EFEMP1,CCL28,CGB1,ANGPTL3,MLN,GM2A,CDNF,CCL14,CCL15,FLRT2,GPNMB,NMB,VEGFD,TNFSF15,CXCL12,NPPA,NPPB,CALCB,GDF15,IAPP,RANBP3,CGB7,REG1A,REG1B,KLK3,DLL1,OGN,TNFRSF11B,LEFTY2,GREM2,ARHGAP1,THBS4,EFNA5,PPY,TIMP1,TIMP2,EPHA2,PDCD5,FSHB,TREM2,REG3A,UCN3,MAP2K2,SEMA3E,PCOLCE,MICOS10-NBL1
GO: Molecular Function	GO:0019838	growth factor binding		0.000327	0.1926	0.01376	0.09571	18	111	LRRC32,NRP1,PTN,S100A13,PXDN,CHRDL1,FGFR1,TWSG1,LTBP4,TGFBR3,IGFBP1,IGFBP2,IGFBP4,IGFBP6,FGFBP3,EPHA2,WFIKKN2,REG3A
GO: Molecular Function	GO:0048019	receptor antagonist activity		0.0003772	0.2222	0.01408	0.09794	6	16	PXDN,ANGPT2,IL18BP,WFIKKN2,DKK3,DKK2
GO: Molecular Function	GO:0004866	endopeptidase inhibitor activity		0.0003824	0.2253	0.01408	0.09794	19	122	SERPINA3,ITIH3,PI3,ANOS1,SERPINB8,WFDC2,AMBP,COL6A3,COL28A1,WFDC1,APLP2,SERPINA11,TIMP1,TIMP2,TIMP4,WFIKKN2,SLPI,CST3,CST5
GO: Molecular Function	GO:0008429	phosphatidylethanolamine binding		0.0004208	0.2478	0.01423	0.09902	5	11	CD300A,GABARAP,MAP1LC3A,GABARAPL1,TREM2
GO: Molecular Function	GO:0001968	fibronectin binding		0.0004424	0.2606	0.01423	0.09902	8	29	FSTL3,MFAP2,MMP2,COMP,CCDC80,THBS4,IGFBP6,LRRC15
GO: Molecular Function	GO:0004867	serine-type endopeptidase inhibitor activity		0.0004592	0.2705	0.01423	0.09902	14	77	SERPINA3,ITIH3,PI3,ANOS1,SERPINB8,WFDC2,AMBP,COL6A3,COL28A1,WFDC1,APLP2,SERPINA11,WFIKKN2,SLPI
GO: Molecular Function	GO:0030414	peptidase inhibitor activity		0.000524	0.3086	0.01543	0.1074	19	125	SERPINA3,ITIH3,PI3,ANOS1,SERPINB8,WFDC2,AMBP,COL6A3,COL28A1,WFDC1,APLP2,SERPINA11,TIMP1,TIMP2,TIMP4,WFIKKN2,SLPI,CST3,CST5
GO: Cellular Component	GO:0099081	supramolecular polymer		0.0005551	0.2448	0.03497	0.2332	32	267	CFL2,MDM1,GABARAP,MAP1LC3A,DBI,AIF1L,NRP1,MFAP2,MFAP4,GABARAPL1,MYL6B,KRT20,MMP2,LTBP4,VIM,COL6A3,FBLN5,COL10A1,GLRX3,ANXA1,COL28A1,ROR2,CSRP3,INA,TIMP4,PARVA,CST3,CST5,CLMP,LUM,TNNT2,MAP2K2
GO: Cellular Component	GO:0009986	cell surface		0.0006996	0.3085	0.03856	0.2571	60	613	EPHB2,EPHB6,EPOR,IL15RA,CXCL10,AZGP1,B2M,LRRC32,CD55,CD46,CLSTN2,DLK1,B4GALT1,NRP1,JAM2,PTN,CCN5,HAVCR1,BTN3A3,ANOS1,ADIPOQ,PXDN,CFC1,ANGPTL3,PLAUR,MMP7,TMX3,UNC5D,CXCL12,NOTCH3,CNTFR,AMBP,MRC1,SFRP1,VWF,CD248,ANXA1,FOLR2,ROR1,ROR2,MXRA8,NLGN1,FAS,SLAMF1,TGFBR3,EFNA5,CD5L,EFNB1,TIMP2,EPHA2,UNC5C,TREM2,CD48,TREM1,CD59,CLMP,TNFRSF1A,CTSB,CTSZ,LRRC15
GO: Molecular Function	GO:0050431	transforming growth factor beta binding		0.0007802	0.4596	0.02081	0.1448	6	18	LRRC32,CHRDL1,TWSG1,LTBP4,TGFBR3,WFIKKN2
GO: Molecular Function	GO:0019199	transmembrane receptor protein kinase activity		0.0007823	0.4608	0.02081	0.1448	13	72	EPHB2,EPHB4,EPHB6,PTK7,NRP1,EFEMP1,FGFR1,LTBP4,ROR1,ROR2,TGFBR3,EFNA4,EPHA2
GO: Molecular Function	GO:0019955	cytokine binding		0.0008127	0.4787	0.02081	0.1448	16	100	LRRC32,NRP1,PXDN,CHRDL1,TWSG1,LTBP4,CNTFR,SOST,COMP,IL18BP,GREM2,TGFBR3,WFIKKN2,TNFRSF1A,TNFRSF1B,MICOS10-NBL1
GO: Molecular Function	GO:0005178	integrin binding		0.0009387	0.5529	0.02232	0.1553	17	111	SPP1,SVEP1,JAM2,PTN,CCN5,ANGPTL3,GPNMB,LTBP4,CXCL12,FBLN5,VWF,COMP,IBSP,ESM1,ADAMTS5,THBS4,TIMP2
GO: Molecular Function	GO:0061135	endopeptidase regulator activity		0.0009475	0.5581	0.02232	0.1553	19	131	SERPINA3,ITIH3,PI3,ANOS1,SERPINB8,WFDC2,AMBP,COL6A3,COL28A1,WFDC1,APLP2,SERPINA11,TIMP1,TIMP2,TIMP4,WFIKKN2,SLPI,CST3,CST5
GO: Molecular Function	GO:0050840	extracellular matrix binding		0.001003	0.5908	0.02264	0.1575	10	48	SPP1,ADGRG1,SMOC1,SMOC2,PXDN,AMBP,CD248,ADAMTS5,THBS4,LRRC15
GO: Molecular Function	GO:0036122	BMP binding		0.001077	0.6345	0.02264	0.1575	6	19	CHRDL1,SOST,COMP,GREM2,TGFBR3,MICOS10-NBL1
GO: Molecular Function	GO:0031995	insulin-like growth factor II binding		0.001092	0.6434	0.02264	0.1575	4	8	IGFBP1,IGFBP2,IGFBP4,IGFBP6
GO: Molecular Function	GO:0005042	netrin receptor activity		0.001115	0.6566	0.02264	0.1575	3	4	UNC5B,UNC5D,UNC5C
GO: Molecular Function	GO:0004857	enzyme inhibitor activity		0.001594	0.9386	0.03129	0.2177	25	201	SERPINA3,CD55,ITIH3,PTN,PI3,ANOS1,SERPINB8,WFDC2,ANGPTL3,SFN,AMBP,COL6A3,ANXA1,COL28A1,WFDC1,APLP2,SERPINA11,TIMP1,TIMP2,TIMP4,WFIKKN2,PARVA,SLPI,CST3,CST5
GO: Molecular Function	GO:0004714	transmembrane receptor protein tyrosine kinase activity		0.001728	1	0.03282	0.2283	11	60	EPHB2,EPHB4,EPHB6,PTK7,NRP1,EFEMP1,FGFR1,ROR1,ROR2,EFNA4,EPHA2
GO: Molecular Function	GO:0030547	signaling receptor inhibitor activity		0.001923	1	0.0354	0.2463	6	21	PXDN,ANGPT2,IL18BP,WFIKKN2,DKK3,DKK2
GO: Molecular Function	GO:1904399	heparan sulfate binding		0.002649	1	0.04729	0.329	3	5	MDK,PTN,TNFRSF11B

## Sheet: MESA_Pathway_Cluster3
Category	ID	Name	Source	p-value	q-value Bonferroni	q-value FDR B&H	q-value FDR B&Y	Hit Count in Query List	Hit Count in Genome	Hit in Query List
GO: Cellular Component	GO:0045202	synapse		1.495e-09	1.672e-06	1.672e-06	1.27e-05	295	671	ABL2,MAPT,ACTN1,ACTN2,GRK2,NLGN4X,AP2A2,ACAN,AGER,ATXN3,AKT1,SPARCL1,STX7,NCK2,CUL3,MPST,MPZ,SEMA7A,PPFIA1,ANXA5,KCNAB2,APBB1,APBB2,APOA4,APP,ARF4,PDLIM4,RHOA,ARRB1,TAGLN3,ATP1B2,VAMP4,MDGA1,STX10,CADM3,SNX4,MYO6,ADAM23,HNRNPM,RAB11A,NAPG,NAPA,NCAM1,BDNF,NRP2,NEFL,NEO1,SPHK1,NGF,NGFR,AP1S2,AP1G2,CACNB4,NPTX1,NRCAM,YBX1,NSF,CAMK2A,CAMK2B,NTRK3,CASP3,CBLN1,SYT7,OPHN1,EIF1AY,USP8,PEBP1,PABPC3,PCBP1,…
GO: Biological Process	GO:0045184	establishment of protein localization		7.269e-10	6.966e-06	6.966e-06	6.789e-05	265	590	MAPT,RAB22A,MCL1,UBL4A,DTX3L,FAM3D,AP2A2,AKT1,C1QTNF3,ARRDC3,STX7,ANG,ANGPT1,ANXA5,ANXA7,APBB1,APOC2,APP,ARF4,ARL3,ARRB1,USO1,NXT1,GET3,ASPH,CHRD,VAMP4,STX10,SNX4,MYO6,ADAM9,BAD,HNRNPM,RAB11A,NAPG,NAPA,BMP6,NEO1,NFKBIA,NGFR,AP1S2,AP1G2,CCN3,NSF,CAMK2A,NUP98,FAM3B,OAZ1,AIP,CBL,CBLN1,SYT7,AIFM1,CD33,HGS,CD68,AP4M1,CDC42,CDH1,LARGE1,PCSK1,CDK16,CFL1,RAB3C,SNAP29,NRXN1,PIK3R1,CLTA,SNX8,PLEK,RAB26,STX…
GO: Molecular Function	GO:0008092	cytoskeletal protein binding		3.277e-08	6.848e-05	6.848e-05	0.0005631	143	294	ABL2,MAPT,ACTN1,ACTN2,AIF1,TAGLN2,ALDOA,ANG,ANXA2,APBB1,PDLIM4,RHOA,ARL3,PHPT1,TAGLN3,MYL3,MYO6,MYOC,RAB11A,DRG1,NFKB1,NME1,NRCAM,CAMK2B,CAPZA1,PSTPIP1,OPHN1,PDLIM1,SMC3,PAWR,CDH1,VAPA,CFL1,CEACAM8,TMOD3,TMOD2,RAB3C,TBCB,PIN1,LMOD1,HOMER2,CNN2,ROCK2,KIF23,PACSIN1,BAG2,GMFG,RAB3D,CSRP1,APPL1,MAPK8,TOR1AIP1,KIFBP,CLSTN3,PSG1,PSG3,PSG4,PSG5,PSG9,DAG1,HDGFL3,MAGI2,STMN3,TLN2,DLG4,RAB3A,RAB3B,RAB27A,D…
GO: Biological Process	GO:0015031	protein transport		5.555e-08	0.0005323	0.0002662	0.002594	223	501	RAB22A,MCL1,DTX3L,FAM3D,AP2A2,AKT1,C1QTNF3,ARRDC3,STX7,ANG,ANGPT1,ANXA5,ANXA7,APBB1,APOC2,APP,ARF4,ARL3,ARRB1,USO1,NXT1,ASPH,CHRD,VAMP4,STX10,SNX4,MYO6,ADAM9,BAD,HNRNPM,RAB11A,NAPG,NAPA,BMP6,NEO1,NFKBIA,NGFR,AP1S2,AP1G2,CCN3,NSF,CAMK2A,NUP98,FAM3B,OAZ1,CBL,CBLN1,SYT7,AIFM1,CD33,HGS,AP4M1,CDC42,CDH1,LARGE1,PCSK1,CDK16,CFL1,RAB3C,SNAP29,PIK3R1,CLTA,SNX8,PLEK,RAB26,STX8,A1CF,COMT,DERL1,RAB3D,VPS26A,…
GO: Cellular Component	GO:0099080	supramolecular complex		5.492e-07	0.000614	0.000307	0.002332	160	348	MAPT,ACTN1,ACTN2,AGO3,AIF1,ALDOA,ALPP,CUL3,ANXA5,KCNAB2,PDLIM4,ARL3,MYL3,MYO6,RAB11A,NEFL,BUB1,NME1,NME2,YBX1,NUP98,PSTPIP1,ARHGEF25,PDLIM1,CNOT9,PABPC3,PAWR,MYOM2,PCBP1,CDC42,TMOD3,TMOD2,TRIP10,CIRBP,TBCB,TSTD1,LMOD1,HOMER1,CNP,EIF4E2,COL2A1,ROCK2,COL6A1,KIF23,BAG2,NEK7,RAB3D,CHMP2B,PPP1CC,PPP2R5A,CSRP1,DYNLL2,CST1,CST2,CST4,MAP2K1,LDLRAP1,PSMA6,DAG1,DCN,DDX6,G3BP2,DYNLRB1,JAM3,RAC1,RAC2,DNM2,RA…
GO: Cellular Component	GO:0043209	myelin sheath		9.507e-07	0.001063	0.0003123	0.002373	59	104	MDH2,MIF,ALB,ALDOA,AKR1B1,MPZ,ANXA2,TAGLN3,ATP5PO,MYOC,NAPG,NAPA,NCAM1,BCL2,NDUFV2,NEFL,NME1,NME2,NSF,CA13,PEBP1,CDC42,CDH1,COX5A,PKM,CNP,PACSIN1,PRKCI,PTEN,PHGDH,JAM3,RALA,PDCD6IP,RDX,ENO2,RPS27A,CCT5,SOD1,GAPDH,NFASC,GDI1,GDI2,STX4,PRDX3,GLUL,PLCB1,CNTN2,GPI,GSN,TKT,IGSF8,UCHL1,HSPA5,HSP90AA1,HSPD1,EZR,YWHAG,ITGB1,LDHB
GO: Cellular Component	GO:0031970	organelle envelope lumen		1.118e-06	0.001249	0.0003123	0.002373	27	37	AK2,AKT1,ALPL,APP,RNASET2,MYOC,NME4,FAM3B,AIFM1,REXO2,TIMM8A,TXNDC12,FGR,CACYBP,SOD1,GATM,GFER,STAR,SUOX,HTRA2,SIRT5,PARK7,DIABLO,CHCHD10,STMP1,MICU2,NBR1
GO: Cellular Component	GO:0098794	postsynapse		1.972e-06	0.002205	0.0003717	0.002824	155	341	ABL2,MAPT,ACTN1,ACTN2,GRK2,NLGN4X,AP2A2,AGER,AKT1,NCK2,CUL3,PPFIA1,KCNAB2,APBB1,APP,ARF4,PDLIM4,RHOA,ARRB1,MYO6,HNRNPM,RAB11A,NAPA,NCAM1,NRP2,NEFL,NEO1,NGFR,NRCAM,NSF,CAMK2A,CAMK2B,NTRK3,CASP3,CBLN1,OPHN1,USP8,PCBP1,CDC42,CDH1,CFL1,PDPK1,PDYN,PGR,PIN1,CLTA,PLAT,HOMER2,HOMER1,ROCK2,COMT,PACSIN1,CRKL,CHMP2B,PPP1CC,DYNLL2,LRRTM2,PRKACA,CNTNAP2,PRKAR1B,APPL1,MAPK1,MAPK10,MAP2K1,CLSTN3,PSMA7,DAG1,DAPK…
GO: Cellular Component	GO:0005758	mitochondrial intermembrane space		1.995e-06	0.00223	0.0003717	0.002824	24	32	AK2,AKT1,ALPL,RNASET2,MYOC,NME4,AIFM1,REXO2,TIMM8A,TXNDC12,FGR,SOD1,GATM,GFER,STAR,SUOX,HTRA2,SIRT5,PARK7,DIABLO,CHCHD10,STMP1,MICU2,NBR1
GO: Cellular Component	GO:0036477	somatodendritic compartment		2.899e-06	0.003242	0.0004631	0.003518	187	426	ABL2,ZFYVE27,MAPT,MAX,ACTN1,ACTN2,ACVRL1,AMIGO1,UNC5A,GRK2,NLGN4X,ACAN,AGER,AIF1,ALCAM,ANG,PPFIA1,ANXA5,APBB1,APP,ARF4,PDLIM4,ARG1,RHOA,ARRB1,MDGA1,MYO6,NAP1L4,NCAM1,BDNF,NELL2,NEO1,NGF,NGFR,CCN3,YBX1,NSF,CAMK2A,CAMK2B,CASP3,SYT7,OPHN1,USP8,PEBP1,PABPC3,PAWR,CDC42,PCSK1,PDE9A,PDGFB,CFL1,PDPK1,PDYN,SERPINF1,PGR,SERPINE2,NRXN1,CNGA2,HOMER2,HOMER1,PMM2,COMT,PNMT,ERO1A,BAG2,PPP1CC,CSF1R,PPT1,CST1,PRK…
GO: Biological Process	GO:0010608	post-transcriptional regulation of gene expression		3.604e-07	0.003454	0.0008756	0.008533	83	157	AARS1,AGO3,AKT1,NCK2,ANG,APLP1,APP,YBX1,CNOT9,PA2G4,PABPC3,MAPKAPK2,CIRBP,PKM,EIF4E2,ROCK2,A1CF,MAPK14,PRKCA,MAPK1,MAPK3,DAPK1,DDX6,PURA,PURB,DHFR,TRDMT1,RAN,RBM3,AGO1,EIF2S1,EIF4B,EIF4E,EIF4G2,EIF5,EIF5A,ELAVL1,EPHA4,TACO1,RPS3,RPS4X,EIF1B,RPS6KA3,RPS6KB1,PTK2B,SCO1,CCL5,FOXO3,FMR1,SH3BGRL,SHMT2,PAIP1,TRIM3,HABP4,CELF2,CNOT1,GAPDH,TNRC6B,GCNT2,STAT3,STAU1,METAP1,TMED2,TARBP2,CDC37,THBS1,TIAL1,CA…
GO: Biological Process	GO:0007010	cytoskeleton organization		3.655e-07	0.003503	0.0008756	0.008533	188	419	ABL2,MAPT,ACTN1,ACTN2,ATXN3,AIF1,AKT1,TAGLN2,ALDOA,NCK2,CUL3,ANG,PPFIA1,PDLIM4,RHOA,RHOC,ARRB1,PHPT1,TAGLN3,MYO6,MYOC,RAB11A,BCL2,DRG1,NEFL,CAPZA1,PSTPIP1,OPHN1,PDLIM1,SMC3,ARHGEF1,PAWR,MYOM2,CDC42,CDH1,LARGE1,PDGFA,PDGFB,PDGFRA,CFL1,PDPK1,TMOD3,TMOD2,PFDN2,TRIP10,TBCB,PIK3CA,PIK3R1,PIN1,LMOD1,PLEK,CNN2,ROCK2,KIF23,PACSIN1,BAG4,GMFG,NEK7,CLIC4,CHMP2B,CSF1R,CSRP1,PRKCI,CCN2,PRKCQ,MAPK1,MAPK3,MAPK8…
GO: Molecular Function	GO:0019902	phosphatase binding		1.772e-06	0.003703	0.001174	0.009652	61	110	MAPT,AKT1,PDLIM4,TBK1,BAD,NCAM1,BCL2,CLEC12A,SPHK1,PSTPIP1,CD33,PAWR,CDH1,CFL1,CEACAM8,PIK3R1,PPP1CC,MAPK14,CSF1R,CSK,MAPK1,MAPK3,MAPK8,PSG1,PSG3,PSG4,PSG5,PSG9,SIRPA,MAGI2,DLG2,DLG4,PPP1R3B,ENSA,LILRB2,RPS6KB1,SIRPB1,FER,PPME1,PSG8,FMR1,SHC1,SOD1,ARPP19,STAT1,STAT3,STAT6,STAU1,SYK,LILRB4,GRB2,NPTXR,CARHSP1,HSP90AA1,IGBP1,INSR,ITGA1,JUP,LGALS3,SMAD2,SMAD3
GO: Molecular Function	GO:0032555	purine ribonucleotide binding		1.971e-06	0.00412	0.001174	0.009652	229	535	AARS1,ABL2,ACADVL,RAB22A,MCM6,ACVRL1,MAP3K3,GRK2,ADSS2,AK2,PIP4K2B,AKT1,STK24,ANXA6,APAF1,NUDT2,APRT,YARS1,PDXK,ARF4,RHOA,RHOC,ARHGDIB,ARL3,MTHFD1,TBK1,GET3,PDE5A,MVD,MYO6,RAB11A,RIPK2,DRG1,GMPS,SPHK1,BTK,BUB1,NME1,NME2,NME4,NSF,CAMK2A,CAMK2B,NTRK3,DDR2,CARS1,RUNX3,PAPSS1,SMC3,PEBP1,CDC42,CDK16,UBE2L6,PDGFRA,PDK2,MAPKAPK2,PDPK1,OLA1,RAB3C,LONP1,PIK3CA,PIM1,PIP4K2A,PKM,CNGA2,RAB26,ROCK2,KIF23,NEK7…
GO: Cellular Component	GO:0036464	cytoplasmic ribonucleoprotein granule		5.155e-06	0.005763	0.0007204	0.005473	42	70	MAPT,AGO3,YBX1,CNOT9,PABPC3,PCBP1,CDC42,CIRBP,TSTD1,EIF4E2,ROCK2,PSMA6,DDX6,G3BP2,RAC1,ZFAND1,AGO1,G3BP1,EIF2S1,EIF4E,SERPINB1,ELAVL1,DDX19A,RPS4X,NXF1,FMR1,HABP4,CNOT1,SNRPG,TNRC6B,STAU1,TIAL1,POLI,DDX19B,CARHSP1,APOBEC3G,HNRNPA2B1,HNRNPAB,KPNB1,KPNA2,FXR1,DCP1B
GO: Molecular Function	GO:0019903	protein phosphatase binding		2.806e-06	0.005864	0.001174	0.009652	53	93	MAPT,AKT1,PDLIM4,TBK1,BAD,BCL2,CLEC12A,SPHK1,PSTPIP1,CD33,PAWR,CDH1,CFL1,CEACAM8,PIK3R1,PPP1CC,MAPK14,CSF1R,CSK,MAPK8,PSG1,PSG3,PSG4,PSG5,PSG9,SIRPA,DLG2,DLG4,PPP1R3B,ENSA,LILRB2,RPS6KB1,SIRPB1,FER,PPME1,PSG8,FMR1,SHC1,SOD1,ARPP19,STAT1,STAT3,STAT6,STAU1,LILRB4,GRB2,NPTXR,HSP90AA1,IGBP1,INSR,ITGA1,JUP,LGALS3
GO: Molecular Function	GO:0035639	purine ribonucleoside triphosphate binding		3.247e-06	0.006787	0.001174	0.009652	214	498	AARS1,ABL2,RAB22A,MCM6,ACVRL1,MAP3K3,GRK2,ADSS2,AK2,PIP4K2B,AKT1,STK24,ANXA6,APAF1,NUDT2,YARS1,PDXK,ARF4,RHOA,RHOC,ARL3,MTHFD1,TBK1,GET3,MVD,MYO6,RAB11A,RIPK2,DRG1,GMPS,SPHK1,BTK,BUB1,NME1,NME2,NME4,NSF,CAMK2A,CAMK2B,NTRK3,DDR2,CARS1,RUNX3,PAPSS1,SMC3,PEBP1,CDC42,CDK16,UBE2L6,PDGFRA,PDK2,MAPKAPK2,PDPK1,OLA1,RAB3C,LONP1,PIK3CA,PIM1,PIP4K2A,PKM,RAB26,ROCK2,KIF23,NEK7,RAB3D,MAPK14,CSF1R,CSK,PRKACA,U…
GO: Biological Process	GO:0006417	regulation of translation		8.624e-07	0.008264	0.001354	0.01319	63	113	AARS1,AGO3,AKT1,NCK2,ANG,APLP1,APP,YBX1,CNOT9,PA2G4,CIRBP,PKM,EIF4E2,PRKCA,MAPK1,MAPK3,DAPK1,DDX6,PURA,PURB,DHFR,RBM3,AGO1,EIF2S1,EIF4B,EIF4E,EIF4G2,EIF5,EIF5A,ELAVL1,EPHA4,TACO1,RPS3,RPS4X,EIF1B,RPS6KA3,RPS6KB1,PTK2B,CCL5,FOXO3,FMR1,SH3BGRL,SHMT2,PAIP1,TRIM3,HABP4,CNOT1,GAPDH,TNRC6B,METAP1,TMED2,TARBP2,THBS1,PLXNB2,HSPB1,EIF4H,EIF5A2,IL6,ILF3,ITGA2,DDX39B,FXR1,ALKBH3
GO: Molecular Function	GO:0032553	ribonucleotide binding		4.07e-06	0.008506	0.001174	0.009652	230	542	AARS1,ABL2,ACADVL,RAB22A,MCM6,ACVRL1,MAP3K3,GRK2,ADSS2,AK2,PIP4K2B,AKT1,STK24,ANXA6,APAF1,NUDT2,APRT,YARS1,PDXK,ARF4,RHOA,RHOC,ARHGDIB,ARL3,MTHFD1,TBK1,GET3,PDE5A,MVD,MYO6,RAB11A,RIPK2,DRG1,GMPS,SPHK1,BTK,BUB1,NME1,NME2,NME4,NSF,CAMK2A,CAMK2B,NTRK3,DDR2,CARS1,RUNX3,PAPSS1,SMC3,PEBP1,CDC42,CDK16,UBE2L6,PDGFRA,PDK2,MAPKAPK2,PDPK1,OLA1,RAB3C,LONP1,PIK3CA,PIM1,PIP4K2A,PKM,CNGA2,RAB26,ROCK2,KIF23,NEK7…
GO: Molecular Function	GO:0045296	cadherin binding		4.286e-06	0.008959	0.001174	0.009652	75	145	TAGLN2,ALDOA,STK24,ANXA2,VASN,USO1,NEO1,CAPZA1,CBL,USP8,PDLIM1,PCBP1,CDH1,CDH11,CDH12,CDH15,CDH17,VAPA,TMOD3,OLA1,EPS15L1,CLIC1,PKM,CNN2,CRKL,CHMP2B,CLINT1,IST1,DDX6,PTPN11,RAB1A,RAN,RDX,EEF1D,SH3GLB1,EIF4G2,EIF5,PAK4,LRRC59,EHD4,S100A11,FASN,PPME1,BAIAP2,FLNA,PUF60,AHSA1,PAICS,MAPRE1,CCT8,NUDC,SNX1,SWAP70,SRC,UNC45A,STAT1,TMPO,HDLBP,PARK7,ARFIP2,CEMIP2,HSPA1A,HSPA5,VASP,VCL,HSP90AB1,EZR,DNAJB1,E…
GO: Molecular Function	GO:0090079	translation regulator activity, nucleic acid binding		4.493e-06	0.009391	0.001174	0.009652	23	31	MCTS1,DENR,EIF3G,EIF3J,EIF1AY,PCBP1,EIF4E2,PURA,PURB,DHFR,EEF1D,EIF2S1,EIF4B,EIF4E,EIF4G2,EIF5,EIF5A,EIF1B,MTIF3,EIF1AD,PAIP1,EIF4H,EIF5A2
GO: Cellular Component	GO:0035770	ribonucleoprotein granule		8.556e-06	0.009566	0.0009668	0.007345	42	71	MAPT,AGO3,YBX1,CNOT9,PABPC3,PCBP1,CDC42,CIRBP,TSTD1,EIF4E2,ROCK2,PSMA6,DDX6,G3BP2,RAC1,ZFAND1,AGO1,G3BP1,EIF2S1,EIF4E,SERPINB1,ELAVL1,DDX19A,RPS4X,NXF1,FMR1,HABP4,CNOT1,SNRPG,TNRC6B,STAU1,TIAL1,POLI,DDX19B,CARHSP1,APOBEC3G,HNRNPA2B1,HNRNPAB,KPNB1,KPNA2,FXR1,DCP1B
GO: Cellular Component	GO:0015629	actin cytoskeleton		8.647e-06	0.009668	0.0009668	0.007345	82	164	ABL2,RAB22A,ACTN1,ACTN2,AIF1,TAGLN2,ALDOA,ANG,GFRAL,ANXA2,PDLIM4,TAGLN3,CD274,MYL3,MYO6,DDR2,CAPZA1,PSTPIP1,OPHN1,PDLIM1,PAWR,CDH1,CFL1,TMOD3,TMOD2,LMOD1,CNN2,GMFG,CLIC4,CSRP1,DYNLL2,PRKCB,MAPK8,DAPK1,PTPN11,TLN2,RAB5A,JAM3,RAC1,RAC2,DNM2,RAC3,FERMT3,DPYSL3,PDCD6IP,RDX,ARPC1B,EPB41,EPHA3,TAX1BP3,FER,BAIAP2,FGR,FLII,FLNA,DCTN2,SMTN,MYL12A,DCTN6,ENAH,SEPTIN11,SNCA,FYN,SWAP70,SRC,GBP1,GMFB,GSN,TNNI2…
GO: Biological Process	GO:0051130	positive regulation of cellular component organization		1.246e-06	0.01194	0.001354	0.01319	236	552	ABL2,ZFYVE27,MAPT,MBL2,LRTM1,ACTN2,ACVRL1,AMIGO1,AGER,PIP4K2B,STK24,NCK2,CUL3,ANGPT1,SEMA7A,ANXA2,APBB1,APOC2,APP,PDLIM4,RHOA,RHOC,ARRB1,HAMP,ATP1B2,SNX4,TNFSF14,MYOC,ADAM9,BAD,BDNF,DRG1,NEFL,SPHK1,BTK,BUB1,NGF,NGFR,NME1,NME2,NSF,CAMK2B,NTRK3,DDR2,CBL,CBLN1,SYT7,USP8,CD14,PEBP1,ADGRE5,CDC42,CDH17,PDGFB,ENPP2,CFL1,SERPINF1,PFDN2,COLEC11,SERPINE2,NRXN1,PIK3CA,PIK3R1,PIP4K2A,LMOD1,PLEK,PLXNA1,ATG5,R…
GO: Biological Process	GO:0070925	organelle assembly		1.25e-06	0.01198	0.001354	0.01319	116	241	MAPT,ACTN2,PIP4K2B,AKT1,STX7,ARF4,RHOA,ARL3,SNX4,RAB11A,DRG1,AP1S2,NPTX1,NTRK3,CBLN1,SYT7,SMC3,HGS,MYOM2,AP4M1,PDGFRA,TMOD3,TMOD2,SNAP29,CIRBP,NRXN1,PIP4K2A,LMOD1,ATG5,KIF23,UBQLN2,TBPL1,NEK7,CRKL,CHMP2B,CSRP1,LRRTM2,MAPK8,MAPK9,CTSD,TBC1D5,IST1,PTEN,DDX6,DUSP23,PTPRD,PTPRS,G3BP2,NECTIN2,RAB1A,RAB5A,DNM2,RALB,PDCD6IP,RDX,EDN1,SH3GLB1,G3BP1,EIF2S1,SBDS,EIF5,RPS3,RPS5,EHD4,PTK2B,NIP7,SDCBP,FLII,FLN…
GO: Biological Process	GO:0006412	translation		1.261e-06	0.01208	0.001354	0.01319	84	163	AARS1,AGO3,AKT1,NCK2,ANG,MCTS1,APLP1,APP,DENR,YARS1,EIF3G,EIF3J,DRG1,YBX1,CARS1,EIF1AY,CNOT9,PA2G4,CIRBP,PKM,EIF4E2,MRPL33,PRKCA,MAPK1,MAPK3,DAPK1,DARS1,DDX6,SARS2,PURA,PURB,DHFR,RBM3,DARS2,EEF1D,AGO1,EIF2S1,EIF4B,EIF4E,EIF4G2,EIF5,EIF5A,ELAVL1,EPHA4,TACO1,RPS3,RPS4X,EIF1B,RPS5,RPS6KA3,RPS6KB1,RPS27A,RRBP1,PTK2B,CCL5,FOXO3,MTIF3,FMR1,SH3BGRL,EIF1AD,SHMT2,PAIP1,TRIM3,HABP4,CNOT1,GAPDH,TNRC6B,METAP…
GO: Molecular Function	GO:0045182	translation regulator activity		5.786e-06	0.01209	0.001344	0.01105	27	39	MCTS1,DENR,EIF3G,EIF3J,EIF1AY,PCBP1,CIRBP,EIF4E2,PURA,PURB,DHFR,EEF1D,EIF2S1,EIF4B,EIF4E,EIF4G2,EIF5,EIF5A,EIF1B,MTIF3,FMR1,EIF1AD,PAIP1,TRIM3,EIF4H,EIF5A2,FXR1
GO: Biological Process	GO:0030168	platelet activation		1.271e-06	0.01218	0.001354	0.01319	51	87	ACTN1,C1QTNF1,TREML1,CD40LG,FIBP,PDGFA,PDGFB,PDGFRA,PF4,SERPINE2,CLIC1,PIK3CA,PLEK,MAPK14,CSRP1,PRKCA,PRKCQ,PSG1,PSG3,PSG4,PSG5,PSG9,PTPN6,FERMT3,GP6,SAA1,FGA,FGB,PSG8,VAV3,FGG,FGL1,SELP,FLNA,MYL12A,SRC,METAP1,SYK,GP5,TEC,UBASH3B,VAV1,HSPB1,VCL,IL6,IL6R,IL6ST,ILK,ITGB3,JAK2,LYN
GO: Cellular Component	GO:0098978	glutamatergic synapse		1.383e-05	0.01546	0.001406	0.01068	144	322	ABL2,ACTN1,ACTN2,GRK2,NLGN4X,ACAN,AKT1,SPARCL1,CUL3,KCNAB2,APBB1,ARF4,RHOA,MYO6,ADAM23,HNRNPM,RAB11A,NAPA,NCAM1,BDNF,NRP2,NEO1,CACNB4,NPTX1,NRCAM,CAMK2A,CAMK2B,NTRK3,CASP3,CBLN1,SYT7,OPHN1,USP8,CDC42,CDH1,CDH11,CFL1,CRELD1,NRXN1,PIN1,CLTA,PLAT,HOMER2,HOMER1,PLXNA1,ATG5,ROCK2,COMT,PACSIN1,NRG2,CHMP2B,PPP1CC,MAPK14,DYNLL2,LRRTM2,PRKACA,CNTNAP2,PLXNA4,PRKAR1B,APPL1,CTBP1,PRKCI,MAPK3,MAPK10,MAP2K1,CL…
GO: Biological Process	GO:0070527	platelet aggregation		2.257e-06	0.02163	0.001984	0.01933	37	58	ACTN1,C1QTNF1,FIBP,PDGFRA,SERPINE2,CLIC1,PLEK,CSRP1,PRKCA,PRKCQ,PSG1,PSG3,PSG4,PSG5,PSG9,PTPN6,FERMT3,GP6,FGA,FGB,PSG8,FGG,FGL1,FLNA,MYL12A,METAP1,SYK,UBASH3B,HSPB1,VCL,IL6,IL6R,IL6ST,ILK,ITGB3,JAK2,LYN
GO: Biological Process	GO:0097435	supramolecular fiber organization		2.327e-06	0.0223	0.001984	0.01933	140	304	ABL2,MAPT,ACTN1,ACTN2,ACAN,AIF1,TAGLN2,ALDOA,NCK2,CUL3,ANG,ANXA2,PPFIA1,APP,PDLIM4,RHOA,RHOC,ARRB1,TAGLN3,MYO6,MYOC,RAB11A,BCL2,DRG1,NEFL,PLOD3,DDR2,CAPZA1,PSTPIP1,SERPINH1,USP8,PDLIM1,ARHGEF1,PAWR,MYOM2,CDC42,CDSN,PDGFRA,CFL1,TMOD3,TMOD2,PFDN2,TBCB,PIK3CA,PIK3R1,PIN1,LMOD1,PLEK,CNN2,COL2A1,ROCK2,COL6A1,PACSIN1,ERO1A,BAG4,GMFG,CSRP1,CST1,CST2,CST4,PRKCI,CCN2,PRKCQ,MAPK8,SIRPA,ELMO1,HDGFL3,STMN3,A…
GO: Cellular Component	GO:0070161	anchoring junction		2.058e-05	0.02301	0.001918	0.01457	162	371	ACTN1,ACTN2,JAG1,AKT1,ALCAM,AKR1B1,GFRAL,ANXA2,PPFIA1,ANXA5,ANXA6,APP,PDLIM4,RHOA,HAMP,CADM3,LAYN,ADAM9,NCAM1,NGFR,NME2,PLEKHA7,CCN3,DDR2,CAPZA1,CBL,CD2,PDLIM1,ADGRE5,IL1RL1,CDC42,CDH1,CDH11,CDH12,CDH15,CDH17,VAPA,CDSN,CFL1,PDPK1,CEACAM8,TMOD3,NRXN1,PIK3CA,PIK3R1,CNN2,KIF23,CLIC4,PPP1CC,REXO2,CSK,PCDHGA12,CSRP1,DEF6,CNTNAP2,PRKCA,PRKCI,MAPK1,MAPK3,MAP2K1,PSG1,PSG3,PSG4,PSG5,PSG9,DAG1,DDX6,MAGI2,P…
GO: Biological Process	GO:0007599	hemostasis		2.484e-06	0.0238	0.001984	0.01933	76	146	ACTN1,C1QTNF1,TREML1,ANXA2,ANXA5,ANXA7,SERPING1,CD40LG,FIBP,PDGFA,PDGFB,PDGFRA,PF4,SERPINA1,SERPINE2,CLIC1,PIK3CA,PLAT,PLEK,MAPK14,CSRP1,PRKCA,PRKCQ,PSG1,PSG3,PSG4,PSG5,PSG9,PTPN6,RAB27A,FERMT3,EDN1,GP6,F3,F8,SAA1,FBLN1,FGA,FGB,PSG8,VAV3,FGG,FGL1,SELP,FLNA,SHH,MYL12A,SCUBE1,SRC,GAS6,HPSE,METAP1,SYK,LILRB4,GP5,GPI,TEC,MPIG6B,TFPI,THBS1,UBASH3B,TPSAB1,HGFAC,VAV1,HSPB1,VCL,IL6,IL6R,IL6ST,ILK,ITGA2,I…
GO: Biological Process	GO:1901652	response to peptide		2.78e-06	0.02664	0.002001	0.0195	223	522	MCL1,GRK2,AIF1,AKT1,ALPL,ANGPT1,BIRC2,APP,ARG1,RHOA,ASAH1,TBK1,CD274,VAMP4,ADAM23,ADAM9,BAD,RIPK2,IL20RA,BCAT2,BCL2,TNFRSF17,NRP2,SPHK1,NFKB1,BTK,NFKBIA,CPNE1,CACNB4,YBX1,CAMK2A,CASP3,CXCL16,CBL,OSM,CD14,CNOT9,TNFRSF13C,IL1RL1,CDC42,PCSK1,CRLF1,PDGFB,MAPKAPK2,CFL1,SERPINF1,PF4,TICAM2,SERPINA1,PIM1,PIK3R1,TOLLIP,LILRA5,EIF4E2,STX8,COL6A1,COMT,BAG4,CCL4L2,MED1,PPBP,CRKL,MAPK14,CSF1R,CSF2RA,ISG15,PR…
GO: Biological Process	GO:0030036	actin cytoskeleton organization		3.047e-06	0.0292	0.002001	0.0195	121	257	ABL2,ACTN1,ACTN2,ATXN3,AIF1,TAGLN2,ALDOA,NCK2,CUL3,ANG,PPFIA1,PDLIM4,RHOA,RHOC,ARRB1,PHPT1,TAGLN3,MYO6,MYOC,BCL2,CAPZA1,PSTPIP1,OPHN1,PDLIM1,PAWR,MYOM2,CDC42,CDH1,PDGFA,PDGFB,PDGFRA,CFL1,PDPK1,TMOD3,TMOD2,TRIP10,PIK3CA,PIK3R1,LMOD1,PLEK,CNN2,ROCK2,PACSIN1,BAG4,GMFG,CSF1R,CSRP1,PRKCI,CCN2,PRKCQ,SIRPA,ELMO1,TLN2,ARHGAP25,RAB13,JAM3,RAC1,RAC2,DNM2,RAC3,RALA,RAN,DPYSL3,RAP1GDS1,PDCD6IP,DNAJB6,RDX,ARP…
GO: Biological Process	GO:0032880	regulation of protein localization		3.132e-06	0.03001	0.002001	0.0195	172	388	MAPT,CNPY4,DTX3L,ACTN2,FAM3D,AKT1,C1QTNF3,STX7,ANG,ANGPT1,PPFIA1,ANXA5,ANXA7,KCNAB2,APBB1,APP,ARRB1,ASPH,VAMP4,STX10,ADAM9,BAD,HNRNPM,RAB11A,BCL2,BDNF,BMP6,NEO1,NGFR,CCN3,CACNB4,CAMK2A,CAMK2B,OAZ1,SYT7,USP8,CD33,CDC42,CDH1,PCSK1,CDK16,CFL1,PDPK1,NRXN1,PIK3CA,PIK3R1,PIN1,ROCK2,STX8,A1CF,BAG4,PPID,CRKL,PPP2R5A,MAPK14,CSK,SUN5,PRKACA,PRKCB,APPL1,PRKCI,PRKCQ,MAPK1,MAPK8,MAP2K1,CTSD,LDLRAP1,CLSTN3,DAG…
GO: Cellular Component	GO:0031252	cell leading edge		2.729e-05	0.03051	0.002057	0.01563	82	168	ABL2,MAPT,RAB22A,ACTN1,UNC5A,KITLG,AIF1,AKT1,ANXA2,APBB1,APBB2,APP,ARF4,PDLIM4,RHOA,PHPT1,LAYN,MYO6,NGFR,NME1,NME2,PSTPIP1,PABPC3,ADGRE5,CDC42,CDH1,PDE9A,CFL1,TMOD3,PIK3CA,PLEK,PACSIN1,CNTNAP2,APPL1,PRKCI,SH3BGRL3,PIEZO1,DAG1,TLN2,TESC,RAB5A,RAB13,RAC1,RAC2,DNM2,RAC3,DPYSL3,SRA1,RDX,PLEKHA1,RPS3,ADGRE2,S100A6,PTK2B,S100A11,FER,BAIAP2,FGR,ENAH,SNX1,SWAP70,SRC,PLXND1,STX3,STX4,STMN2,GSN,CDC37,TIAM1…
GO: Cellular Component	GO:0044309	neuron spine		2.804e-05	0.03134	0.002057	0.01563	44	78	ABL2,MAPT,ACTN1,ACTN2,GRK2,PPFIA1,APBB1,APP,ARF4,PDLIM4,RHOA,ARRB1,NGFR,CAMK2A,OPHN1,USP8,CDC42,CFL1,PDYN,PGR,HOMER1,COMT,PPP1CC,PRKACA,CNTNAP2,PTEN,DLG4,RAC1,RGS10,EPHA4,PTK2B,FCGR2A,FCGR2B,BAIAP2,FMR1,SEPTIN11,SNX1,SRI,STX4,SYT11,TIAM1,DNAJB1,ITGB1,FXR1
GO: Cellular Component	GO:0097447	dendritic tree		2.961e-05	0.03311	0.002057	0.01563	129	287	ABL2,ZFYVE27,MAPT,MAX,ACTN1,ACTN2,ACVRL1,AMIGO1,GRK2,NLGN4X,ALCAM,PPFIA1,ANXA5,APBB1,APP,ARF4,PDLIM4,RHOA,ARRB1,MDGA1,NAP1L4,BDNF,NELL2,NGF,NGFR,CCN3,YBX1,NSF,CAMK2A,CAMK2B,SYT7,OPHN1,USP8,PABPC3,CDC42,PCSK1,PDGFB,CFL1,PDYN,PGR,HOMER2,HOMER1,COMT,PNMT,ERO1A,BAG2,PPP1CC,PPT1,PRKACA,CNTNAP2,PRKCA,MAPK1,MAPK8,MAP2K1,CLSTN3,PTEN,MAGI2,PTPN6,PURA,DLG2,DLG4,RAB5A,RAB27A,RAC1,RBM3,GLRX2,RGS10,EIF4B,EIF5…
GO: Cellular Component	GO:0030425	dendrite		2.961e-05	0.03311	0.002057	0.01563	129	287	ABL2,ZFYVE27,MAPT,MAX,ACTN1,ACTN2,ACVRL1,AMIGO1,GRK2,NLGN4X,ALCAM,PPFIA1,ANXA5,APBB1,APP,ARF4,PDLIM4,RHOA,ARRB1,MDGA1,NAP1L4,BDNF,NELL2,NGF,NGFR,CCN3,YBX1,NSF,CAMK2A,CAMK2B,SYT7,OPHN1,USP8,PABPC3,CDC42,PCSK1,PDGFB,CFL1,PDYN,PGR,HOMER2,HOMER1,COMT,PNMT,ERO1A,BAG2,PPP1CC,PPT1,PRKACA,CNTNAP2,PRKCA,MAPK1,MAPK8,MAP2K1,CLSTN3,PTEN,MAGI2,PTPN6,PURA,DLG2,DLG4,RAB5A,RAB27A,RAC1,RBM3,GLRX2,RGS10,EIF4B,EIF5…
GO: Biological Process	GO:0007015	actin filament organization		3.542e-06	0.03394	0.002121	0.02067	81	159	ABL2,ACTN1,ACTN2,AIF1,TAGLN2,ALDOA,NCK2,CUL3,ANG,PPFIA1,PDLIM4,RHOA,RHOC,ARRB1,TAGLN3,MYO6,MYOC,BCL2,CAPZA1,PSTPIP1,PDLIM1,PAWR,CDC42,CFL1,TMOD3,TMOD2,PIK3CA,PIK3R1,LMOD1,PLEK,CNN2,ROCK2,PACSIN1,BAG4,GMFG,PRKCI,CCN2,PRKCQ,SIRPA,ELMO1,ARHGAP25,RAC1,RAC2,DNM2,RAC3,DPYSL3,RDX,ARPC1B,SORBS3,EPHA1,SIRPB1,PTK2B,FER,CCL11,BAIAP2,CX3CL1,FLII,FLNA,CYRIB,ENAH,GHRL,SWAP70,SRC,ARFIP1,GMFB,GRB2,GSN,TPM4,ARFIP…
GO: Cellular Component	GO:0043197	dendritic spine		3.128e-05	0.03498	0.002057	0.01563	43	76	ABL2,MAPT,ACTN1,ACTN2,GRK2,PPFIA1,APBB1,APP,ARF4,PDLIM4,RHOA,ARRB1,NGFR,CAMK2A,OPHN1,USP8,CDC42,CFL1,PDYN,PGR,HOMER1,COMT,PPP1CC,PRKACA,PTEN,DLG4,RAC1,RGS10,EPHA4,PTK2B,FCGR2A,FCGR2B,BAIAP2,FMR1,SEPTIN11,SNX1,SRI,STX4,SYT11,TIAM1,DNAJB1,ITGB1,FXR1
GO: Biological Process	GO:0034097	response to cytokine		4.616e-06	0.04424	0.002602	0.02536	220	517	MCL1,GRK2,AIF1,AKT1,ALPL,ANGPT1,BIRC2,APP,ARG1,RHOA,ASAH1,TBK1,CD274,VAMP4,ADAM23,ADAM9,BAD,RIPK2,IL20RA,BCAT2,BCL2,TNFRSF17,NRP2,SPHK1,NFKB1,BTK,NFKBIA,CPNE1,CACNB4,YBX1,CAMK2A,CASP3,CXCL16,CBL,OSM,CD14,CNOT9,TNFRSF13C,IL1RL1,CDC42,PCSK1,CRLF1,PDGFB,MAPKAPK2,CFL1,PF4,TICAM2,SERPINA1,PIM1,PIK3R1,TOLLIP,LILRA5,EIF4E2,STX8,COMT,BAG4,CCL4L2,MED1,PPBP,CRKL,MAPK14,CSF1R,CSF2RA,ISG15,PRKACA,CNTNAP2,PRK…
GO: Biological Process	GO:0031623	receptor internalization		5.09e-06	0.04878	0.00271	0.02641	51	90	GRK2,AP2A2,ANGPT1,ANXA2,APP,ARRB1,HAMP,MYO6,NSF,OPHN1,HGS,CEACAM8,UBQLN2,PACSIN1,LRRTM2,LDLRAP1,PSG1,PSG3,PSG4,PSG5,PSG9,TBC1D5,MAGI2,DLG4,RAB5A,DNM2,RALA,RALB,GREM1,PSG8,SDCBP,FMR1,SH3GL2,DKK1,SNCA,SNX1,GH1,SYK,CNTN2,LILRB4,RAB31,GRB2,VEGFA,EZR,CXCL8,INSR,SH3GLB2,ITGB1,ITGB3,LRP1,LRPAP1
GO: Cellular Component	GO:0005739	mitochondrion		4.502e-05	0.05033	0.002796	0.02124	232	563	CLPP,AARS1,ACADVL,ACAT2,MAPT,MCL1,MDH2,NUDT9,ADH5,ADSL,ADSS2,ATXN3,AK2,AKT1,ALDH6A1,ALPL,MPST,VASN,ANXA6,NUDT2,APP,AKR7A2,ARG1,RHOA,GSTK1,MTHFD1,RNASET2,ATP5PF,ATP5PO,MYOC,BAD,RAB11A,NAPG,BCAT2,BCL2,BDNF,NDUFV2,NFKB1,NME1,NME2,NME4,CAMK2A,NTRK3,CREB3L4,AIFM1,PEBP1,FIBP,MYOM2,PDK2,CFL1,PFDN2,PGR,TSTD1,LONP1,COX5A,CLIC1,PIN4,PKM,PLA2G2A,NAXE,CNP,COL6A1,COMT,RRM2B,RAB3D,CLIC4,MRPL33,CTSA,PPP1CC,REXO…
GO: Cellular Component	GO:0034774	secretory granule lumen		5.103e-05	0.05705	0.003003	0.02281	103	223	A1BG,A2M,ACTN1,ACTN2,AGA,MIF,ALB,ALDOA,ANXA2,APAF1,APP,APRT,PDXK,ARG1,ARSA,COMMD9,SCG3,RNASET2,NFKB1,SERPING1,NME2,PNP,PA2G4,PAFAH1B2,PCSK1,PDGFA,PDGFB,PDYN,PF4,OLA1,PCYOX1L,SERPINA1,PKM,QPCT,TOLLIP,GCA,CNN2,GMFG,PPBP,CTSA,MAPK14,SRGN,MAPK1,CTSD,PRSS2,PRTN3,PSMB1,IST1,TOR4A,PSMD7,PSMD11,PTPN6,CANT1,CYB5R3,RAB27A,FERMT3,CRISPLD2,RNASE2,RNASE3,SERPINB1,F8,S100A11,S100A12,FGA,FGB,PPIE,FGG,FGR,SDCBP,…
GO: Biological Process	GO:0016236	macroautophagy		6.121e-06	0.05865	0.002927	0.02852	60	111	PIP4K2B,AKT1,TBK1,SNX4,RIPK2,CAPNS1,CASP3,PAFAH1B2,HGS,AP4M1,SNAP29,PIK3CA,PIP4K2A,ATG5,UBQLN2,VPS26A,CHMP2B,PRKACA,MAPK3,MAPK8,CTSD,TBC1D5,DCN,RAB1A,RAB5A,RALB,PDCD6IP,SH3GLB1,EIF2S1,RNF41,CALCOCO2,STUB1,VTI1B,UFC1,VTA1,VPS25,UFM1,CHMP3,GAPDH,VPS4A,SRC,CHMP2A,UBXN2B,NSFL1C,EHMT2,HTRA2,DNAJC16,GSK3A,CDC37,ATG3,GABARAPL2,TSG101,ARFIP2,STX12,UCHL1,UBQLN4,MAP1LC3B,SMURF1,RAB1B,NBR1
GO: Biological Process	GO:0007596	blood coagulation		6.249e-06	0.05988	0.002927	0.02852	74	144	ACTN1,C1QTNF1,TREML1,ANXA2,ANXA5,SERPING1,CD40LG,FIBP,PDGFA,PDGFB,PDGFRA,PF4,SERPINA1,SERPINE2,CLIC1,PIK3CA,PLAT,PLEK,MAPK14,CSRP1,PRKCA,PRKCQ,PSG1,PSG3,PSG4,PSG5,PSG9,PTPN6,RAB27A,FERMT3,EDN1,GP6,F3,F8,SAA1,FBLN1,FGA,FGB,PSG8,VAV3,FGG,FGL1,SELP,FLNA,SHH,MYL12A,SCUBE1,SRC,GAS6,HPSE,METAP1,SYK,LILRB4,GP5,TEC,MPIG6B,TFPI,THBS1,UBASH3B,TPSAB1,HGFAC,VAV1,HSPB1,VCL,IL6,IL6R,IL6ST,ILK,ITGA2,ITGB3,JAK2,…
GO: Biological Process	GO:0060341	regulation of cellular localization		7.192e-06	0.06892	0.002927	0.02852	181	416	MAPT,CNPY4,DTX3L,ACTN2,FAM3D,AKT1,C1QTNF3,STX7,ANG,ANGPT1,ANXA2,PPFIA1,ANXA5,ANXA7,KCNAB2,APBB1,APP,ARRB1,ASPH,VAMP4,STX10,ADAM9,BAD,HNRNPM,RAB11A,BCL2,BDNF,BMP6,NEO1,NGFR,CCN3,CACNB4,CAMK2A,CAMK2B,OAZ1,SYT7,USP8,CD33,CDC42,CDH1,PCSK1,CDK16,CFL1,PDPK1,NRXN1,PIK3CA,PIK3R1,PIN1,ROCK2,STX8,A1CF,BAG4,PPID,CRKL,PPP1CC,PPP2R5A,MAPK14,CSK,SUN5,PRKACA,PRKCB,APPL1,PRKCI,PRKCQ,MAPK1,MAPK3,MAPK8,MAP2K1,CTSD…
GO: Biological Process	GO:0033365	protein localization to organelle		7.195e-06	0.06895	0.002927	0.02852	138	304	MAPT,UBL4A,DTX3L,GRK2,AKT1,ANGPT1,FREY1,APP,ARF4,ARL3,SCG3,GET3,BAG1,HNRNPM,RAB11A,NFKBIA,NGFR,CACNB4,NPTX1,YBX1,CAMK2A,NUP98,AIP,CBL,AIFM1,HGS,CD68,AP4M1,CDH1,VAPA,CFL1,PGR,PIK3R1,PIN1,TOLLIP,ROCK2,BAG4,MED1,MAPK14,ISG15,SRGN,PRKACA,APPL1,PRKCQ,MAPK1,MAP2K1,GGA1,TOR1AIP1,DAG1,ARL5A,DDIT3,MAGI2,TIMM8A,DLG2,DLG4,RAB4A,RAC2,RALA,RAN,RAP1GDS1,DNAJB6,RDX,FIS1,SNUPN,EDN1,TXNDC12,SH3GLB1,ELAVL1,FLNA,FO…
GO: Biological Process	GO:0016192	vesicle-mediated transport		7.273e-06	0.06969	0.002927	0.02852	259	625	ABL2,ZFYVE27,MBL2,RAB22A,DTX3L,ACTN2,SORCS1,GRK2,NLGN4X,AP2A2,AGER,AIF1,PIP4K2B,STX7,CUL3,ANGPT1,ANXA2,ANXA11,APLP1,APOC2,APP,ARF4,ARL3,ARRB1,USO1,ASGR1,HAMP,VAMP4,STX10,SNX4,MYO6,RAB11A,NAPG,NAPA,SIGLEC5,NCAM1,SPHK1,BTK,CPNE1,AP1S2,AP1G2,NME1,CACNB4,NSF,CAMK2A,CASP3,CXCL16,PSTPIP1,CBL,SYT7,OPHN1,CD14,HGS,AP4M1,CDC42,FCMR,VAPA,CDK16,MAPKAPK2,ENPP2,PDPK1,CEACAM8,TICAM2,TRIP10,RAB3C,CD163,SNAP29,CO…
GO: Biological Process	GO:0034109	homotypic cell-cell adhesion		7.33e-06	0.07024	0.002927	0.02852	43	73	ACTN1,C1QTNF1,NCAM1,FIBP,PDGFRA,SERPINE2,CLIC1,PLEK,CSRP1,PRKCA,PRKCQ,MAP2K1,PSG1,PSG3,PSG4,PSG5,PSG9,PTPN6,FERMT3,DSG2,RDX,GP6,FGA,FGB,CCL5,PSG8,FGG,FGL1,FLNA,MYL12A,METAP1,SYK,UBASH3B,HSPB1,VCL,IL6,IL6R,IL6ST,ILK,ITGB3,JAK2,JUP,LYN
GO: Molecular Function	GO:0003779	actin binding		3.456e-05	0.07223	0.007223	0.05939	61	118	ABL2,MAPT,ACTN1,ACTN2,AIF1,TAGLN2,ALDOA,ANG,PDLIM4,PHPT1,TAGLN3,MYL3,MYO6,CAMK2B,CAPZA1,PSTPIP1,OPHN1,PDLIM1,PAWR,CFL1,CEACAM8,TMOD3,TMOD2,LMOD1,HOMER2,CNN2,GMFG,PSG1,PSG3,PSG4,PSG5,PSG9,DAG1,TLN2,RDX,ARPC1B,EPB41,S100A4,PSG8,FLII,FLNA,SMTN,ENAH,SNCA,SNTA1,SNTB1,GBP1,GMFB,GSN,TNNI2,TNNI3,HDGF,TPM4,TTN,VASP,VCL,EZR,YWHAH,SCIN,MARCKSL1,ITGB1
GO: Cellular Component	GO:0060205	cytoplasmic vesicle lumen		7.968e-05	0.08908	0.004454	0.03384	103	225	A1BG,A2M,ACTN1,ACTN2,AGA,MIF,ALB,ALDOA,ANXA2,APAF1,APP,APRT,PDXK,ARG1,ARSA,COMMD9,SCG3,RNASET2,NFKB1,SERPING1,NME2,PNP,PA2G4,PAFAH1B2,PCSK1,PDGFA,PDGFB,PDYN,PF4,OLA1,PCYOX1L,SERPINA1,PKM,QPCT,TOLLIP,GCA,CNN2,GMFG,PPBP,CTSA,MAPK14,SRGN,MAPK1,CTSD,PRSS2,PRTN3,PSMB1,IST1,TOR4A,PSMD7,PSMD11,PTPN6,CANT1,CYB5R3,RAB27A,FERMT3,CRISPLD2,RNASE2,RNASE3,SERPINB1,F8,S100A11,S100A12,FGA,FGB,PPIE,FGG,FGR,SDCBP,…
GO: Cellular Component	GO:0099503	secretory vesicle		8.666e-05	0.09688	0.004613	0.03505	231	565	A1BG,A2M,ACP3,CD109,ACTN1,ACTN2,SPACA5B,AP2A2,AGA,MIF,ALB,STX7,ALDOA,TREML1,ANG,TMEM190,ANXA2,ANXA4,ANXA5,ANXA7,ANXA11,APAF1,KCNAB2,APP,APRT,PDXK,ARG1,RHOA,ARSA,COMMD9,ASAH1,SCG3,RNASET2,STX10,SIGLEC5,CLEC12A,BDNF,SPHK1,NFKB1,NGF,SERPING1,CPNE1,SPACA5,NME2,PNP,SYT7,USP8,CD14,PA2G4,PEBP1,CD33,PAFAH1B2,HGS,CD68,ADGRE5,CDC42,SERPINA5,PCSK1,VAPA,CDK16,PDGFA,PDGFB,PDYN,CEACAM8,PF4,OLA1,TICAM2,RAB3C,SN…
GO: Biological Process	GO:0050817	coagulation		1.187e-05	0.1137	0.004342	0.04232	74	146	ACTN1,C1QTNF1,TREML1,ANXA2,ANXA5,SERPING1,CD40LG,FIBP,PDGFA,PDGFB,PDGFRA,PF4,SERPINA1,SERPINE2,CLIC1,PIK3CA,PLAT,PLEK,MAPK14,CSRP1,PRKCA,PRKCQ,PSG1,PSG3,PSG4,PSG5,PSG9,PTPN6,RAB27A,FERMT3,EDN1,GP6,F3,F8,SAA1,FBLN1,FGA,FGB,PSG8,VAV3,FGG,FGL1,SELP,FLNA,SHH,MYL12A,SCUBE1,SRC,GAS6,HPSE,METAP1,SYK,LILRB4,GP5,TEC,MPIG6B,TFPI,THBS1,UBASH3B,TPSAB1,HGFAC,VAV1,HSPB1,VCL,IL6,IL6R,IL6ST,ILK,ITGA2,ITGB3,JAK2,…
GO: Biological Process	GO:0061919	process utilizing autophagic mechanism		1.223e-05	0.1172	0.004342	0.04232	94	195	ABL2,MAPT,MCL1,AGER,PIP4K2B,AKT1,ANXA7,ARSA,TBK1,SNX4,BAD,RIPK2,BCL2,CAPNS1,CASP3,PAFAH1B2,HGS,AP4M1,CDK16,SNAP29,PIK3CA,PIP4K2A,TOLLIP,ATG5,COL6A1,UBQLN2,VPS26A,CTSA,CHMP2B,PRKACA,MAPK3,MAPK8,MAP2K1,CTSD,PSAP,TBC1D5,DAPK1,DCN,DDIT3,RAB1A,RAB5A,DNM2,RALB,PDCD6IP,FIS1,SH3GLB1,EIF2S1,EIF4E,EIF4G2,RNF41,CALCOCO2,STUB1,VTI1B,FOXO3,UFC1,VTA1,VPS25,UFM1,CHMP3,SNCA,GAPDH,VPS4A,SRC,CHMP2A,STAT3,UBXN2B,NS…
GO: Biological Process	GO:0006914	autophagy		1.223e-05	0.1172	0.004342	0.04232	94	195	ABL2,MAPT,MCL1,AGER,PIP4K2B,AKT1,ANXA7,ARSA,TBK1,SNX4,BAD,RIPK2,BCL2,CAPNS1,CASP3,PAFAH1B2,HGS,AP4M1,CDK16,SNAP29,PIK3CA,PIP4K2A,TOLLIP,ATG5,COL6A1,UBQLN2,VPS26A,CTSA,CHMP2B,PRKACA,MAPK3,MAPK8,MAP2K1,CTSD,PSAP,TBC1D5,DAPK1,DCN,DDIT3,RAB1A,RAB5A,DNM2,RALB,PDCD6IP,FIS1,SH3GLB1,EIF2S1,EIF4E,EIF4G2,RNF41,CALCOCO2,STUB1,VTI1B,FOXO3,UFC1,VTA1,VPS25,UFM1,CHMP3,SNCA,GAPDH,VPS4A,SRC,CHMP2A,STAT3,UBXN2B,NS…
GO: Cellular Component	GO:0099512	supramolecular fiber		0.0001075	0.1202	0.005033	0.03824	118	265	MAPT,ACTN1,ACTN2,AIF1,ALDOA,ALPP,CUL3,ANXA5,KCNAB2,PDLIM4,ARL3,MYL3,MYO6,RAB11A,NEFL,NME1,NME2,PSTPIP1,ARHGEF25,PDLIM1,PAWR,MYOM2,TMOD3,TMOD2,TRIP10,TBCB,LMOD1,HOMER1,CNP,COL2A1,COL6A1,KIF23,BAG2,NEK7,RAB3D,CHMP2B,PPP2R5A,CSRP1,DYNLL2,CST1,CST2,CST4,MAP2K1,LDLRAP1,PSMA6,DAG1,DCN,DDX6,DYNLRB1,JAM3,RAC1,RAC2,DNM2,RAC3,NPNT,SCO2,DPYSL3,DNAJB6,RMDN1,STUB1,SAA1,FBLN1,SAA2,SCO1,BAIAP2,FKBP1B,FLNA,DCTN2…
GO: Cellular Component	GO:0099522	cytosolic region		0.0001076	0.1203	0.005033	0.03824	21	31	CAMK2A,PIN1,HOMER1,PPT1,PRKCA,PRKCB,DAG1,PTEN,EIF4E,BAIAP2,FMR1,ARL6IP5,SH3GL2,SUMO3,GDI1,PLCB1,HNRNPA2B1,HNRNPAB,UBE2I,UBE3A,MARCKSL1
GO: Cellular Component	GO:0098793	presynapse		0.0001081	0.1208	0.005033	0.03824	123	278	GRK2,NLGN4X,AP2A2,STX7,SEMA7A,PPFIA1,ANXA5,KCNAB2,APBB1,APP,VAMP4,STX10,CADM3,SNX4,MYO6,ADAM23,NAPA,NCAM1,BDNF,NEFL,SPHK1,NGF,NGFR,CACNB4,CAMK2A,SYT7,OPHN1,PEBP1,CDH1,PCSK1,CDK16,PDYN,RAB3C,PGR,SNAP29,EPS15L1,NRXN1,CLTA,RAB26,ROCK2,PNMT,PACSIN1,RAB3D,PPP1CC,PPT1,PRKACA,CNTNAP2,PRKCA,PRKCB,APPL1,CTBP1,CTSD,DDC,SEMA4C,PTPRD,PTPRS,DLG2,DLG4,RAB1A,RAB3A,RAB3B,RAB4A,RAB5A,RAB5B,RAB13,RAB5C,RAC1,DNM2,R…
GO: Cellular Component	GO:0005911	cell-cell junction		0.0001168	0.1306	0.005222	0.03967	98	214	ACTN1,JAG1,AKT1,AKR1B1,ANXA2,ANXA5,ANXA6,APP,PDLIM4,RHOA,HAMP,CADM3,NCAM1,NGFR,PLEKHA7,CCN3,CAPZA1,CD2,PDLIM1,CDC42,CDH1,CDH11,CDH12,CDH15,CDH17,VAPA,CDSN,CFL1,CEACAM8,TMOD3,NRXN1,PIK3CA,PIK3R1,CNN2,CLIC4,CSK,PCDHGA12,DEF6,CNTNAP2,PRKCA,PRKCI,PSG1,PSG3,PSG4,PSG5,PSG9,DAG1,DDX6,MAGI2,PTPN6,NECTIN2,DLG2,TLN2,DLG4,RAB13,JAM3,PDCD6IP,DSG2,DSG3,RDX,EIF4G2,EPHA4,EPHA5,PAK4,KIRREL2,S100A11,FER,PSG8,BAIA…
GO: Cellular Component	GO:0031983	vesicle lumen		0.0001226	0.137	0.005271	0.04004	103	227	A1BG,A2M,ACTN1,ACTN2,AGA,MIF,ALB,ALDOA,ANXA2,APAF1,APP,APRT,PDXK,ARG1,ARSA,COMMD9,SCG3,RNASET2,NFKB1,SERPING1,NME2,PNP,PA2G4,PAFAH1B2,PCSK1,PDGFA,PDGFB,PDYN,PF4,OLA1,PCYOX1L,SERPINA1,PKM,QPCT,TOLLIP,GCA,CNN2,GMFG,PPBP,CTSA,MAPK14,SRGN,MAPK1,CTSD,PRSS2,PRTN3,PSMB1,IST1,TOR4A,PSMD7,PSMD11,PTPN6,CANT1,CYB5R3,RAB27A,FERMT3,CRISPLD2,RNASE2,RNASE3,SERPINB1,F8,S100A11,S100A12,FGA,FGB,PPIE,FGG,FGR,SDCBP,…
GO: Molecular Function	GO:0003743	translation initiation factor activity		6.796e-05	0.142	0.01251	0.1028	15	19	MCTS1,DENR,EIF3G,EIF3J,EIF1AY,EIF4E2,EIF2S1,EIF4B,EIF4E,EIF4G2,EIF5,EIF1B,MTIF3,EIF1AD,EIF4H
GO: Biological Process	GO:0051668	localization within membrane		1.522e-05	0.1458	0.005072	0.04943	123	269	ZFYVE27,CNPY4,UBL4A,ACTN2,AGER,AKT1,STX7,ANXA2,PPFIA1,ARL3,GET3,VAMP4,ATP1B3,SNX4,RAB11A,NMT1,NPTX1,NSF,CAMK2A,CAMK2B,CD2,HGS,AP4M1,CDH1,LARGE1,PDPK1,NRXN1,PIK3CA,PIK3R1,RAB26,NAXE,ROCK2,STX8,PACSIN1,BAG4,VPS26A,CRKL,PPP2R5A,CSK,DEF6,APPL1,PRKCI,MAPK10,MAP2K1,GGA1,LDLRAP1,PSAP,DAG1,ARL5A,MAGI2,TIMM8A,DLG2,DLG4,TESC,RAB13,RAC1,DNM2,RALA,RDX,FIS1,SH3GLB1,GOLGA7,MRAP2,EPHA3,NCF1,ETV5,EHD4,FCGR2A,FCG…
GO: Biological Process	GO:0050790	regulation of catalytic activity		1.535e-05	0.1471	0.005072	0.04943	290	715	A2M,ABL2,MAPT,CD109,MCL1,DTX3L,KITLG,AGER,MIF,AKT1,ARRDC3,ANG,ANGPT1,APAF1,BIRC2,APOA4,CST7,APOC2,APP,RHOA,RHOC,ARRB1,PHPT1,ASPH,PDE5A,CRADD,ADAM9,BAD,RIPK2,BCL2,FGF16,NFKB1,NGF,NGFR,SERPING1,CAMK2A,NTRK3,DDR2,CASP3,CBL,SERPINH1,AIFM1,PEBP1,HGS,CDH1,SERPINA5,PCNA,FCMR,LARGE1,CDKN2D,CDKN3,PDGFA,PDGFB,PDGFRA,PDPK1,SERPINF1,SERPINA1,SERPINE2,NRXN1,PIK3CA,PIM1,PIN1,PLEK,LILRA5,PLXNA1,ROCK2,BAG4,BAG2,…
GO: Molecular Function	GO:0050839	cell adhesion molecule binding		7.18e-05	0.1501	0.01251	0.1028	138	315	ACTN1,ACTN2,NLGN4X,AGER,TAGLN2,ALDOA,STK24,SEMA7A,ANXA2,VASN,ANXA7,APP,USO1,ADAM23,ADAM9,CCN4,NEO1,CCN3,NRCAM,CAPZA1,CBL,USP8,PDLIM1,CD40LG,PCBP1,CDH1,CDH11,CDH12,CDH15,CDH17,VAPA,TMOD3,OLA1,EPS15L1,NRXN1,CLIC1,PKM,CNN2,EGFL6,CRKL,CHMP2B,ISG15,PRKCA,CCN2,CLINT1,CLSTN3,IST1,SIRPA,DDX6,PTPN6,PTPN11,PTPRD,NECTIN2,TLN2,RAB1A,JAM3,FERMT3,NPNT,RAN,DSG2,RDX,EDIL3,EEF1D,SH3GLB1,EIF4G2,EIF5,LILRB2,PAK4,LR…
GO: Cellular Component	GO:0044297	cell body		0.0001391	0.1555	0.005758	0.04374	148	345	MAPT,ACVRL1,AMIGO1,UNC5A,ACAN,AGER,AIF1,ALCAM,ANG,ANXA5,APBB1,APP,ARG1,RHOA,ATP1B2,MYO6,NAP1L4,NCAM1,BDNF,NELL2,NEO1,NGFR,CCN3,YBX1,CAMK2A,CAMK2B,CASP3,SYT7,PEBP1,CD40LG,PAWR,CDC42,PCSK1,PDE9A,PDGFB,CFL1,PDPK1,PDYN,SERPINF1,PGR,SERPINE2,NRXN1,CNGA2,HOMER2,HOMER1,NAXE,PMM2,COMT,PNMT,CSF1R,PPT1,CST1,CST2,CNTNAP2,CST4,PRKCA,FEV,MAPK1,MAPK8,MAPK9,MAPK10,MAP2K1,DDC,PTPRS,PURA,DLG2,RAB1A,RAB5A,RAC3,PDE…
GO: Cellular Component	GO:0005768	endosome		0.0001504	0.1681	0.005885	0.04471	164	388	ZFYVE27,ACP3,MBL2,RAB22A,DTX3L,AP2A2,STAMBPL1,ARRDC3,STX7,ANXA2,ANXA6,APBB2,APOA4,CST7,APOC2,APP,PDLIM4,RHOA,ARRB1,ARSA,SLC26A7,ASAH1,CD274,VAMP4,SNX4,MYO6,RAB11A,SPHK1,NGF,NGFR,AP1S2,AP1G2,NME1,USP8,CD14,HGS,KIR3DL3,CD68,AP4M1,CDH1,FCMR,TICAM2,RAB3C,STOML1,CLTA,SNX8,TOLLIP,RAB26,STX8,DERL1,PACSIN1,RAB3D,VPS26A,CHMP2B,CST1,CST2,CNTNAP2,CST4,PRKAR1B,APPL1,PRKCI,CLINT1,MAPK1,MAPK3,MAP2K1,CTSD,CTSE,…
GO: Biological Process	GO:0061024	membrane organization		1.778e-05	0.1704	0.005653	0.05509	134	298	UBL4A,SPACA5B,NLGN4X,AGER,AIF1,PIP4K2B,AKT1,STX7,CUL3,ANXA2,ANXA7,FREY1,RHOA,USO1,GET3,VAMP4,STX10,MYOC,BAD,NAPG,NAPA,BCL2,SPHK1,A4GALT,AP1S2,SPACA5,NRCAM,NSF,CAMK2A,SYT7,CD2,HGS,CDC42,SERPINA5,LARGE1,VAPA,SNAP29,NRXN1,PIP4K2A,GCA,NAXE,CNP,STX8,COL6A1,PACSIN1,CRKL,CHMP2B,PPT1,CNTNAP2,PRKCA,PRKCB,PRKCI,TOR1AIP1,PSAP,SIRPA,PTEN,ELMO1,MAGI2,TIMM8A,PTPRD,NECTIN2,DLG2,DLG4,ARHGAP25,RAB1A,RAB3A,RAC1,DN…
GO: Cellular Component	GO:0048471	perinuclear region of cytoplasm		0.0001526	0.1707	0.005885	0.04471	133	306	S100A14,NMRAL1,AIF1,STX7,AKR1B1,ANXA2,ANXA4,ANXA6,APBB1,APLP1,APP,PDLIM4,STC2,USO1,EIF3G,STX10,TNFSF12,MYO6,BAG1,BCL2,BDNF,BTK,NME1,NME2,YBX1,PSTPIP1,CBL,AIFM1,CDH1,PCSK1,VAPA,CDKN3,PDE9A,SERPINF1,TRIP10,RAB3C,TSTD1,CLIC1,PIK3CA,PIK3R1,TOLLIP,PLA2G2A,CNP,STX8,S100A16,PACSIN1,CLIC4,DEF6,CST1,PRKACA,CST2,CST4,PRKCA,CCN2,CLINT1,MAP2K1,PCLAF,DDX6,FBXL5,MAGI2,STMN3,NTM,RAB3A,RAB3B,RAB4A,RAB5A,DNM2,RAC…
GO: Biological Process	GO:0032535	regulation of cellular component size		1.839e-05	0.1762	0.005653	0.05509	73	145	ZFYVE27,MAPT,RAB22A,ACTN2,AKT1,NCK2,SEMA7A,ANXA7,RHOA,ARHGAP5,RAB11A,BDNF,NEFL,NGF,NRCAM,NTRK3,CAPZA1,CDH1,CFL1,TMOD3,TMOD2,PIK3CA,LMOD1,PLEK,COL6A1,BAG4,CRABP2,PLXNA4,IST1,PTEN,PTPRS,RAB3B,RAB5A,RAC1,DNM2,AKT3,RDX,EDN1,EIF4G2,PTK2B,FER,SCT,OLFM1,VAV3,CCL11,BAIAP2,FLII,SEMA4D,FN1,CYRIB,CHMP3,RAB21,SWAP70,SPART,GDI1,CNTN2,DNAJC16,GRB2,GSN,C1QTNF9,TTL,VASP,VAV1,HSP90AA1,VEGFA,HSP90AB1,EZR,SCIN,ILK,…
GO: Molecular Function	GO:0045309	protein phosphorylated amino acid binding		8.441e-05	0.1764	0.01357	0.1116	27	43	ABL2,ACP2,NCK2,ARRB1,CBL,PIK3R1,PIN1,CRKL,MAPK1,MAPK3,LDLRAP1,SIRPA,PTPN6,PTPN11,SIRPB1,FGR,SH3BP2,SHC1,GRAP,SYK,GRB2,GRB10,VAV1,YES1,YWHAB,YWHAG,YWHAZ
GO: Cellular Component	GO:0099081	supramolecular polymer		0.0001583	0.177	0.005901	0.04483	118	267	MAPT,ACTN1,ACTN2,AIF1,ALDOA,ALPP,CUL3,ANXA5,KCNAB2,PDLIM4,ARL3,MYL3,MYO6,RAB11A,NEFL,NME1,NME2,PSTPIP1,ARHGEF25,PDLIM1,PAWR,MYOM2,TMOD3,TMOD2,TRIP10,TBCB,LMOD1,HOMER1,CNP,COL2A1,COL6A1,KIF23,BAG2,NEK7,RAB3D,CHMP2B,PPP2R5A,CSRP1,DYNLL2,CST1,CST2,CST4,MAP2K1,LDLRAP1,PSMA6,DAG1,DCN,DDX6,DYNLRB1,JAM3,RAC1,RAC2,DNM2,RAC3,NPNT,SCO2,DPYSL3,DNAJB6,RMDN1,STUB1,SAA1,FBLN1,SAA2,SCO1,BAIAP2,FKBP1B,FLNA,DCTN2…
GO: Biological Process	GO:1902115	regulation of organelle assembly		1.888e-05	0.1809	0.005653	0.05509	47	84	PIP4K2B,AKT1,ARF4,RHOA,SNX4,RAB11A,DRG1,CBLN1,NRXN1,PIP4K2A,ATG5,UBQLN2,CHMP2B,LRRTM2,MAPK8,MAPK9,TBC1D5,PTPRD,PTPRS,G3BP2,RAB5A,DNM2,RALB,PDCD6IP,RDX,SH3GLB1,G3BP1,PTK2B,SDCBP,CHMP3,CNOT1,GAP43,SRC,GDI2,CHMP2A,EHMT2,YWHAQ,GSN,ATG3,NPTXR,TSG101,HSPA1A,HSPA1B,EZR,IL1RAP,RAB1B,SMAD4
GO: Biological Process	GO:0051336	regulation of hydrolase activity		1.987e-05	0.1905	0.005772	0.05624	169	390	A2M,MAPT,CD109,MCL1,AGER,AKT1,ANG,APAF1,BIRC2,APOA4,CST7,APOC2,APP,RHOA,RHOC,ARRB1,ASPH,CRADD,BAD,RIPK2,BCL2,NGF,NGFR,SERPING1,CAMK2A,NTRK3,SERPINH1,AIFM1,PEBP1,CDH1,SERPINA5,PCNA,FCMR,CDKN2D,PDPK1,SERPINF1,SERPINA1,SERPINE2,PIN1,PLEK,PLXNA1,ROCK2,BAG4,CCL4L2,CRKL,WFDC3,PPT1,CST1,CST2,CST4,PLXNA4,CTSD,CTSS,PRTN3,PSAP,TBC1D5,PSMA3,PSMB9,DAPK1,BIRC7,PSME1,MAGI2,SPOCK3,STMN3,ARHGAP25,PZP,FAM162A,NPN…
GO: Cellular Component	GO:0031093	platelet alpha granule lumen		0.0001742	0.1948	0.006284	0.04774	31	53	A1BG,A2M,ACTN1,ACTN2,ALB,ALDOA,APP,SERPING1,PDGFA,PDGFB,PF4,OLA1,PCYOX1L,SERPINA1,PPBP,SRGN,TOR4A,FERMT3,F8,FGA,FGB,FGG,VTI1B,FN1,CYRIB,SPARC,GAS6,THBS1,HGF,VEGFA,VEGFC
GO: Molecular Function	GO:0008135	translation factor activity, RNA binding		9.981e-05	0.2086	0.0149	0.1225	18	25	MCTS1,DENR,EIF3G,EIF3J,EIF1AY,EIF4E2,EEF1D,EIF2S1,EIF4B,EIF4E,EIF4G2,EIF5,EIF5A,EIF1B,MTIF3,EIF1AD,EIF4H,EIF5A2
GO: Cellular Component	GO:0005759	mitochondrial matrix		0.0001872	0.2093	0.00654	0.04968	73	153	CLPP,ACADVL,MDH2,NUDT9,ATXN3,ALDH6A1,MPST,NUDT2,GSTK1,BCAT2,NME4,PDK2,LONP1,PIN4,NAXE,MRPL33,REXO2,CS,PRKACA,DECR1,ADPRS,SARS2,HIBCH,SDHAF2,DHFR,OXSM,SCO2,DTYMK,GLRX2,ECHS1,DARS2,PPIF,GLRX5,RPS3,ABHD10,LRRC59,FDX2,FOXO3,SHC1,SHMT2,MTHFS,ACSF2,GRPEL1,SNCA,SOD1,MTHFD2,ACOT13,GCDH,GCSH,STAR,SUOX,PRDX3,MCEE,RTN4IP1,TFAM,SIRT5,MLYCD,GSTZ1,MYG1,ETHE1,ISCU,HSD17B10,HADH,PARK7,TST,HSPA1B,HSPD1,IDH3G,NT5M…
GO: Biological Process	GO:0031047	regulatory ncRNA-mediated gene silencing		2.284e-05	0.2188	0.006336	0.06175	22	31	AGO3,CNOT9,PABPC3,EIF4E2,DDX6,RAN,RBM3,AGO1,ELAVL1,FMR1,CNOT1,TNRC6B,STAT3,STAU1,TARBP2,TIAL1,HNRNPA2B1,IL6,FXR1,SMAD1,SMAD2,SMAD3
GO: Biological Process	GO:0034330	cell junction organization		2.372e-05	0.2274	0.006336	0.06175	169	391	ABL2,MAPT,LRTM1,ACTN1,ACTN2,ACVRL1,AMIGO1,NLGN4X,AKT1,SPARCL1,MPZ,SEMA7A,PPFIA1,APBB1,APBB2,APP,ARF4,RHOA,RHOC,CHRD,MDGA1,MYO6,MYOC,HNRNPM,BCL2,BDNF,NRP2,NEFL,BMP6,PLEKHA7,CACNB4,NPTX1,NRCAM,CAMK2B,NTRK3,CAPZA1,CBLN1,OPHN1,ADGRE5,CDC42,CDH1,CDH11,CDH12,CDH15,CDH17,LARGE1,PDGFB,ENPP2,CFL1,PDPK1,NRXN1,PIK3R1,PIN1,HOMER1,ROCK2,NRG2,CRKL,CHMP2B,MAPK14,CSF1R,CSK,LRRTM2,PRKACA,CNTNAP2,PLXNA4,PRKCA,APPL…
GO: Biological Process	GO:0006413	translational initiation		2.38e-05	0.2281	0.006336	0.06175	26	39	NCK2,MCTS1,DENR,EIF3G,EIF3J,EIF1AY,EIF4E2,EIF2S1,EIF4B,EIF4E,EIF4G2,EIF5,RPS3,EIF1B,RPS5,RPS6KB1,CCL5,MTIF3,FMR1,SH3BGRL,EIF1AD,PAIP1,HABP4,TMED2,HSPB1,EIF4H
GO: Biological Process	GO:0030029	actin filament-based process		2.494e-05	0.239	0.006459	0.06294	126	279	ABL2,ACTN1,ACTN2,ATXN3,AIF1,TAGLN2,ALDOA,NCK2,CUL3,ANG,PPFIA1,PDLIM4,RHOA,RHOC,ARRB1,PHPT1,TAGLN3,MYO6,MYOC,BCL2,CAPZA1,PSTPIP1,OPHN1,PDLIM1,PAWR,MYOM2,CDC42,CDH1,PDGFA,PDGFB,PDGFRA,CFL1,PDPK1,TMOD3,TMOD2,TRIP10,PIK3CA,PIK3R1,LMOD1,PLEK,CNN2,ROCK2,PACSIN1,BAG4,GMFG,CSF1R,CSRP1,PRKCI,CCN2,PRKCQ,SIRPA,ELMO1,TLN2,ARHGAP25,RAB13,JAM3,RAC1,RAC2,DNM2,RAC3,RALA,RAN,DPYSL3,RAP1GDS1,PDCD6IP,DSG2,DNAJB6,RD…
GO: Biological Process	GO:0006886	intracellular protein transport		2.775e-05	0.266	0.006863	0.06688	109	236	RAB22A,AP2A2,AKT1,STX7,ANGPT1,ARF4,USO1,NXT1,ASPH,STX10,MYO6,RAB11A,NAPG,NAPA,NFKBIA,NGFR,AP1S2,AP1G2,NSF,NUP98,OAZ1,HGS,AP4M1,CDC42,CDH1,LARGE1,CFL1,PIK3R1,CLTA,SNX8,STX8,DERL1,VPS26A,MED1,CTSA,MAPK14,PRKACA,APPL1,PRKCQ,MAPK1,GGA1,PSAP,ARL5A,TIMM8A,PTPN11,DLG2,RAB1A,RAB5A,RAB5B,RAB13,RAB5C,RAN,SNUPN,ZFAND1,ELAVL1,VTI1B,FLNA,ANP32B,SHH,VPS25,RAB14,RAB6B,UFM1,NPLOC4,GRPEL1,TIMM50,RAB21,SNX1,AHCYL1…
GO: Biological Process	GO:0044093	positive regulation of molecular function		2.793e-05	0.2676	0.006863	0.06688	235	569	ABL2,MAPT,MCL1,DTX3L,ACTN2,MFNG,KITLG,AGER,MIF,AKT1,ARRDC3,ANG,ANGPT1,ANXA2,APAF1,APOA4,APOC2,RHOA,RHOC,ARRB1,ASPH,PDE5A,ATP1B2,ATP1B3,MYL3,CRADD,ADAM9,BAD,RIPK2,BCL2,BDNF,SPHK1,BTK,NGF,NGFR,NME1,CAMK2A,NTRK3,DDR2,AIFM1,CD40LG,PCNA,PDGFA,PDGFB,PDGFRA,PDPK1,CYTL1,DNAJC10,NRXN1,PIK3CA,PIM1,PIN1,CTHRC1,BAMBI,PLEK,LILRA5,ROCK2,NEK7,CCL4L2,CRKL,MAPK14,CSF1R,PRKCI,PRKCQ,MAPK1,MAPK3,MAPK8,MAP2K1,CTSD,MA…
GO: Molecular Function	GO:0019001	guanyl nucleotide binding		0.0001322	0.2764	0.01727	0.142	65	132	RAB22A,ADSS2,PIP4K2B,ANXA6,NUDT2,ARF4,RHOA,RHOC,ARHGDIB,ARL3,PDE5A,RAB11A,DRG1,NME1,NME2,CDC42,OLA1,RAB3C,CNGA2,RAB26,RAB3D,PRPS2,DAPK1,ARL5A,RAB1A,RAB3A,RAB3B,RAB4A,RAB5A,RAB5B,RAB13,RAB27A,RAB5C,RAC1,RAC2,DNM2,RAC3,PDE11A,RALA,RALB,RAN,EIF5,EHD4,SRL,AGAP2,RRAS2,RAB14,RAB6B,SEPHS1,SEPTIN11,RAB7B,RAB21,GBP1,GDI1,GDI2,SEPTIN3,RAB32,RAB31,GPN1,ARFIP2,HSP90AA1,HSP90AB1,SAR1A,INSR,RAB1B
GO: Molecular Function	GO:0032561	guanyl ribonucleotide binding		0.0001322	0.2764	0.01727	0.142	65	132	RAB22A,ADSS2,PIP4K2B,ANXA6,NUDT2,ARF4,RHOA,RHOC,ARHGDIB,ARL3,PDE5A,RAB11A,DRG1,NME1,NME2,CDC42,OLA1,RAB3C,CNGA2,RAB26,RAB3D,PRPS2,DAPK1,ARL5A,RAB1A,RAB3A,RAB3B,RAB4A,RAB5A,RAB5B,RAB13,RAB27A,RAB5C,RAC1,RAC2,DNM2,RAC3,PDE11A,RALA,RALB,RAN,EIF5,EHD4,SRL,AGAP2,RRAS2,RAB14,RAB6B,SEPHS1,SEPTIN11,RAB7B,RAB21,GBP1,GDI1,GDI2,SEPTIN3,RAB32,RAB31,GPN1,ARFIP2,HSP90AA1,HSP90AB1,SAR1A,INSR,RAB1B
GO: Cellular Component	GO:0031091	platelet alpha granule		0.0002569	0.2872	0.008704	0.06613	39	72	A1BG,A2M,CD109,ACTN1,ACTN2,ALB,ALDOA,TREML1,APP,SERPING1,SERPINA5,PDGFA,PDGFB,PF4,OLA1,PCYOX1L,SERPINA1,SERPINE2,PPBP,SRGN,TOR4A,FERMT3,F8,FGA,FGB,FGG,VTI1B,SELP,FN1,CYRIB,SNCA,SPARC,GAS6,THBS1,HGF,VEGFA,VEGFC,ITGA2B,ITGB3
GO: Molecular Function	GO:0051219	phosphoprotein binding		0.0001437	0.3003	0.01766	0.1452	37	66	ABL2,ACP2,NCK2,ARRB1,TBK1,CBL,PIK3R1,PIN1,PLAT,CRKL,MAPK1,MAPK3,LDLRAP1,SIRPA,PTPN6,PTPN11,DPYSL3,TBL2,EPB41,SIRPB1,FGR,SH3BP2,SHC1,SNCA,GRAP,SRC,TOX3,SYK,GRB2,GRB10,UBASH3B,VAV1,YES1,YWHAB,YWHAG,YWHAZ,LYN
GO: Biological Process	GO:0044089	positive regulation of cellular component biogenesis		3.196e-05	0.3063	0.007657	0.07461	106	229	MAPT,LRTM1,ACVRL1,AMIGO1,PIP4K2B,NCK2,PDLIM4,RHOA,RHOC,SNX4,MYOC,BDNF,DRG1,BTK,NTRK3,CBLN1,HGS,ADGRE5,CDC42,CDH17,ENPP2,CFL1,NRXN1,PIK3CA,PIK3R1,PIP4K2A,LMOD1,PLEK,ATG5,ROCK2,BAG4,NEK7,ISG15,LRRTM2,CNTNAP2,PRKCA,CCN2,PRKCQ,MAPK8,MAPK9,CLSTN3,PIEZO1,DAG1,PTPN11,PTPRD,G3BP2,DLG4,RAC1,RAC2,DNM2,RALA,RALB,DPYSL3,PDCD6IP,ACE2,SH3GLB1,G3BP1,SORBS3,EPHA1,EPHB1,STUB1,RPS3,ADGRE2,PTK2B,FER,CCL11,BAIAP2,CC…
GO: Cellular Component	GO:0043025	neuronal cell body		0.0002869	0.3208	0.009435	0.07168	132	307	MAPT,ACVRL1,AMIGO1,UNC5A,ACAN,AGER,AIF1,ALCAM,ANG,ANXA5,APBB1,APP,ARG1,RHOA,MYO6,NAP1L4,NCAM1,BDNF,NELL2,NEO1,NGFR,CCN3,YBX1,CAMK2A,CAMK2B,CASP3,SYT7,PEBP1,PAWR,CDC42,PCSK1,PDE9A,PDGFB,CFL1,PDPK1,PDYN,SERPINF1,PGR,SERPINE2,NRXN1,CNGA2,HOMER2,HOMER1,PMM2,PNMT,CSF1R,PPT1,CST1,CST2,CNTNAP2,CST4,PRKCA,FEV,MAPK1,MAPK8,MAPK9,MAPK10,MAP2K1,DDC,PTPRS,PURA,DLG2,RAB1A,RAB5A,RAC3,PDE11A,MAGOHB,GLRX2,SEZ6L2,…
GO: Biological Process	GO:0046907	intracellular transport		3.805e-05	0.3647	0.008894	0.08667	174	407	MAPT,RAB22A,DTX3L,ACTN2,AP2A2,AKT1,STX7,CUL3,ANGPT1,ANXA2,APP,ARF4,ARL3,USO1,NXT1,ASPH,VAMP4,STX10,SNX4,MYO6,RAB11A,NAPG,NAPA,NEFL,NFKBIA,NGFR,AP1S2,AP1G2,NSF,NUP98,OAZ1,SYT7,HGS,AP4M1,CDC42,CDH1,LARGE1,VAPA,CFL1,EPS15L1,PIK3R1,PIP4K2A,CLTA,SNX8,ATG5,STX8,DERL1,VPS26A,MED1,CTSA,CHMP2B,PPP1CC,MAPK14,PRKACA,APPL1,PRKCQ,MAPK1,MAPK3,MAPK8,MAP2K1,GGA1,LDLRAP1,KIFBP,PSAP,TBC1D5,ARL5A,TIMM8A,PTPN11,PURA…
GO: Cellular Component	GO:0098685	Schaffer collateral - CA1 synapse		0.0003748	0.419	0.01197	0.09096	39	73	PPFIA1,APBB1,MYO6,RAB11A,NCAM1,NEFL,CAMK2A,CDC42,CDH11,NRXN1,PLAT,ATG5,ROCK2,LRRTM2,PRKAR1B,PRKCI,MAPK8,MAPK9,PTPRD,PTPRS,RALA,EPHA4,PTK2B,BAIAP2,FMR1,SH3GL2,NTNG1,NPTN,FYN,GHRL,STAT3,STX3,STX4,SYT11,CADM1,UBE2I,ITGB1,LRP8,NETO1
GO: Biological Process	GO:0030030	cell projection organization		4.405e-05	0.4222	0.01005	0.09795	243	594	ABL2,ZFYVE27,MAPT,LRTM1,ACTN2,AMIGO1,UNC5A,AGER,AIF1,AKT1,ALCAM,STK24,NCK2,CUL4B,CUL3,SEMA7A,APBB1,APBB2,APLP1,APOA4,APP,AREG,ARF4,RHOA,ARL3,PHPT1,ATP1B2,MYO6,MYOC,RAB11A,NCAM1,BCL2,BDNF,NRP2,NEFL,NELL2,NEO1,SPHK1,NGF,NGFR,CPNE1,NME1,NME2,NPTX1,NRCAM,CAMK2A,CAMK2B,NTRK3,DDR2,CASP3,RUNX3,ARHGEF25,OPHN1,CDC42,CDH1,CDH11,VAPA,CDK16,PDGFA,PDGFB,ENPP2,CFL1,SERPINF1,SNAP29,SERPINE2,NRXN1,PIK3CA,PIK3R1,…
GO: Molecular Function	GO:0005524	ATP binding		0.0002238	0.4677	0.02599	0.2137	166	396	AARS1,ABL2,MCM6,ACVRL1,MAP3K3,GRK2,AK2,PIP4K2B,AKT1,STK24,APAF1,YARS1,PDXK,MTHFD1,TBK1,GET3,MVD,MYO6,RIPK2,GMPS,SPHK1,BTK,BUB1,NME1,NME2,NME4,NSF,CAMK2A,CAMK2B,NTRK3,DDR2,CARS1,RUNX3,PAPSS1,SMC3,PEBP1,CDK16,UBE2L6,PDGFRA,PDK2,MAPKAPK2,PDPK1,OLA1,LONP1,PIK3CA,PIM1,PIP4K2A,PKM,ROCK2,KIF23,NEK7,MAPK14,CSF1R,CSK,PRKACA,UBE2F,PRKCA,PRKCB,PRKCI,PRKCQ,MAPK1,MAPK3,MAPK8,MAPK11,MAPK9,MAPK10,MAP2K1,MAP2K3,…
GO: Cellular Component	GO:0030055	cell-substrate junction		0.0004221	0.4719	0.01256	0.09544	89	197	ACTN1,ACTN2,ALCAM,GFRAL,PPFIA1,ANXA5,ANXA6,RHOA,LAYN,ADAM9,NME2,DDR2,CBL,PDLIM1,ADGRE5,IL1RL1,CDC42,CFL1,PDPK1,CNN2,KIF23,PPP1CC,REXO2,CSRP1,MAPK1,MAPK3,MAP2K1,DAG1,NECTIN2,TLN2,RAC1,RAC2,DNM2,FERMT3,RALA,PDCD6IP,RDX,ARPC1B,LAP3,G3BP1,SORBS3,RPS3,RPS4X,RPS5,PAK4,PTK2B,FGFR3,SDCBP,FLII,FLNA,RRAS2,SHC1,MAPRE1,ENAH,RAB21,SNTB1,SRC,NFASC,GDI2,YWHAQ,MAPRE2,GSN,CHP1,TPM4,FLRT3,HSPA1A,HSPA1B,HSPA5,VASP,…
GO: Cellular Component	GO:0010494	cytoplasmic stress granule		0.0004255	0.4757	0.01256	0.09544	20	31	YBX1,PABPC3,CIRBP,DDX6,G3BP2,ZFAND1,G3BP1,EIF2S1,EIF4E,ELAVL1,DDX19A,NXF1,FMR1,HABP4,STAU1,TIAL1,DDX19B,KPNB1,KPNA2,FXR1
GO: Cellular Component	GO:0005773	vacuole		0.000427	0.4774	0.01256	0.09544	136	320	ACP2,ACP3,DTX3L,AP2A2,AGA,ACAN,ATXN3,PIP4K2B,ARRDC3,STX7,AKR1B1,ANXA2,VASN,ANXA6,ANXA11,CST7,APP,ARG1,ARRB1,ARSA,ASAH1,RNASET2,VAMP4,CTSF,MYO6,NAPG,SIGLEC5,BGN,CPNE1,AP1S2,NSF,OMD,SYT7,PA2G4,HGS,CD68,CDC42,FCMR,VAPA,CEACAM8,TRIP10,SNAP29,SIAE,PIP4K2A,CLTA,TOLLIP,GCA,ATG5,STX8,COL6A1,UBQLN2,RAB3D,VPS26A,CTSA,CHMP2B,PPT1,SRGN,MAPK1,CTSD,CTSS,PRSS2,PRTN3,PSAP,TBC1D5,IST1,DCN,DDOST,CYB5R3,RAB3A,RAB27…
GO: Molecular Function	GO:0019904	protein domain specific binding		0.0002463	0.5148	0.02709	0.2228	127	293	MAPT,ACP1,MCL1,ACTN1,ACTN2,AP2A2,CUL3,APP,RHOA,ARHGAP5,CRADD,ADAM9,HNRNPM,RIPK2,NCAM1,BCL2,NEFL,NFE2L1,NSF,AIP,CBL,USP8,CNOT9,HGS,PAWR,AP4M1,CDC42,CDH1,VAPA,LONP1,PIK3R1,PRRG4,HOMER2,MED1,RBM39,CHMP2B,PPP1CC,PRKACA,CNTNAP2,CTBP1,DAG1,IST1,SIRPA,PTEN,DDC,DDIT3,ELMO1,DDX6,PTPN6,PTPN11,STMN3,DLG2,DLG4,RAB27A,SH3BGRL2,DNM2,RAN,DPYSL3,PDCD6IP,RDX,PLEKHA1,RNF41,EPHA4,CRIM1,STUB1,LILRB2,ESRRA,RPS6KB1,NC…
GO: Cellular Component	GO:0030027	lamellipodium		0.0004617	0.5162	0.01324	0.1005	43	83	ABL2,KITLG,AIF1,AKT1,APBB1,APBB2,APP,PDLIM4,RHOA,PHPT1,NME2,PSTPIP1,CDH1,CFL1,TMOD3,PIK3CA,PIEZO1,DAG1,TESC,RAB13,RAC1,RAC2,DNM2,RAC3,DPYSL3,RDX,PTK2B,FER,BAIAP2,ENAH,SNX1,SWAP70,PLXND1,STX3,STX4,STMN2,GSN,VASP,ILK,ITGB1,ITGB3,PDXP,CD177
GO: Cellular Component	GO:0031901	early endosome membrane		0.0004785	0.535	0.01337	0.1016	37	69	DTX3L,STX7,PDLIM4,CD274,SNX4,SPHK1,HGS,KIR3DL3,FCMR,TICAM2,SNX8,APPL1,GGA1,FIG4,RAB4A,RAB5A,RAB5B,RAB5C,RAC1,EPHA4,EPHB1,EHD4,VTI1B,SH3GL3,RAB14,DKK1,RAB21,SNX1,GGA3,RAB31,HLA-G,TSG101,PLD3,STX12,INPP5B,KIR2DL3,KIR3DL1
GO: Biological Process	GO:0090066	regulation of anatomical structure size		5.911e-05	0.5664	0.01317	0.1284	101	219	ZFYVE27,MAPT,RAB22A,ACTN2,GRK2,AKT1,NCK2,SEMA7A,ANXA7,RHOA,ARHGAP5,PDE5A,RAB11A,BDNF,NEFL,NGF,PLEKHA7,PLOD3,NRCAM,NTRK3,CAPZA1,CDH1,PDGFB,CFL1,TMOD3,TMOD2,PIK3CA,LMOD1,PLEK,ATG5,ROCK2,COL6A1,BAG4,CRABP2,PLXNA4,MAP2K1,IST1,PTEN,PTPRS,RAB3B,RAB5A,RAC1,DNM2,AKT3,RAP1GDS1,RDX,EDN1,EDN2,ACE2,EIF4G2,IRAG1,PTK2B,FER,FGA,FGB,SCT,OLFM1,VAV3,CCL11,BAIAP2,FGG,CX3CL1,FLII,SEMA4D,FN1,SHC1,CYRIB,CHMP3,RAB21,G6…
GO: Molecular Function	GO:0032559	adenyl ribonucleotide binding		0.0002761	0.577	0.02762	0.2271	177	427	AARS1,ABL2,ACADVL,MCM6,ACVRL1,MAP3K3,GRK2,AK2,PIP4K2B,AKT1,STK24,APAF1,APRT,YARS1,PDXK,MTHFD1,TBK1,GET3,MVD,MYO6,RIPK2,GMPS,SPHK1,BTK,BUB1,NME1,NME2,NME4,NSF,CAMK2A,CAMK2B,NTRK3,DDR2,CARS1,RUNX3,PAPSS1,SMC3,PEBP1,CDK16,UBE2L6,PDGFRA,PDK2,MAPKAPK2,PDPK1,OLA1,LONP1,PIK3CA,PIM1,PIP4K2A,PKM,CNGA2,ROCK2,KIF23,NEK7,MAPK14,CSF1R,CSK,PRKACA,UBE2F,PRKAR1B,PRKCA,PRKCB,PRKCI,PRKCQ,MAPK1,MAPK3,MAPK8,MAPK11,M…
GO: Molecular Function	GO:0051082	unfolded protein binding		0.0002776	0.5801	0.02762	0.2271	31	54	NAP1L4,AIP,SERPINH1,PFDN2,DNAJB6,DNAJA2,DNAJA4,CCT7,GRPEL1,CCT5,CCT8,NUDC,DNAJB11,ST13,ERLEC1,TBCE,HTRA2,DNAJB4,NUDCD3,CDC37,TTC1,DNAJB2,HSPA1A,HSPA1B,HSPA5,HSPB1,HSP90AA1,HSP90AB1,HSPD1,DNAJB1,PDRG1
GO: Cellular Component	GO:0005925	focal adhesion		0.000583	0.6518	0.01547	0.1175	88	196	ACTN1,ACTN2,ALCAM,GFRAL,PPFIA1,ANXA5,ANXA6,RHOA,LAYN,ADAM9,NME2,DDR2,CBL,PDLIM1,ADGRE5,IL1RL1,CDC42,CFL1,PDPK1,CNN2,KIF23,PPP1CC,REXO2,CSRP1,MAPK1,MAPK3,MAP2K1,DAG1,NECTIN2,TLN2,RAC1,RAC2,DNM2,RALA,PDCD6IP,RDX,ARPC1B,LAP3,G3BP1,SORBS3,RPS3,RPS4X,RPS5,PAK4,PTK2B,FGFR3,SDCBP,FLII,FLNA,RRAS2,SHC1,MAPRE1,ENAH,RAB21,SNTB1,SRC,NFASC,GDI2,YWHAQ,MAPRE2,GSN,CHP1,TPM4,FLRT3,HSPA1A,HSPA1B,HSPA5,VASP,HSPB1,V…
GO: Cellular Component	GO:0099513	polymeric cytoskeletal fiber		0.0006028	0.674	0.01547	0.1175	77	168	MAPT,ACTN1,ACTN2,AIF1,CUL3,KCNAB2,PDLIM4,ARL3,MYO6,RAB11A,NEFL,NME1,NME2,PSTPIP1,PDLIM1,PAWR,TMOD3,TRIP10,TBCB,LMOD1,CNP,KIF23,BAG2,NEK7,RAB3D,CHMP2B,DYNLL2,MAP2K1,LDLRAP1,DDX6,DYNLRB1,JAM3,RAC1,RAC2,DNM2,RAC3,DPYSL3,RMDN1,SAA1,SAA2,BAIAP2,FLNA,DCTN2,CCT7,SMTN,MAPRE1,MAPRE3,CCT5,CHMP3,CCT8,FYN,NUDC,SRC,CHMP2A,STIM1,ABRAXAS2,YWHAQ,MAPRE2,TBCA,TBCE,GSK3A,GSN,TIAM1,TTL,TPM4,TPT1,VCL,EZR,YES1,IGBP1,J…
GO: Biological Process	GO:0071345	cellular response to cytokine stimulus		7.044e-05	0.675	0.015	0.1462	192	459	GRK2,AIF1,AKT1,ANGPT1,BIRC2,ARG1,RHOA,ASAH1,TBK1,VAMP4,ADAM23,BAD,RIPK2,IL20RA,BCAT2,TNFRSF17,NRP2,SPHK1,NFKB1,BTK,NFKBIA,CPNE1,CACNB4,YBX1,CAMK2A,CBL,OSM,CNOT9,TNFRSF13C,IL1RL1,CDC42,CRLF1,PDGFB,MAPKAPK2,CFL1,PF4,TICAM2,PIM1,PIK3R1,TOLLIP,LILRA5,EIF4E2,STX8,BAG4,CCL4L2,MED1,PPBP,CRKL,MAPK14,CSF1R,CSF2RA,ISG15,PRKACA,APPL1,MAPK1,MAPK3,MAPK11,LDLRAP1,PSG1,PSG3,PSG4,PSG5,PSG9,WBP1L,DAPK1,BIRC7,SIRP…
GO: Biological Process	GO:0072659	protein localization to plasma membrane		7.044e-05	0.6751	0.015	0.1462	60	118	ZFYVE27,CNPY4,ACTN2,AKT1,STX7,ANXA2,PPFIA1,VAMP4,ATP1B3,RAB11A,NSF,CAMK2A,CAMK2B,CDH1,LARGE1,PDPK1,NRXN1,PIK3R1,RAB26,ROCK2,STX8,PACSIN1,BAG4,PPP2R5A,CSK,APPL1,PRKCI,GGA1,LDLRAP1,TESC,RAB13,RAC1,RDX,GOLGA7,MRAP2,EPHA3,EHD4,SCO1,VTI1B,FLNA,ARL6IP5,MYL12A,VPS4A,GAS6,GBP1,NFASC,PGRMC1,GGA3,STX3,STX4,TMED2,RAB31,EZR,ITGB1,JUP,SLMAP,KRT18,SMURF1,LGALS3,LRP1
GO: Cellular Component	GO:0005764	lysosome		0.0006089	0.6807	0.01547	0.1175	125	293	ACP2,ACP3,DTX3L,AP2A2,AGA,ACAN,ATXN3,ARRDC3,STX7,AKR1B1,ANXA2,VASN,ANXA6,ANXA11,CST7,APP,ARG1,ARRB1,ARSA,ASAH1,RNASET2,VAMP4,CTSF,MYO6,NAPG,SIGLEC5,BGN,CPNE1,AP1S2,NSF,OMD,SYT7,PA2G4,HGS,CD68,FCMR,VAPA,CEACAM8,TRIP10,SNAP29,SIAE,PIP4K2A,CLTA,TOLLIP,GCA,STX8,COL6A1,RAB3D,VPS26A,CTSA,CHMP2B,PPT1,SRGN,MAPK1,CTSD,CTSS,PRSS2,PRTN3,PSAP,IST1,DCN,DDOST,CYB5R3,RAB3A,RAB27A,RAB5C,SIGLEC14,RNASE2,RNASE3,SE…
GO: Cellular Component	GO:0000323	lytic vacuole		0.0006089	0.6807	0.01547	0.1175	125	293	ACP2,ACP3,DTX3L,AP2A2,AGA,ACAN,ATXN3,ARRDC3,STX7,AKR1B1,ANXA2,VASN,ANXA6,ANXA11,CST7,APP,ARG1,ARRB1,ARSA,ASAH1,RNASET2,VAMP4,CTSF,MYO6,NAPG,SIGLEC5,BGN,CPNE1,AP1S2,NSF,OMD,SYT7,PA2G4,HGS,CD68,FCMR,VAPA,CEACAM8,TRIP10,SNAP29,SIAE,PIP4K2A,CLTA,TOLLIP,GCA,STX8,COL6A1,RAB3D,VPS26A,CTSA,CHMP2B,PPT1,SRGN,MAPK1,CTSD,CTSS,PRSS2,PRTN3,PSAP,IST1,DCN,DDOST,CYB5R3,RAB3A,RAB27A,RAB5C,SIGLEC14,RNASE2,RNASE3,SE…
GO: Cellular Component	GO:0005938	cell cortex		0.0006635	0.7418	0.01594	0.1211	50	101	ACTN1,ACTN2,AKT1,ANXA2,RHOA,ASPH,HAMP,MYO6,CAPZA1,PSTPIP1,CDH1,CFL1,TRIP10,TBCB,CLTA,GMFG,PRKCB,CTBP1,CCN2,MAP2K1,DLG4,RAC1,RDX,ENO2,EPB41,FABP1,FABP2,PTK2B,FER,FGA,FGB,FGFR2,FGG,FLNA,MYL12A,MAPRE1,SEPTIN11,SNCA,ZHX3,STIM1,SEPTIN3,GMFB,SPINK5,GRB2,GSN,TPM4,ARFIP2,EZR,SCIN,LAMC2
GO: Cellular Component	GO:0030133	transport vesicle		0.0006654	0.7439	0.01594	0.1211	78	171	AP2A2,STX7,ANXA5,APP,AREG,USO1,SCG3,VAMP4,STX10,RAB11A,BDNF,BGN,SPHK1,NGF,AP1S2,AP1G2,NPTX1,SYT7,PEBP1,PCSK1,CDK16,PDYN,RAB3C,SNAP29,CLTA,RAB26,RAB3D,PPT1,PRG2,DDC,SEMA4C,PTPRS,DLG2,DLG4,RAB1A,RAB3A,RAB3B,RAB4A,RAB5A,RAB5B,RAB13,RAB27A,RAB5C,RAC1,CRISPLD2,DPYSL3,EDN1,SH3GLB1,KLHL12,SPG21,FGFR3,VTI1B,FOLR1,SGTA,SH3GL2,SHH,SCGN,RAB14,SNCA,LIN7B,KIRREL3,STX3,SYT11,TMED2,ERP29,CHP1,HLA-DQA1,HLA-DQA2,…
GO: Cellular Component	GO:0030141	secretory granule		0.0006702	0.7493	0.01594	0.1211	204	507	A1BG,A2M,ACP3,CD109,ACTN1,ACTN2,SPACA5B,AP2A2,AGA,MIF,ALB,STX7,ALDOA,TREML1,ANG,TMEM190,ANXA2,ANXA4,ANXA7,ANXA11,APAF1,KCNAB2,APP,APRT,PDXK,ARG1,RHOA,ARSA,COMMD9,ASAH1,SCG3,RNASET2,SIGLEC5,CLEC12A,BDNF,NFKB1,SERPING1,CPNE1,SPACA5,NME2,PNP,SYT7,USP8,CD14,PA2G4,CD33,PAFAH1B2,HGS,CD68,ADGRE5,CDC42,SERPINA5,PCSK1,VAPA,PDGFA,PDGFB,PDYN,CEACAM8,PF4,OLA1,TICAM2,SNAP29,PCYOX1L,SERPINA1,SERPINE2,PKM,QPCT,…
GO: Cellular Component	GO:0008021	synaptic vesicle		0.0007222	0.8074	0.01682	0.1278	47	94	AP2A2,STX7,ANXA5,APP,STX10,BDNF,SPHK1,NGF,SYT7,PEBP1,CDK16,PDYN,RAB3C,SNAP29,CLTA,RAB26,RAB3D,PPT1,DDC,SEMA4C,PTPRS,DLG2,DLG4,RAB3A,RAB3B,RAB4A,RAB5A,RAB5B,RAB13,RAB5C,RAC1,SH3GLB1,VTI1B,SGTA,SH3GL2,SHH,RAB14,SNCA,KIRREL3,STX3,SYT11,PARK7,STX12,CADM1,UBE3A,HTR7,MARCKSL1
GO: Cellular Component	GO:0030175	filopodium		0.0007502	0.8388	0.01712	0.13	26	45	ACP3,ACTN2,KITLG,APBB1,APP,MYO6,CDC42,CFL1,DEF6,DAG1,RDX,EPHA4,EPHB1,BAIAP2,FMR1,ENAH,GAP43,SRC,NPTXR,UBE2K,HLA-G,VASP,VCAM1,EZR,ITGB1,ITGB3
GO: Biological Process	GO:0030335	positive regulation of cell migration		8.772e-05	0.8406	0.01814	0.1768	148	343	ABL2,MAZ,S100A14,MAP3K3,KITLG,AGER,AIF1,AKT1,ALDOA,ANGPT1,SEMA7A,APP,RHOA,RHOC,ARHGAP5,GLIPR2,CD274,TNFSF14,MYOC,ADAM9,RAB11A,BCL2,FGF16,NRP2,CCN4,SPHK1,NTRK3,DDR2,CXCL16,PAWR,CDC42,PDGFA,PDGFB,PDGFRA,ENPP2,PDPK1,CGA,PGR,PIK3R1,ROCK2,ADAMTS1,BAG4,CXCL14,CCL4L2,PPBP,CRKL,MAPK14,CSF1R,PRKCA,MAPK1,MAPK3,MAPK8,MAP2K1,MAP2K3,SEMA4C,JAM3,RAC1,RAC2,FERMT3,FGFBP1,AKT3,HBEGF,RDX,EDN1,EDN2,EPHA1,EPHA4,RPS6…
GO: Biological Process	GO:0036257	multivesicular body organization		8.896e-05	0.8525	0.01814	0.1768	12	14	RAB11A,HGS,CHMP2B,IST1,RAB27A,PDCD6IP,VTA1,VPS25,CHMP3,VPS4A,CHMP2A,TSG101
GO: Molecular Function	GO:0001671	ATPase activator activity		0.0004231	0.8842	0.04019	0.3305	14	19	ATP1B2,ATP1B3,DNAJC10,TOR1AIP1,RAB3A,RAB4A,DNAJB6,DNAJA2,AHSA1,GRPEL1,DNAJB4,DNAJB2,DNAJB1,TOR1AIP2
GO: Cellular Component	GO:0015630	microtubule cytoskeleton		0.0007989	0.8931	0.01786	0.1357	127	300	MAPT,AKT1,CUL3,ANXA11,KCNAB2,APP,ARL3,USO1,SNX4,RAB11A,CCDC50,NME1,PLEKHA7,CAMK2B,SMC3,CDC42,PCNA,VAPA,CDK16,MAPKAPK2,OLA1,TRIP10,SNAP29,TBCB,PIN1,PIN4,CLTA,CNP,ROCK2,KIF23,BAG2,NEK7,RAB3D,CLIC4,RBM39,CHMP2B,PPP1CC,PPP2R5A,MAPK14,DYNLL2,PRKACA,PRKCA,PRKCB,PRKCI,PRKCQ,MAPK1,MAP2K1,PCLAF,IST1,BIRC7,MAGI2,DYNLRB1,RAC1,DNM2,RAN,SRA1,PDCD6IP,RMDN1,SBDS,KLHL12,EPB41,RPS3,ESRRA,SAA1,SAA2,FER,BAIAP2,FLII…
GO: Biological Process	GO:1900180	regulation of protein localization to nucleus		9.893e-05	0.948	0.0191	0.1862	36	63	DTX3L,AKT1,ANGPT1,APP,HNRNPM,NGFR,CACNB4,CDH1,PIK3R1,PIN1,MAPK14,PRKCQ,MAPK1,RAN,EDN1,FLNA,SHH,CCT7,UFM1,CCT5,CCT8,SUMO3,FYN,SRC,GLUL,LILRB4,CHP1,PARK7,TYK2,HSP90AA1,HSP90AB1,YWHAZ,IL6,JAK2,JUP,SMAD3
GO: Biological Process	GO:0009894	regulation of catabolic process		0.0001001	0.9591	0.0191	0.1862	153	357	ABL2,MAPT,MCL1,DTX3L,AGO3,AGER,ATXN3,PIP4K2B,AKT1,CUL4B,CUL3,ANG,ANXA2,APAF1,APOA4,APOC2,APP,TBK1,HAMP,SNX4,TNFSF12,ADAM9,BAD,RIPK2,BCL2,NFE2L1,YBX1,NSF,CAPNS1,CASP3,OAZ1,OPHN1,USP8,CNOT9,AIFM1,PABPC3,PAFAH1B2,HGS,CDH1,CDK16,MAPKAPK2,CIRBP,SERPINE2,PIK3CA,PIN1,PIP4K2A,RAB26,ATG5,ROCK2,A1CF,UBQLN2,BAG2,VPS26A,CTSA,MAPK14,CST1,PRKACA,CST2,CST4,PRKCA,MAPK3,MAPK8,MAPK9,MAP2K1,GGA1,CLSTN3,PSAP,DAPK1,P…
GO: Biological Process	GO:0072594	establishment of protein localization to organelle		0.0001012	0.9694	0.0191	0.1862	71	146	MAPT,UBL4A,AKT1,ANGPT1,GET3,RAB11A,NFKBIA,NUP98,AIP,CBL,AIFM1,HGS,CD68,AP4M1,CDH1,CFL1,PIK3R1,BAG4,MED1,MAPK14,APPL1,PRKCQ,MAPK1,DDIT3,TIMM8A,RAB4A,RAC2,RALA,RAN,FIS1,SNUPN,TXNDC12,SH3GLB1,ELAVL1,FLNA,FOLR1,FOLR3,SGTA,SHH,CCT7,VPS25,UFM1,GRPEL1,CCT5,TIMM50,CCT8,VPS4A,STAT3,GGA3,SYK,HTRA2,GSK3A,TNFAIP3,CHP1,HK2,KPNA6,TSG101,UBE2L3,HSPA5,HSP90AA1,HSP90AB1,HSPD1,YWHAZ,IL6,ING1,JAK2,JUP,KPNB1,KPNA2,S…
GO: Biological Process	GO:0007051	spindle organization		0.0001017	0.9743	0.0191	0.1862	31	52	RHOA,RAB11A,DRG1,SMC3,KIF23,NEK7,CHMP2B,PTEN,RAN,PDCD6IP,RMDN1,SBDS,RPS3,FLNA,DCTN2,MAPRE1,MAPRE3,DCTN6,CHMP3,NUDC,CHMP2A,ABRAXAS2,SUGT1,MAPRE2,TBCE,HSPA1A,HSPA1B,EZR,BCCIP,KPNB1,STMN1
GO: Cellular Component	GO:0030016	myofibril		0.0008831	0.9873	0.01936	0.1471	43	85	ACTN1,ACTN2,ALDOA,ALPP,ANXA5,PDLIM4,MYL3,ARHGEF25,PDLIM1,MYOM2,TMOD3,TMOD2,LMOD1,HOMER1,COL6A1,PPP2R5A,CSRP1,PSMA6,DAG1,SCO2,DNAJB6,STUB1,SCO1,FKBP1B,FLNA,MYL12A,HABP4,ANKRD1,CAB39,SRI,BMP10,DNAJB4,TNNI2,TNNI3,TPM4,TTN,HSPB1,VCL,ILK,JUP,SLMAP,FXR1,NBR1
GO: Molecular Function	GO:0003729	mRNA binding		0.0004969	1	0.04516	0.3713	45	88	DENR,HNRNPM,YBX1,NUP98,PABPC3,PCBP1,CIRBP,PKM,EIF4E2,A1CF,DDX6,G3BP2,PURB,DHFR,G3BP1,EIF4E,EIF4G2,ELAVL1,TACO1,DDX19A,RPS3,RPS5,PPIE,NXF1,FMR1,SRSF7,TRA2B,CELF2,CCT5,STAU1,TIAL1,RBFOX2,HDLBP,DDX19B,CARHSP1,PARK7,HNRNPA1,HNRNPA2B1,HNRNPAB,HSP90AA1,ILF3,DDX39B,FXR1,DCP1B,TAF15
GO: Biological Process	GO:0009611	response to wounding		0.0001063	1	0.0196	0.191	140	323	CD109,ACTN1,ACVRL1,AGER,C1QTNF1,TREML1,STK24,ANXA2,ANXA5,APOA4,RHOA,RHOC,BCL2,CCN4,NEFL,NEO1,SERPING1,NTRK3,DDR2,CASP3,SYT7,CD40LG,FIBP,PCSK1,PDGFA,PDGFB,PDGFRA,PF4,SERPINA1,SERPINE2,CLIC1,PIK3CA,PLAT,TAFA5,PLEK,CNN2,COL6A1,COMT,CHMP2B,MAPK14,CSRP1,PRKCA,CCN2,PRKCQ,MAPK9,MAP2K1,PSG1,PSG3,PSG4,PSG5,PSG9,DAG1,PTEN,DDIT3,PTPN6,PTPRS,DHFR,RAB3A,RAB27A,RAC1,FERMT3,RAF1,DPYSL3,HBEGF,EDN1,ELK3,EPHA4,GP6…
GO: Biological Process	GO:0031396	regulation of protein ubiquitination		0.0001154	1	0.02042	0.199	42	77	DTX3L,AKT1,ARRDC3,CUL3,ANGPT1,BIRC2,ARRB1,HAMP,RIPK2,SPHK1,NGF,NMI,ATG5,DERL1,BAG2,ISG15,MAPK8,MAPK9,WBP1L,BIRC7,PTEN,STUB1,RPS3,FGFR3,PAXIP1,FYN,UBE2S,GSK3A,TNFAIP3,CHP1,PARK7,UBE2L3,UBE2N,UBE2V1,UBE2V2,UBE3A,DNAJB2,HSPA1A,HSPA1B,HSPA5,HSP90AA1,HSP90AB1
GO: Biological Process	GO:0051248	negative regulation of protein metabolic process		0.0001177	1	0.02042	0.199	174	414	A2M,MAPT,CD109,DTX3L,GRK2,AGO3,AGER,MIF,AKT1,NCK2,ANG,ANGPT1,ANXA2,CST7,APP,ARRB1,BAG1,NFKB1,NGF,SERPING1,YBX1,NTRK3,CASP3,CBL,SERPINH1,OPHN1,USP8,CNOT9,PEBP1,CDH1,SERPINA5,FCMR,CDKN2D,PDPK1,SERPINF1,PFDN2,CIRBP,SERPINA1,SERPINE2,DNAJC10,PIK3R1,PIN1,PLAT,EIF4E2,ATG5,ROCK2,BAG2,CTSA,CRKL,WFDC3,ISG15,CST1,CST2,CST4,PRKAR1B,PRKCA,PSG1,PSG3,PSG4,PSG5,PSG9,DAPK1,BIRC7,SIRPA,PTEN,DDX6,PTPN6,SPOCK3,PURA…
GO: Biological Process	GO:1990778	protein localization to cell periphery		0.0001192	1	0.02042	0.199	76	159	ZFYVE27,CNPY4,ACTN2,AKT1,STX7,ANXA2,PPFIA1,ARL3,VAMP4,ATP1B3,RAB11A,NPTX1,NSF,CAMK2A,CAMK2B,AP4M1,CDH1,LARGE1,PDPK1,NRXN1,PIK3R1,RAB26,ROCK2,STX8,PACSIN1,BAG4,PPP2R5A,CSK,APPL1,PRKCI,MAPK10,MAP2K1,GGA1,LDLRAP1,DAG1,MAGI2,DLG2,DLG4,TESC,RAB13,RAC1,RDX,GOLGA7,MRAP2,EPB41,EPHA3,EHD4,SCO1,VTI1B,FLNA,ARL6IP5,MYL12A,SNCA,VPS4A,GAS6,GBP1,NFASC,PGRMC1,GGA3,LIN7B,STX3,STX4,TMED2,RAB31,NPTXR,UMOD,EZR,ITGB1…
GO: Biological Process	GO:0120036	plasma membrane bounded cell projection organization		0.0001193	1	0.02042	0.199	237	585	ABL2,ZFYVE27,MAPT,LRTM1,ACTN2,AMIGO1,UNC5A,AGER,AIF1,AKT1,ALCAM,STK24,NCK2,CUL4B,SEMA7A,APBB1,APBB2,APLP1,APOA4,APP,AREG,ARF4,RHOA,ARL3,PHPT1,ATP1B2,MYO6,MYOC,RAB11A,NCAM1,BCL2,BDNF,NRP2,NEFL,NELL2,NEO1,SPHK1,NGF,NGFR,CPNE1,NME1,NME2,NPTX1,NRCAM,CAMK2A,CAMK2B,NTRK3,DDR2,CASP3,RUNX3,ARHGEF25,OPHN1,CDC42,CDH1,CDH11,VAPA,CDK16,ENPP2,CFL1,SERPINF1,SNAP29,SERPINE2,NRXN1,PIK3CA,PIK3R1,CTHRC1,PLEK,HOMER…
GO: Biological Process	GO:0034504	protein localization to nucleus		0.0001242	1	0.02089	0.2035	58	115	DTX3L,GRK2,AKT1,ANGPT1,APP,HNRNPM,NFKBIA,NGFR,CACNB4,NUP98,CDH1,CFL1,PGR,PIK3R1,PIN1,MED1,MAPK14,APPL1,PRKCQ,MAPK1,TOR1AIP1,RAN,RAP1GDS1,DNAJB6,SNUPN,EDN1,ELAVL1,FLNA,SHH,CCT7,UFM1,CCT5,CCT8,SUMO3,FYN,SRC,STAT3,GLUL,SYK,LILRB4,HDGF,CHP1,PARK7,KPNA6,TYK2,HSP90AA1,HSP90AB1,YWHAZ,IL6,CHCHD10,ING1,JAK2,JUP,KPNB1,KPNA2,TOR1AIP2,DCP1B,SMAD3
GO: Biological Process	GO:0050878	regulation of body fluid levels		0.0001278	1	0.02111	0.2058	91	197	ACTN1,C1QTNF1,AKR1B1,TREML1,ANXA2,ANXA5,ANXA7,APRT,SERPING1,NME1,CD40LG,FIBP,PDGFA,PDGFB,PDGFRA,PF4,SERPINA1,SERPINE2,CLIC1,PIK3CA,PLAT,PLEK,ATG5,MED1,MAPK14,CSRP1,PRKACA,PRKCA,PRKCQ,PSG1,PSG3,PSG4,PSG5,PSG9,PTPN6,RAB27A,FERMT3,EDN1,GP6,F3,F8,SAA1,FBLN1,FGA,FGB,SCT,PSG8,VAV3,FGG,FGL1,SELP,FLNA,SHH,RAB14,MYL12A,SCUBE1,SPINK1,SRC,GAS6,HPSE,METAP1,SYK,LILRB4,GP5,GPI,TEC,MPIG6B,TFPI,THBS1,GUCA2B,UBAS…
GO: Biological Process	GO:0072657	protein localization to membrane		0.0001411	1	0.02292	0.2234	108	241	ZFYVE27,CNPY4,UBL4A,ACTN2,AGER,AKT1,STX7,ANXA2,PPFIA1,ARL3,GET3,VAMP4,ATP1B3,RAB11A,NMT1,NPTX1,NSF,CAMK2A,CAMK2B,HGS,AP4M1,CDH1,LARGE1,PDPK1,NRXN1,PIK3CA,PIK3R1,RAB26,ROCK2,STX8,PACSIN1,BAG4,CRKL,PPP2R5A,CSK,APPL1,PRKCI,MAPK10,MAP2K1,GGA1,LDLRAP1,DAG1,ARL5A,MAGI2,TIMM8A,DLG2,DLG4,TESC,RAB13,RAC1,RDX,FIS1,SH3GLB1,GOLGA7,MRAP2,EPHA3,NCF1,ETV5,EHD4,SCO1,SDCBP,VTI1B,FLNA,FOLR1,FOLR3,SGTA,ARL6IP5,SLIT…
GO: Biological Process	GO:0032984	protein-containing complex disassembly		0.0001466	1	0.02341	0.2281	49	94	ACTN2,RHOA,ASPH,NAPA,NSF,CAPZA1,ARHGEF1,CFL1,TMOD3,TMOD2,SNAP29,PIK3CA,LMOD1,PLEK,ATG5,CHMP2B,CCN2,IST1,HDGFL3,STMN3,RDX,ZFAND1,DNAJC17,EIF5A,CALCOCO2,VTI1B,FLII,SH3GL2,SH3GL3,VTA1,CHMP3,SWAP70,VPS4A,CHMP2A,H2AC25,FAF2,STMN2,GSN,GABARAPL2,TSG101,EIF5A2,IGF1R,SCIN,INSR,UBQLN4,PDXP,MAP1LC3B,KLC1,STMN1
GO: Biological Process	GO:0051495	positive regulation of cytoskeleton organization		0.0001504	1	0.02363	0.2303	43	80	MAPT,ACTN2,NCK2,PDLIM4,RHOA,RHOC,MYOC,DRG1,CDC42,CFL1,PFDN2,LMOD1,PLEK,ROCK2,BAG4,CCN2,PRKCQ,MAPK8,RAC1,EDN1,SORBS3,EPHA1,RPS3,PTK2B,FER,CCL11,BAIAP2,CX3CL1,FLNA,MAPRE1,SWAP70,BMP10,YWHAQ,STMN2,GRB2,GSN,HSPA1A,HSPA1B,VASP,ID1,SCIN,PDXP,SMAD3
GO: Biological Process	GO:0045727	positive regulation of translation		0.000155	1	0.02396	0.2335	26	42	NCK2,YBX1,CIRBP,PKM,MAPK1,MAPK3,RBM3,EIF4G2,EIF5A,ELAVL1,RPS4X,RPS6KB1,PTK2B,CCL5,FMR1,SH3BGRL,PAIP1,HABP4,TARBP2,THBS1,PLXNB2,EIF5A2,IL6,ITGA2,DDX39B,FXR1
GO: Biological Process	GO:1901701	cellular response to oxygen-containing compound		0.0001606	1	0.02442	0.238	219	538	ABL2,MAPT,MB,ACTN2,AMIGO1,ADH5,GRK2,AGER,MIF,PIP4K2B,AKT1,STAMBPL1,AKR1B1,CUL3,ANG,ANXA5,ANXA7,APLP1,APOA4,APP,RHOA,ARRB1,USO1,CD274,ADAM9,BAD,RIPK2,BMP6,NFE2L1,SPHK1,NFKB1,BTK,NFKBIA,NGFR,NPTX1,CAMK2A,DDR2,CXCL16,OAZ1,USP8,CD14,AIFM1,CD68,PAWR,CDH1,PCNA,LARGE1,CDK16,PDGFB,PDGFRA,PDK2,CFL1,PDPK1,SERPINF1,CEACAM8,PF4,TICAM2,LONP1,PIK3CA,PIM1,PIK3R1,PIP4K2A,PKM,LY86,ROCK2,COL6A1,COMT,MED1,PPBP,CRKL…
GO: Biological Process	GO:0008361	regulation of cell size		0.00017	1	0.02545	0.248	45	85	ZFYVE27,MAPT,AKT1,SEMA7A,ANXA7,RHOA,ARHGAP5,BDNF,NGF,NRCAM,NTRK3,CDH1,CFL1,PLEK,COL6A1,CRABP2,PLXNA4,IST1,PTEN,PTPRS,RAC1,DNM2,AKT3,RDX,EDN1,EIF4G2,SCT,OLFM1,VAV3,SEMA4D,FN1,RAB21,SPART,GDI1,C1QTNF9,TTL,VAV1,HSP90AA1,VEGFA,HSP90AB1,EZR,ILK,RTN4R,SMURF1,LRP1
GO: Biological Process	GO:0010563	negative regulation of phosphorus metabolic process		0.0001735	1	0.02558	0.2493	79	168	MAPT,CD109,GRK2,AGER,AKT1,NCK2,ANGPT1,ARRB1,BAG1,NTRK3,CASP3,CBL,PEBP1,CDKN2D,PDGFA,PDGFB,PDPK1,DNAJC10,PLEK,ROCK2,BAG4,CRKL,PPP2R5A,PRKACA,PRKAR1B,PRKCA,PSG1,PSG3,PSG4,PSG5,PSG9,SIRPA,PTEN,PTPN6,FIS1,HEXIM2,HIPK3,ENSA,EPHA1,SIRPB1,KIRREL2,FBLN1,PSG8,FKBP1B,SEMA4D,SH3GL2,VPS25,HEXIM1,DKK1,SMPD1,SNCA,ARPP19,SPINK1,SWAP70,GFRA2,STAT3,PRDX3,TMED2,TARBP2,LILRB4,GRB10,GSK3A,TNFAIP3,UBASH3B,CHP1,HGF,PA…
GO: Biological Process	GO:0006457	protein folding		0.0001914	1	0.0275	0.2679	57	114	BAG1,AIP,VAPA,PFDN2,TBCB,DNAJC10,ERO1A,BAG4,BAG2,PPID,DNAJB6,PPIF,PDIA6,SH3GLB1,STUB1,DNAJA2,DNAJA4,PPIE,PPIH,FKBP1B,FKBP2,SDF2,SGTA,CCT7,AHSA1,GRPEL1,CCT5,PPIL1,CCT8,NUDC,DNAJB11,ERP44,UNC45A,ST13,HSPA13,MESD,ERP29,TBCA,TBCE,FUT10,DNAJB4,NUDCD3,CDC37,TTC1,SDF2L1,UMOD,DNAJB2,HSPA1A,HSPA1B,HSPA5,HSPB1,HSP90AA1,HSP90AB1,HSPD1,DNAJB1,LMAN2L,PDRG1
GO: Biological Process	GO:0003012	muscle system process		0.000193	1	0.0275	0.2679	82	176	ACTN2,GRK2,AIF1,ALDOA,ANG,ANXA6,APBB1,APBB2,RHOA,ASPH,PDE5A,HAMP,MYL3,MYOC,CCN4,SPHK1,CAMK2B,PAWR,MYOM2,LARGE1,PDE9A,TMOD3,TMOD2,TRIP10,PIK3CA,PIN1,LMOD1,LTB4R,HOMER1,ROCK2,COL6A1,PRKACA,PRKCA,CCN2,MAP2K1,MAP2K3,DAG1,NPNT,SCO2,RAP1GDS1,DSG2,CERT1,EDN1,EDN2,ACE2,RPS6KB1,NCF1,IRAG1,SRL,FKBP1B,FOXO3,FLNA,SHC1,SMTN,G6PD,SNTA1,SNTB1,SOD1,GHRL,SRI,GATM,BMP10,TBCE,TBX3,GSK3A,GSN,TIAM1,TNNI2,TNNI3,TPM4,T…
GO: Biological Process	GO:0051345	positive regulation of hydrolase activity		0.0001951	1	0.0275	0.2679	93	204	MAPT,MCL1,AGER,AKT1,ANG,APAF1,APOA4,APOC2,RHOA,RHOC,ASPH,CRADD,BAD,RIPK2,BCL2,NGF,NGFR,NTRK3,AIFM1,PCNA,PDPK1,PIN1,PLEK,ROCK2,CCL4L2,CRKL,CTSD,CTSS,PRTN3,PSAP,TBC1D5,DAPK1,PSME1,MAGI2,ARHGAP25,FAM162A,NPNT,RAP1GDS1,FIS1,RGS10,TXNDC12,EPHA1,EPHA4,NET1,RPS3,F3,TAX1BP3,MAPK12,CCL3,CCL5,CCL7,CCL8,CCL11,FGFR3,FGFR2,CCL16,CCL17,CCL18,CCL19,CCL23,XCL1,CX3CL1,AGAP2,SEMA4D,ANP32B,ARL6IP5,CXCL13,SNCA,FYN,P…
GO: Biological Process	GO:0016197	endosomal transport		0.0002055	1	0.02854	0.2781	49	95	ACTN2,STX7,VAMP4,STX10,SNX4,RAB11A,AP1S2,HGS,CDC42,EPS15L1,SNX8,STX8,VPS26A,CHMP2B,MAPK1,MAPK3,MAP2K1,GGA1,TBC1D5,RAB5A,RAB13,RDX,SH3GLB1,EHD4,FCGR2A,FCGR2B,VTI1B,AGAP2,FLNA,VTA1,VPS25,RAB14,RAB6B,CHMP3,RAB7B,RAB21,SNX1,VPS4A,SRC,ARFIP1,CHMP2A,GGA3,TINAGL1,DPY30,ACAP2,TSG101,STX12,EZR,IGHG4
GO: Biological Process	GO:0071375	cellular response to peptide hormone stimulus		0.0002207	1	0.03007	0.2931	79	169	ACTN2,GRK2,PIP4K2B,AKT1,CUL3,ANG,ANXA5,USO1,NFKB1,CAMK2A,DDR2,PDK2,CFL1,PDPK1,CEACAM8,LONP1,PIK3CA,PIK3R1,PIP4K2A,PKM,ROCK2,COL6A1,CSK,PRKACA,PRKCA,PRKCB,APPL1,PRKCI,PRKCQ,MAPK1,MAPK3,MAP2K1,CTSD,PSG1,PSG3,PSG4,PSG5,PSG9,PTEN,PTPN11,RAB13,RAC1,RAF1,AKT3,RAP1GDS1,EDN1,MZB1,ESRRA,RPS6KB1,FER,SCO1,PSG8,BAIAP2,SHC1,AHCYL1,GHRL,SPINK1,SRC,GCG,STAT1,STAT3,STAT6,GH1,GH2,PLCB1,RAB31,GRB2,GRB10,GSK3A,C1QT…
GO: Biological Process	GO:0031398	positive regulation of protein ubiquitination		0.0002234	1	0.03007	0.2931	28	47	ARRDC3,CUL3,ANGPT1,BIRC2,ARRB1,HAMP,RIPK2,SPHK1,NGF,NMI,DERL1,MAPK8,MAPK9,WBP1L,BIRC7,PTEN,STUB1,FGFR3,PAXIP1,UBE2S,GSK3A,UBE2L3,UBE2N,UBE2V1,UBE2V2,UBE3A,DNAJB2,HSPA5
GO: Biological Process	GO:0036258	multivesicular body assembly		0.0002291	1	0.03007	0.2931	11	13	RAB11A,HGS,CHMP2B,IST1,PDCD6IP,VTA1,VPS25,CHMP3,VPS4A,CHMP2A,TSG101
GO: Biological Process	GO:0033622	integrin activation		0.0002291	1	0.03007	0.2931	11	13	CDH17,PLEK,PIEZO1,JAM3,FERMT3,MZB1,CX3CL1,SELP,FN1,CXCL13,SRC
GO: Biological Process	GO:0009266	response to temperature stimulus		0.0002422	1	0.03044	0.2967	45	86	ACADVL,MAPT,MICB,ATXN3,AKT1,FGF16,NFE2L1,NFKBIA,NGFR,OSM,PAWR,MAPKAPK2,CIRBP,COMT,ERO1A,PRKACA,CNTNAP2,RBM3,DNAJB6,GLRX2,ZFAND1,EEF1D,EIF2S1,EPHB1,STUB1,DNAJA2,DNAJA4,SOD1,ABRAXAS2,PCSK1N,MICA,HTRA2,DNAJB4,THBS1,PSIP1,HSPA1A,HSPA1B,HSPB1,HSP90AA1,HSP90AB1,HSPD1,DNAJB1,SCARA5,IL1R1,LYN
GO: Biological Process	GO:1902905	positive regulation of supramolecular fiber organization		0.0002422	1	0.03044	0.2967	45	86	MAPT,ACTN2,NCK2,APP,PDLIM4,RHOA,RHOC,MYOC,DRG1,USP8,CDC42,CFL1,LMOD1,PLEK,ROCK2,BAG4,CCN2,PRKCQ,MAPK8,RAC1,COLGALT1,EDN1,SORBS3,EPHA1,RPS3,PTK2B,FER,CCL11,BAIAP2,CX3CL1,FLNA,MAPRE1,SWAP70,BMP10,YWHAQ,STMN2,GRB2,GSN,HSPA1A,HSPA1B,VASP,ID1,SCIN,PDXP,SMAD3
GO: Biological Process	GO:0061572	actin filament bundle organization		0.0002446	1	0.03044	0.2967	39	72	ABL2,ACTN1,AIF1,CUL3,PPFIA1,PDLIM4,RHOA,RHOC,ARRB1,MYOC,PDLIM1,PAWR,CDC42,CFL1,PIK3R1,PLEK,ROCK2,BAG4,CCN2,PRKCQ,RAC1,DNM2,DPYSL3,RDX,SORBS3,EPHA1,PTK2B,BAIAP2,CX3CL1,FLNA,SWAP70,SRC,EZR,ID1,ITGB1,ZYX,PDXP,STMN1,SMAD3
GO: Biological Process	GO:0051017	actin filament bundle assembly		0.0002446	1	0.03044	0.2967	39	72	ABL2,ACTN1,AIF1,CUL3,PPFIA1,PDLIM4,RHOA,RHOC,ARRB1,MYOC,PDLIM1,PAWR,CDC42,CFL1,PIK3R1,PLEK,ROCK2,BAG4,CCN2,PRKCQ,RAC1,DNM2,DPYSL3,RDX,SORBS3,EPHA1,PTK2B,BAIAP2,CX3CL1,FLNA,SWAP70,SRC,EZR,ID1,ITGB1,ZYX,PDXP,STMN1,SMAD3
GO: Biological Process	GO:0045936	negative regulation of phosphate metabolic process		0.0002497	1	0.03068	0.2989	78	167	MAPT,CD109,GRK2,AGER,AKT1,NCK2,ANGPT1,ARRB1,BAG1,NTRK3,CASP3,CBL,PEBP1,CDKN2D,PDGFA,PDGFB,PDPK1,DNAJC10,PLEK,ROCK2,BAG4,CRKL,PPP2R5A,PRKACA,PRKAR1B,PRKCA,PSG1,PSG3,PSG4,PSG5,PSG9,SIRPA,PTEN,PTPN6,FIS1,HEXIM2,HIPK3,ENSA,EPHA1,SIRPB1,KIRREL2,FBLN1,PSG8,FKBP1B,SEMA4D,SH3GL2,VPS25,HEXIM1,DKK1,SMPD1,SNCA,ARPP19,SPINK1,SWAP70,GFRA2,STAT3,PRDX3,TMED2,TARBP2,LILRB4,GRB10,TNFAIP3,UBASH3B,CHP1,HGF,PARK7,TS…
GO: Biological Process	GO:0010543	regulation of platelet activation		0.0002678	1	0.03248	0.3165	26	43	C1QTNF1,PDGFA,PDGFB,PDGFRA,SERPINE2,PLEK,PRKCA,PRKCQ,PSG1,PSG3,PSG4,PSG5,PSG9,GP6,PSG8,SELP,FLNA,SYK,GP5,TEC,UBASH3B,IL6,IL6R,IL6ST,JAK2,LYN
GO: Biological Process	GO:0040011	locomotion		0.0002749	1	0.03293	0.3209	265	669	ABL2,MAZ,S100A14,LRTM1,ACVRL1,MAP3K3,DEFB110,KITLG,ACAN,AGER,JAG1,MIF,AIF1,AKT1,ARRDC3,MMP10,ALDOA,STK24,ANGPT1,SEMA7A,ANXA5,APP,RHOA,RHOC,ARHGAP5,ARHGDIB,PHPT1,GLIPR2,CHRD,CD274,ATP1B2,TNFSF14,MYOC,ADAM9,RAB11A,BCL2,FGF16,NRP2,CCN4,NEFL,SPHK1,NGFR,CCN3,CAMK2A,CAMK2B,NTRK3,DDR2,CXCL16,PAWR,CDC42,CDH1,CDH11,PDGFA,PDGFB,PDGFRA,ENPP2,CFL1,PDPK1,SERPINF1,CGA,PF4,PGR,SERPINE2,PIK3R1,PIN1,TAFA5,CNN2,PL…
GO: Biological Process	GO:2000147	positive regulation of cell motility		0.0002802	1	0.03315	0.323	151	358	ABL2,MAZ,S100A14,MAP3K3,KITLG,AGER,AIF1,AKT1,ALDOA,ANGPT1,SEMA7A,APP,RHOA,RHOC,ARHGAP5,PHPT1,GLIPR2,CD274,TNFSF14,MYOC,ADAM9,RAB11A,BCL2,FGF16,NRP2,CCN4,SPHK1,NTRK3,DDR2,CXCL16,PAWR,CDC42,PDGFA,PDGFB,PDGFRA,ENPP2,CFL1,PDPK1,CGA,PGR,PIK3R1,ROCK2,ADAMTS1,BAG4,CXCL14,CCL4L2,PPBP,CRKL,MAPK14,CSF1R,PRKCA,MAPK1,MAPK3,MAPK8,MAP2K1,MAP2K3,SEMA4C,JAM3,RAC1,RAC2,FERMT3,FGFBP1,AKT3,HBEGF,RDX,EDN1,EDN2,EPHA1…
GO: Biological Process	GO:0043491	phosphatidylinositol 3-kinase/protein kinase B signal transduction		0.0003	1	0.03506	0.3416	84	183	MAZ,AKT1,C1QTNF1,C1QTNF3,ANGPT1,GFRAL,MYOC,NGFR,CPNE1,NTRK3,DDR2,CBL,OSM,CDC42,PDGFA,PDGFB,PDGFRA,PDPK1,CEACAM8,SERPINE2,NRXN1,PIK3CA,PIK3R1,COL6A1,COL6A2,BAG4,CSF1R,CNTNAP2,PSG1,PSG3,PSG4,PSG5,PSG9,DAG1,PTEN,DCN,DDIT3,MAGI2,PTPN6,RAC1,HBEGF,EDN1,PLEKHA1,RNF41,NCF1,PTK2B,FER,SCO1,CCL5,PSG8,VAV3,FGFR3,CCL19,FGR,CX3CL1,AGAP2,SELP,SEMA4D,FN1,STAMBP,FYN,SRC,GAS6,GCNT2,HPSE,STAT3,GH1,MYDGF,PDGFC,THBS1…
GO: Biological Process	GO:0010256	endomembrane system organization		0.0003111	1	0.03592	0.35	80	173	ZFYVE27,UBL4A,SPACA5B,AKT1,STX7,ANXA2,FREY1,USO1,GET3,VAMP4,RAB11A,A4GALT,AP1S2,SPACA5,NSF,SYT7,USP8,HGS,CDC42,SERPINA5,LARGE1,VAPA,SNAP29,SERPINE2,COL6A1,PACSIN1,TBPL1,CHMP2B,SRGN,PRKCA,PRKCB,MAPK1,MAPK3,MAP2K1,TOR1AIP1,PSAP,IST1,PTEN,NECTIN2,RAB1A,RAB3A,RAB5B,RAB27A,RAB5C,DNM2,PDCD6IP,CERT1,SH3GLB1,BAIAP2,VTI1B,FOLR1,FOLR3,SGTA,SH3GL2,VTA1,VPS25,RAB6B,NPLOC4,CHMP3,SMPD1,SOD1,EMC1,VPS4A,CHMP2A,S…
GO: Biological Process	GO:0051896	regulation of phosphatidylinositol 3-kinase/protein kinase B signal transduction		0.0003157	1	0.03602	0.351	78	168	MAZ,C1QTNF1,C1QTNF3,ANGPT1,GFRAL,MYOC,NGFR,CPNE1,NTRK3,DDR2,CBL,OSM,CDC42,PDGFA,PDGFB,PDGFRA,PDPK1,CEACAM8,SERPINE2,NRXN1,PIK3CA,BAG4,CSF1R,CNTNAP2,PSG1,PSG3,PSG4,PSG5,PSG9,DAG1,PTEN,DCN,DDIT3,MAGI2,PTPN6,RAC1,HBEGF,PLEKHA1,RNF41,NCF1,PTK2B,FER,SCO1,CCL5,PSG8,VAV3,FGFR3,CCL19,FGR,CX3CL1,AGAP2,SELP,SEMA4D,FN1,STAMBP,FYN,SRC,GAS6,GCNT2,HPSE,GH1,MYDGF,PDGFC,THBS1,LINGO1,HGF,PARK7,HLA-G,UBE3A,VEGFA,I…
GO: Biological Process	GO:0098609	cell-cell adhesion		0.0003464	1	0.03906	0.3806	211	522	ABL2,ACTN1,AMIGO1,NLGN4X,KITLG,AGER,JAG1,AIF1,AKT1,C1QTNF1,SPARCL1,ALCAM,NCK2,MPZ,ANXA2,APOA4,ARG1,RHOA,CD274,PDE5A,ATP1B2,MDGA1,CADM3,TNFSF14,ADAM9,BAD,RIPK2,NCAM1,BCL2,BMP6,NEO1,PLEKHA7,CCN3,PNP,NRCAM,CASP3,RUNX3,CBFB,CBLN1,CD2,PDLIM1,CD33,CD40LG,TNFRSF13C,FIBP,PAWR,CDC42,CDH1,CDH11,CDH12,CDH15,CDH17,CDSN,PDGFRA,PDPK1,CEACAM8,TMOD3,PF4,SERPINE2,NRXN1,CLIC1,PIK3CA,PIK3R1,PLA2G2A,PLEK,PODXL2,MAPK…
GO: Biological Process	GO:0007229	integrin-mediated signaling pathway		0.0003513	1	0.03914	0.3814	36	66	CUL3,SEMA7A,RHOA,ADAM9,NID1,NME2,CD40LG,CDC42,CDH17,PLEK,ADAMTS1,ISG15,CCN2,MAPK8,PTPN11,FERMT3,PTK2B,FBLN1,VAV3,FGR,FLNA,FN1,SRC,SYK,LOXL3,TEC,MPIG6B,VAV1,ILK,ITGA1,ITGA2,ITGA2B,ITGB1,ITGB3,ZYX,CD177
GO: Biological Process	GO:0070555	response to interleukin-1		0.0003723	1	0.04101	0.3997	32	57	APP,RIPK2,NFKB1,NFKBIA,PCSK1,CFL1,TOLLIP,PRKCA,PRKCI,MAPK3,MAPK11,SIRPA,EDN1,IRAK4,EPO,SIRPB1,SAA2,FGB,FGG,FN1,ANKRD1,SMPD1,SNCA,SRC,PLCB1,YY1,IGBP1,IL1R1,IL1RAP,IL6,LGALS9,TIRAP
GO: Biological Process	GO:0034110	regulation of homotypic cell-cell adhesion		0.0003903	1	0.04251	0.4142	21	33	C1QTNF1,SERPINE2,PRKCA,PRKCQ,MAP2K1,PSG1,PSG3,PSG4,PSG5,PSG9,RDX,GP6,CCL5,PSG8,SYK,UBASH3B,IL6,IL6R,IL6ST,JAK2,LYN
GO: Biological Process	GO:0006898	receptor-mediated endocytosis		0.0003972	1	0.04265	0.4156	78	169	GRK2,AP2A2,ANGPT1,ANXA2,APOC2,APP,ARRB1,ASGR1,HAMP,MYO6,NSF,CXCL16,CBL,OPHN1,CD14,HGS,FCMR,CEACAM8,CLTA,UBQLN2,PACSIN1,PPT1,LRRTM2,PRKCA,LDLRAP1,PSG1,PSG3,PSG4,PSG5,PSG9,TBC1D5,MAGI2,DLG4,DMBT1,RAB5A,RAC1,DNM2,RALA,RALB,ACE2,GREM1,CD320,FCER2,FCGR2A,FCGR2B,FCGR3B,PSG8,CCL19,SDCBP,FMR1,SFTPD,FOLR1,SH3GL2,SH3GL3,PLA2R1,DKK1,SNCA,RAB21,SNX1,HPSE,GH1,SYT11,SYK,CNTN2,LILRB4,RAB31,GRB2,VEGFA,EZR,SMAP1,…
GO: Biological Process	GO:0040017	positive regulation of locomotion		0.0004008	1	0.04265	0.4156	152	363	ABL2,MAZ,S100A14,MAP3K3,KITLG,AGER,AIF1,AKT1,ALDOA,ANGPT1,SEMA7A,APP,RHOA,RHOC,ARHGAP5,PHPT1,GLIPR2,CD274,TNFSF14,MYOC,ADAM9,RAB11A,BCL2,FGF16,NRP2,CCN4,SPHK1,NTRK3,DDR2,CXCL16,PAWR,CDC42,PDGFA,PDGFB,PDGFRA,ENPP2,CFL1,PDPK1,CGA,PGR,PIK3R1,ROCK2,ADAMTS1,BAG4,CXCL14,CCL4L2,PPBP,CRKL,MAPK14,CSF1R,PRKCA,MAPK1,MAPK3,MAPK8,MAP2K1,MAP2K3,SEMA4C,JAM3,RAC1,RAC2,FERMT3,FGFBP1,AKT3,HBEGF,RDX,EDN1,EDN2,EPHA1…
GO: Biological Process	GO:1900182	positive regulation of protein localization to nucleus		0.000405	1	0.04265	0.4156	27	46	DTX3L,AKT1,HNRNPM,NGFR,CACNB4,CDH1,PIK3R1,MAPK14,PRKCQ,MAPK1,RAN,EDN1,FLNA,SHH,CCT7,CCT5,CCT8,FYN,SRC,PARK7,TYK2,HSP90AA1,HSP90AB1,IL6,JAK2,JUP,SMAD3
GO: Biological Process	GO:0044087	regulation of cellular component biogenesis		0.0004317	1	0.04496	0.4382	170	412	MAPT,LRTM1,ACVRL1,AMIGO1,NLGN4X,PIP4K2B,AKT1,NCK2,PPFIA1,BIRC2,APP,ARF4,PDLIM4,RHOA,RHOC,MDGA1,SNX4,MYOC,RAB11A,NAPA,NCAM1,BDNF,DRG1,SPHK1,BTK,NTRK3,CAPZA1,CBLN1,HGS,ADGRE5,CDC42,CDH17,ENPP2,CFL1,TMOD3,TMOD2,NRXN1,PIK3CA,PIK3R1,PIP4K2A,LMOD1,PLEK,ATG5,ROCK2,UBQLN2,BAG4,NEK7,NRG2,CHMP2B,ISG15,LRRTM2,PRKACA,CNTNAP2,PRKCA,CCN2,PRKCQ,MAPK8,MAPK9,CLSTN3,TBC1D5,PIEZO1,DAG1,PTEN,SEMA4C,PTPN11,PTPRD,PTPR…
GO: Biological Process	GO:0090330	regulation of platelet aggregation		0.0004462	1	0.04559	0.4443	18	27	C1QTNF1,SERPINE2,PRKCA,PRKCQ,PSG1,PSG3,PSG4,PSG5,PSG9,GP6,PSG8,SYK,UBASH3B,IL6,IL6R,IL6ST,JAK2,LYN
GO: Biological Process	GO:0002090	regulation of receptor internalization		0.0004472	1	0.04559	0.4443	26	44	ANGPT1,ANXA2,APP,ARRB1,HAMP,NSF,OPHN1,UBQLN2,PACSIN1,LRRTM2,TBC1D5,MAGI2,DLG4,RALA,GREM1,SDCBP,FMR1,SH3GL2,DKK1,GH1,SYK,VEGFA,INSR,ITGB3,LRP1,LRPAP1
GO: Biological Process	GO:0016441	post-transcriptional gene silencing		0.0004531	1	0.0457	0.4454	16	23	AGO3,EIF4E2,DDX6,RAN,AGO1,ELAVL1,FMR1,CELF2,CNOT1,TNRC6B,STAT3,STAU1,TARBP2,TIAL1,IL6,FXR1
GO: Biological Process	GO:0009408	response to heat		0.0004668	1	0.0466	0.4541	30	53	MAPT,MICB,ATXN3,AKT1,OSM,MAPKAPK2,PRKACA,CNTNAP2,DNAJB6,ZFAND1,EEF1D,EIF2S1,STUB1,DNAJA2,DNAJA4,SOD1,MICA,HTRA2,DNAJB4,THBS1,PSIP1,HSPA1A,HSPA1B,HSPB1,HSP90AA1,HSP90AB1,DNAJB1,SCARA5,IL1R1,LYN
GO: Biological Process	GO:0043085	positive regulation of catalytic activity		0.0004877	1	0.04768	0.4646	180	440	ABL2,MAPT,MCL1,KITLG,AGER,MIF,AKT1,ARRDC3,ANG,ANGPT1,APAF1,APOA4,APOC2,RHOA,RHOC,ASPH,PDE5A,CRADD,ADAM9,BAD,RIPK2,BCL2,NGF,NGFR,NTRK3,DDR2,AIFM1,PCNA,PDGFA,PDGFB,PDGFRA,PDPK1,NRXN1,PIK3CA,PIM1,PIN1,PLEK,LILRA5,ROCK2,NEK7,CCL4L2,CRKL,MAPK14,CSF1R,PRKCQ,MAPK1,MAPK3,MAPK8,MAP2K1,CTSD,MAP2K3,CTSS,PRTN3,PSAP,PSG1,PSG3,PSG4,PSG5,PSG9,TBC1D5,DAPK1,PSME1,PTEN,MAGI2,DHFR,DLG4,ARHGAP25,FAM162A,NPNT,RAF1,RA…
GO: Biological Process	GO:0007409	axonogenesis		0.0004882	1	0.04768	0.4646	104	237	ZFYVE27,MAPT,LRTM1,AMIGO1,UNC5A,ALCAM,SEMA7A,APBB1,APBB2,APLP1,APP,NCAM1,BCL2,BDNF,NRP2,NEFL,NELL2,NEO1,NGF,NGFR,NPTX1,NRCAM,NTRK3,RUNX3,ARHGEF25,OPHN1,CDH1,CDH11,NRXN1,PLXNA1,CNP,CRABP2,CSF1R,CNTNAP2,PLXNA4,PRKCA,PRKCQ,MAP2K1,KIFBP,DAG1,IST1,PTEN,SEMA4C,PTPN11,PTPRS,RAB3A,RAC1,DNM2,RAC3,EDN1,EDN2,EFNB3,EIF4G2,EPHA10,EPHA3,EPHA4,EPHA5,EPHB1,LGR4,SPG21,S100A6,OLFM1,FGFR3,FGFR2,BAIAP2,SEMA6B,SEMA4D…
GO: Biological Process	GO:0051261	protein depolymerization		0.0004925	1	0.04768	0.4646	25	42	ACTN2,RHOA,ASPH,CAPZA1,ARHGEF1,CFL1,TMOD3,TMOD2,PIK3CA,LMOD1,PLEK,CCN2,HDGFL3,STMN3,RDX,FLII,SH3GL2,SH3GL3,SWAP70,VPS4A,STMN2,GSN,SCIN,PDXP,STMN1
GO: Biological Process	GO:0062197	cellular response to chemical stress		0.0005069	1	0.04858	0.4734	76	165	MAPT,MB,AIF1,AKT1,AKR1B1,STK24,NUDT2,APOA4,BAD,NFE2L1,SPHK1,BTK,NGFR,DDR2,CASP3,AIFM1,PAWR,PCNA,PDGFRA,PDK2,CFL1,LONP1,PIK3CA,ATG5,CST1,CST2,CST4,PRKCI,MAPK1,MAPK3,MAPK8,MAPK9,PSAP,DAPK1,SIRPA,DDIT3,ADPRS,DHFR,USP15,GLRX2,EDN1,PPIF,ZFAND1,EIF2S1,PLEKHA1,EPO,NET1,RPS3,NCF1,ETV5,SIRPB1,FABP1,FER,FOXO3,ARL6IP5,PLA2R1,SNCA,FYN,G6PD,SOD1,CAB39,SRC,STAT6,STAU1,STX4,PRDX3,HTRA2,GPX7,TNFAIP3,HGF,PARK7,RE…
GO: Cellular Component	GO:0005884	actin filament		0.001021	1	0.02188	0.1662	23	39	ACTN1,ACTN2,AIF1,PDLIM4,MYO6,PSTPIP1,PDLIM1,PAWR,TMOD3,LMOD1,JAM3,RAC1,RAC2,RAC3,DPYSL3,FLNA,SMTN,FYN,SRC,TPM4,VCL,EZR,YES1
GO: Cellular Component	GO:0031941	filamentous actin		0.001041	1	0.02188	0.1662	8	9	PDLIM4,MYO6,PDLIM1,TMOD3,JAM3,RAC3,DPYSL3,SMTN
GO: Cellular Component	GO:0005912	adherens junction		0.001057	1	0.02188	0.1662	44	88	JAG1,ANXA2,PDLIM4,PLEKHA7,PDLIM1,CDH1,CDH11,CDH12,CDH15,CDH17,CEACAM8,TMOD3,PSG1,PSG3,PSG4,PSG5,PSG9,DAG1,DDX6,NECTIN2,DLG2,DLG4,DSG3,RDX,EIF4G2,EPHA4,EPHA5,PAK4,S100A11,FER,PSG8,BAIAP2,SDCBP,LIN7B,PARK7,VCL,VEGFA,EZR,ITGB1,ZYX,JUP,NECTIN4,KRT18,LYN
GO: Cellular Component	GO:0070382	exocytic vesicle		0.001321	1	0.02686	0.204	49	101	AP2A2,STX7,ANXA5,APP,STX10,BDNF,SPHK1,NGF,SYT7,PEBP1,CDK16,PDYN,RAB3C,SNAP29,CLTA,RAB26,RAB3D,PPT1,DDC,SEMA4C,PTPRS,DLG2,DLG4,RAB3A,RAB3B,RAB4A,RAB5A,RAB5B,RAB13,RAB27A,RAB5C,RAC1,DPYSL3,SH3GLB1,VTI1B,SGTA,SH3GL2,SHH,RAB14,SNCA,KIRREL3,STX3,SYT11,PARK7,STX12,CADM1,UBE3A,HTR7,MARCKSL1
GO: Cellular Component	GO:1990752	microtubule end		0.001459	1	0.02913	0.2213	6	6	TBCB,MAPRE1,MAPRE3,ABRAXAS2,YWHAQ,MAPRE2
GO: Cellular Component	GO:0101002	ficolin-1-rich granule		0.001522	1	0.02986	0.2268	50	104	A1BG,AP2A2,MIF,ALDOA,APAF1,RHOA,COMMD9,ASAH1,SIGLEC5,NME2,PNP,PAFAH1B2,SERPINA1,PKM,QPCT,GMFG,MAPK14,PRG2,MAPK1,CTSD,CTSS,PSMB1,PSMD7,PSMD11,SIRPA,CANT1,RAC1,CRISPLD2,SIGLEC14,LILRB2,PPIE,CD93,CCT8,CAB39,CAND1,NFASC,GPI,GSN,TNFAIP6,PDAP1,HSPA1A,HSPA1B,VCL,HSP90AA1,HSP90AB1,IMPDH1,JUP,KPNB1,KRT1,LGALS3
GO: Cellular Component	GO:1904813	ficolin-1-rich granule lumen		0.001758	1	0.03389	0.2575	40	80	A1BG,MIF,ALDOA,APAF1,COMMD9,ASAH1,NME2,PNP,PAFAH1B2,SERPINA1,PKM,QPCT,GMFG,MAPK14,PRG2,MAPK1,CTSD,CTSS,PSMB1,PSMD7,PSMD11,CANT1,CRISPLD2,PPIE,CCT8,CAB39,CAND1,GPI,GSN,TNFAIP6,PDAP1,HSPA1A,HSPA1B,VCL,HSP90AA1,HSP90AB1,IMPDH1,JUP,KPNB1,KRT1
GO: Cellular Component	GO:0001726	ruffle		0.001831	1	0.0347	0.2636	42	85	RAB22A,ACTN1,AIF1,ANXA2,ARF4,RHOA,LAYN,MYO6,NME1,NME2,PDE9A,CFL1,TMOD3,PLEK,PACSIN1,APPL1,SH3BGRL3,TLN2,TESC,RAB5A,RAC1,DNM2,RDX,PLEKHA1,RPS3,ADGRE2,S100A6,S100A11,BAIAP2,FGR,SRC,GSN,CDC37,TIAM1,ARHGAP45,ACAP2,ARFIP2,EZR,ITGB1,ITGB3,PDXP,TIRAP
GO: Cellular Component	GO:1990904	ribonucleoprotein complex		0.001881	1	0.03506	0.2663	62	135	AGO3,MCTS1,EIF3G,EIF3J,HNRNPM,YBX1,NUP98,EIF1AY,PA2G4,PABPC3,PCBP1,CIRBP,PIN4,MRPL33,SYF2,DDX6,TXNL4B,G3BP2,SRA1,RBM3,MAGOHB,TSSC4,DNAJC17,AGO1,G3BP1,EIF2S1,EIF4E,ELAVL1,RPS3,RPS4X,EIF1B,RPS5,RPS27A,NIP7,PPIE,PPIH,FMR1,TRA2B,PUF60,RNPC3,HEXIM1,CELF2,PPIL1,SNRPF,SNRPG,GAPDH,STAU1,TARBP2,TIAL1,HSD17B10,RBM17,APOBEC3G,HNRNPA1,HNRNPA2B1,HNRNPAB,HNRNPF,HSPA1A,HSPA1B,IK,ILF3,DDX39B,LGALS3
GO: Cellular Component	GO:0101031	protein folding chaperone complex		0.002058	1	0.03773	0.2866	12	17	PFDN2,BAG2,STUB1,SDF2,CCT7,CCT5,CCT8,DNAJB11,CDC37,SDF2L1,HSP90AB1,PDRG1
GO: Cellular Component	GO:0005769	early endosome		0.002149	1	0.03876	0.2945	75	169	RAB22A,DTX3L,ARRDC3,STX7,ANXA2,APBB2,APOA4,APOC2,APP,PDLIM4,ASAH1,CD274,SNX4,SPHK1,AP1S2,NME1,USP8,HGS,KIR3DL3,AP4M1,FCMR,TICAM2,SNX8,TOLLIP,STX8,DERL1,VPS26A,CNTNAP2,APPL1,MAPK1,MAPK3,MAP2K1,GGA1,CTSS,LDLRAP1,FIG4,RAB1A,RAB4A,RAB5A,RAB5B,RAB5C,RAC1,SH3GLB1,SERPINB1,EPHA3,EPHA4,EPHB1,CD320,EHD4,VTI1B,SH3GL2,SH3GL3,RAB14,TRIM3,STAMBP,DKK1,CHMP3,RAB21,SNX1,VPS4A,GGA3,PRDX3,RAB32,RAB31,HLA-G,TSG101,…
GO: Cellular Component	GO:0043292	contractile muscle fiber		0.00222	1	0.039	0.2963	47	98	ACTN1,ACTN2,ALDOA,ALPP,ANXA5,PDLIM4,MYL3,ARHGEF25,PDLIM1,MYOM2,TMOD3,TMOD2,LMOD1,HOMER1,COL6A1,PPP2R5A,CSRP1,CST1,CST2,CST4,PSMA6,DAG1,NPNT,SCO2,DNAJB6,STUB1,SCO1,FKBP1B,FLNA,MYL12A,HABP4,ANKRD1,CAB39,SRI,BMP10,DNAJB4,TNNI2,TNNI3,TPM4,TTN,HSPB1,VCL,ILK,JUP,SLMAP,FXR1,NBR1
GO: Cellular Component	GO:0150034	distal axon		0.002233	1	0.039	0.2963	66	146	ZFYVE27,MAPT,ANG,ANXA5,KCNAB2,APBB1,APBB2,APP,NCAM1,BDNF,NEFL,NEO1,NGFR,CBL,SYT7,OPHN1,PEBP1,CDH1,PCSK1,CFL1,PDYN,TMOD2,PGR,NRXN1,PNMT,PACSIN1,PRKCA,PRKCB,PTPRS,STMN3,RAB3A,RAB5A,DNM2,RAC3,DPYSL3,RGS10,ELK1,ENO2,EPHA4,PTK2B,OLFM1,FLNA,FMR1,DCTN2,SCGN,SNCA,GAP43,SRC,SRI,STIM1,STX3,SYT11,GLUL,GNRH1,STMN2,TIAM1,NPTXR,FLRT3,HSP90AA1,HSP90AB1,HTR7,ILK,RTN4R,ITGA2,KLC1,LRP1
GO: Cellular Component	GO:0031256	leading edge membrane		0.00258	1	0.04437	0.3371	37	74	MAPT,UNC5A,AIF1,ARF4,RHOA,MYO6,NGFR,NME1,ADGRE5,CDC42,PDE9A,CFL1,PLEK,PACSIN1,CNTNAP2,SH3BGRL3,PIEZO1,TESC,RAC1,DNM2,PLEKHA1,RPS3,ADGRE2,FGR,SRC,PLXND1,STX4,CDC37,TIAM1,ARHGAP45,VASP,EZR,INSR,ITGB1,ITGB3,PDXP,TIRAP
GO: Cellular Component	GO:0030424	axon		0.002803	1	0.04749	0.3607	132	322	ZFYVE27,MAPT,AMIGO1,GRK2,AGER,ALCAM,ANG,PPFIA1,ANXA5,KCNAB2,APBB1,APBB2,APP,RHOA,MDGA1,MYO6,MYOC,NCAM1,BDNF,NRP2,NEFL,NEO1,SPHK1,NGF,NGFR,CCN3,NRCAM,CAMK2A,NTRK3,CBL,SYT7,OPHN1,PEBP1,PAWR,CDH1,PCSK1,PDGFRA,CFL1,PDYN,SERPINF1,TMOD2,PGR,NRXN1,HOMER1,ATG5,COMT,PNMT,PACSIN1,BAG2,PPT1,CST1,CST2,CNTNAP2,CST4,PRKCA,PRKCB,MAPK1,MAPK8,MAP2K1,LDLRAP1,DAG1,DDC,PTPRS,STMN3,NTM,DLG2,DLG4,RAB3A,RAB5A,DNM2,RAC3…

## Sheet: MESA_Pathway_Cluster4
Category	ID	Name	Source	p-value	q-value Bonferroni	q-value FDR B&H	q-value FDR B&Y	Hit Count in Query List	Hit Count in Genome	Hit in Query List
GO: Cellular Component	GO:0072562	blood microparticle		1.164e-08	8.302e-06	8.302e-06	5.933e-05	33	86	CFH,F2,CLU,FCN2,AFM,AHSG,PLG,SERPINF2,HSPA1L,HSPA6,APCS,APOA1,CPN2,APOE,APOL1,FCN3,IGHD,SERPINC1,PROS1,BCHE,GC,ITIH1,CFB,IGKV1-5,C1QC,C1R,C3,C4A,C4B,C8G,KNG1,HBB,HBD
