# Supplementary material for: A Novel Longitudinal Proteomic Aging Index Predicts Mortality, Multimorbidity, and Frailty in Older Adults
Source: Aging Cell. 2025 Dec 8;25(1):e70317. doi: 10.1111/acel.70317 (PMC12741248; doi:10.1111/acel.70317)
Supplement: Supplementary file 3 — Appendix S3: acel70317‐sup‐0003‐AppendixS3.xlsx. [file ACEL-25-e70317-s003.xlsx]

## Sheet: Sheet1
LPAI_Proteins_and_coefficients lists the proteins included in the LPAI index with non-zero coefficients, along with an indication of whether their FPC1 or FPC2 scores were selected in the model.
IPA_Pathways lists all the canonical pathways enriched by the 181 proteins using Ingenuity Pathway Analysis (IPA, QIAGEN Inc.) with the 4684 ARIC proteins as the background reference.
Background_proteins lists all the 4684 proteins used to train the LPAI

## Sheet: LPAI_Proteins_and_coefficients
UniProt ID	aric_coef	FPC	SeqId
O00253	0.0708703	FPC2	SeqId_2813_11
O00499	0.00185862	FPC1	SeqId_9574_11
O14944	-0.000593657	FPC1	SeqId_4956_2
O14944	-0.000235023	FPC2	SeqId_4956_2
O15072	-0.0374636	FPC2	SeqId_8845_2
O15075	0.00220905	FPC1	SeqId_17156_72
O15123	0.0202315	FPC1	SeqId_2602_2
O15130	0.00108786	FPC2	SeqId_5617_41
O15146	-0.0407628	FPC2	SeqId_11547_84
O15263	0.000603093	FPC1	SeqId_13397_88
O43251	0.0359085	FPC1	SeqId_11462_8
O43291	0.00786907	FPC2	SeqId_2843_13
O43424	-0.0042667	FPC1	SeqId_12758_47
O43561	-0.000875232	FPC1	SeqId_10551_7
O43825	0.0484279	FPC2	SeqId_11638_42
O60741	0.0591645	FPC2	SeqId_12774_12
O60760	0.103333	FPC2	SeqId_12549_33
O60763	-0.000959547	FPC1	SeqId_13639_101
O60861	-0.0334865	FPC2	SeqId_17721_82
O75054	0.00982351	FPC1	SeqId_9715_15
O75071	0.0135155	FPC2	SeqId_10830_5
O75452	0.00733501	FPC1	SeqId_12881_17
O94985	-0.0946241	FPC2	SeqId_15521_4
O95166	-0.16364	FPC2	SeqId_17735_130
O95502	0.0961858	FPC2	SeqId_15511_37
P00915	-0.109672	FPC2	SeqId_4969_2
P01023	0.00707262	FPC2	SeqId_3708_62
P01906	0.00900826	FPC2	SeqId_7757_5
P02652	0.027587	FPC1	SeqId_7127_3
P03956	0.0125114	FPC2	SeqId_4924_32
P03973	0.0131981	FPC1	SeqId_4413_3
P04049	-0.0616833	FPC2	SeqId_10001_7
P05000	0.00452976	FPC1	SeqId_7196_21
P05452	-0.0332958	FPC1	SeqId_5701_81
P07288	0.000375373	FPC1	SeqId_4153_11
P07988	0.0429453	FPC1	SeqId_10672_75
P08246	0.0125809	FPC1	SeqId_13671_40
P08493	0.0323264	FPC2	SeqId_6520_87
P08833	0.0760648	FPC2	SeqId_2771_35
P09110	0.00509261	FPC1	SeqId_17782_23
P09529	-0.0467432	FPC2	SeqId_13676_46
P0DJ93	0.00619006	FPC1	SeqId_13452_113
P10082	-0.0137822	FPC2	SeqId_3727_35
P11047	0.0425064	FPC2	SeqId_18347_15
P12273	0.0520709	FPC2	SeqId_6060_2
P12821	-0.00135531	FPC1	SeqId_10714_7
P13611	0.12619	FPC2	SeqId_9561_21
P13929	0.112707	FPC2	SeqId_16616_137
P14091	-0.0109948	FPC2	SeqId_15376_134
P14174	0.0444886	FPC2	SeqId_8221_19
P14780	-0.0137173	FPC2	SeqId_2579_17
P16112	-0.00264715	FPC1	SeqId_3280_49
P16219	-0.00954682	FPC2	SeqId_17393_13
P16949	0.0138944	FPC1	SeqId_17367_5
P17987	-0.0102828	FPC2	SeqId_19265_9
P19429	0.00551598	FPC1	SeqId_5441_67
P20160	-0.00686908	FPC2	SeqId_14713_46
P21583	-0.0105983	FPC1	SeqId_9377_25
P21695	-0.0292459	FPC2	SeqId_13697_51
P21815	0.0365876	FPC2	SeqId_3415_61
P21964	-0.0694062	FPC1	SeqId_18382_109
P22105	-0.188143	FPC2	SeqId_5698_60
P24821	0.0608881	FPC2	SeqId_4155_3
P25788	0.0215583	FPC2	SeqId_18926_7
P26441	0.00878148	FPC2	SeqId_3489_9
P27707	-0.0478943	FPC2	SeqId_9836_20
P27986	-0.00936089	FPC1	SeqId_3390_72
P30043	-0.0480138	FPC2	SeqId_17148_7
P30566	-0.00723293	FPC1	SeqId_5023_23
P32321	-0.00179793	FPC1	SeqId_17756_69
P35218	-0.0106011	FPC1	SeqId_8791_151
P39900	0.0225954	FPC1	SeqId_4496_60
P42773	-0.00507422	FPC1	SeqId_12521_3
P45379	0.0222959	FPC1	SeqId_5315_22
P46459	0.0258149	FPC2	SeqId_13992_12
P46531	-0.442025	FPC2	SeqId_5107_7
P51693	-0.0110742	FPC1	SeqId_7210_25
P53365	0.000722511	FPC2	SeqId_12630_8
P54315	-0.0559044	FPC2	SeqId_6627_25
P55083	-0.198755	FPC2	SeqId_5636_10
P55263	0.00547556	FPC2	SeqId_19207_119
P56539	-0.000867828	FPC2	SeqId_8690_25
P60604	0.493979	FPC2	SeqId_9199_6
P61247	0.0606527	FPC2	SeqId_5484_63
P61964	0.00387693	FPC1	SeqId_17760_128
P62316	-0.00102342	FPC1	SeqId_17823_40
P68402	-0.0101387	FPC2	SeqId_2642_4
P68431	0.0087207	FPC1	SeqId_14146_92
P78556	-0.0363867	FPC2	SeqId_2468_62
P80511	0.0240864	FPC1	SeqId_5852_6
Q01638	0.0020962	FPC1	SeqId_4234_8
Q01844	-0.0223517	FPC2	SeqId_12988_49
Q01995	-0.0589358	FPC2	SeqId_15640_54
Q02223	0.0884658	FPC2	SeqId_2665_26
Q13093	0.00460684	FPC1	SeqId_5015_15
Q13214	0.00767094	FPC1	SeqId_5667_3
Q14141	0.000968092	FPC1	SeqId_17693_2
Q14376	0.00343862	FPC1	SeqId_11457_53
Q14508	0.0866089	FPC1	SeqId_11388_75
Q15181	-0.000291689	FPC2	SeqId_5021_13
Q16270	0.0416922	FPC1	SeqId_3320_49
Q16653	0.00340375	FPC2	SeqId_15619_49
Q16778	0.0782973	FPC2	SeqId_14143_8
Q2I0M5	0.0608228	FPC1	SeqId_8464_31
Q4LDE5	0.0396318	FPC1	SeqId_11109_56
Q4LDE5	0.00219516	FPC2	SeqId_11109_56
Q58F21	-0.00629974	FPC1	SeqId_12748_6
Q5DT21	0.0717443	FPC2	SeqId_8042_88
Q5DX21	-0.00323786	FPC1	SeqId_10700_10
Q5GAN3	0.00491153	FPC2	SeqId_6424_2
Q5VU65	-0.0229013	FPC2	SeqId_9606_4
Q6GMR7	0.00757783	FPC1	SeqId_8396_42
Q6ISS4	0.0179803	FPC2	SeqId_7130_4
Q6MZW2	0.00415569	FPC1	SeqId_9350_3
Q6MZW2	-0.00111361	FPC2	SeqId_9350_3
Q6NUJ2	0.134883	FPC2	SeqId_11116_16
Q6NYC1	0.00816256	FPC1	SeqId_18322_15
Q6UWY5	0.148664	FPC2	SeqId_8815_1
Q6ZMJ2	0.0127975	FPC1	SeqId_10419_1
Q6ZRP7	0.0123807	FPC2	SeqId_8397_147
Q76LX8	-0.0401101	FPC2	SeqId_3175_51
Q7L7L0	0.014031	FPC1	SeqId_14144_3
Q7Z6I6	0.0651754	FPC2	SeqId_12807_89
Q7Z7K6	0.00695553	FPC2	SeqId_8817_29
Q8IUL8	-0.0445316	FPC1	SeqId_8841_65
Q8N5Y8	0.0207233	FPC2	SeqId_7881_244
Q8N699	0.0115537	FPC1	SeqId_13541_1
Q8NBM8	0.168227	FPC2	SeqId_5599_88
Q8NBR0	0.00410726	FPC1	SeqId_6400_33
Q8TF09	0.0177994	FPC2	SeqId_17827_53
Q8WXD2	-0.0131504	FPC1	SeqId_7957_2
Q8WXI7	-0.13944	FPC2	SeqId_15565_102
Q92598	0.0223138	FPC1	SeqId_17704_74
Q92871	-0.00253933	FPC1	SeqId_17408_2
Q96EP1	0.266205	FPC2	SeqId_11320_29
Q96KN2	-0.0254193	FPC1	SeqId_5456_59
Q96LT9	-0.00578639	FPC1	SeqId_12814_17
Q96PJ5	-0.00374477	FPC1	SeqId_8973_23
Q96PQ0	0.00890419	FPC1	SeqId_4569_52
Q96RI1	-0.0397334	FPC2	SeqId_8946_38
Q96RJ3	0.00657238	FPC2	SeqId_5383_14
Q99542	-0.0180151	FPC2	SeqId_6425_87
Q9BPY8	0.0226243	FPC2	SeqId_19196_73
Q9BRK3	-0.0470237	FPC1	SeqId_10521_10
Q9BRX8	0.00306766	FPC1	SeqId_13423_94
Q9BS26	0.0195771	FPC2	SeqId_6064_4
Q9BXB1	-0.000313391	FPC1	SeqId_16304_6
Q9BXJ0	-0.0224641	FPC1	SeqId_7810_20
Q9BXJ1	0.00331563	FPC1	SeqId_6304_8
Q9BYH1	-0.0230566	FPC1	SeqId_19563_3
Q9C005	0.2059	FPC2	SeqId_13943_38
Q9C0C4	0.0118011	FPC2	SeqId_7923_41
Q9GZS9	0.217696	FPC2	SeqId_7020_13
Q9H3U7	0.00374488	FPC1	SeqId_15635_4
Q9H3U7	0.0793012	FPC2	SeqId_15635_4
Q9H422	-0.032533	FPC1	SeqId_19329_31
Q9H4D0	0.00826197	FPC2	SeqId_18882_7
Q9H4F8	0.434419	FPC2	SeqId_13118_5
Q9H4G4	-0.0903638	FPC2	SeqId_15522_2
Q9H5V8	0.0168357	FPC1	SeqId_16818_200
Q9H772	-0.0354432	FPC2	SeqId_5598_3
Q9H8S9	0.0165865	FPC1	SeqId_12426_19
Q9H9Q4	-0.0016111	FPC2	SeqId_11351_233
Q9HAT2	-0.0523781	FPC2	SeqId_9263_57
Q9HB90	0.102903	FPC2	SeqId_12548_75
Q9HC23	-0.00809758	FPC2	SeqId_10754_113
Q9HCN8	0.0233235	FPC1	SeqId_6990_44
Q9HCZ1	-0.125596	FPC2	SeqId_12763_69
Q9HD43	0.000892651	FPC1	SeqId_11988_24
Q9NPB8	-0.0194748	FPC2	SeqId_12786_61
Q9NPH9	0.0346227	FPC2	SeqId_16760_2
Q9NR34	0.126749	FPC2	SeqId_13427_66
Q9NZ94	0.21153	FPC2	SeqId_17427_26
Q9P0K1	-0.0116796	FPC1	SeqId_7933_75
Q9UBX5	0.0638743	FPC1	SeqId_15585_304
Q9UBX8	-0.0135216	FPC1	SeqId_10832_24
Q9UHA7	0.00171055	FPC2	SeqId_14150_7
Q9UK85	-0.00423778	FPC1	SeqId_16309_30
Q9UKM7	-0.00540777	FPC1	SeqId_7071_23
Q9UKP6	0.00324365	FPC2	SeqId_13530_5
Q9UNE0	-0.0220384	FPC1	SeqId_2977_7
Q9UPX6	0.00863108	FPC1	SeqId_9075_121
Q9Y2V2	-0.00461397	FPC1	SeqId_12808_103
Q9Y5L3	0.0140152	FPC1	SeqId_18887_7
Q9Y5U2	-0.00963049	FPC2	SeqId_18181_2

## Sheet: IPA Pathways 
© 2000-2025 QIAGEN. All rights reserved.
Ingenuity Canonical Pathways	-log(p-value)	Ratio	z-score	Molecules
Degradation of the extracellular matrix	3.3	0.163	0	A2M,ACAN,ELANE,LAMC1,MMP1,MMP12,MMP19,MMP9
Regulation of Insulin-like Growth Factor (IGF) transport and uptake by IGFBPs	2.64	0.111	1.265	APOA2,IGFBP1,IGFBP7,KLK3,LAMC1,MMP1,MXRA8,SCG3,TNC,VCAN
Inhibition of Matrix Metalloproteases	2.55	0.192	#NUM!	A2M,MMP1,MMP12,MMP19,MMP9
Post-translational protein phosphorylation	2.1	0.107	0.707	APOA2,IGFBP1,IGFBP7,LAMC1,MXRA8,SCG3,TNC,VCAN
Extracellular matrix organization	1.92	0.108	1.134	ACAN,IBSP,LAMC1,MUSK,TNC,TNXB,VCAN
Collagen degradation	1.88	0.135	-1.342	ELANE,MMP1,MMP12,MMP19,MMP9
Activated PKN1 stimulates transcription of AR regulated genes KLK2 and KLK3	1.86	0.4	#NUM!	H2BC21,KLK3
Chromatin organization	1.66	0.119	1.342	DPY30,H2AC25,H2BC21,JMJD6,WDR5
Activation of anterior HOX genes in hindbrain during early embryogenesis	1.58	0.176	#NUM!	DPY30,H2BC21,WDR5
RUNX1 regulates megakaryocyte differentiation and platelet function	1.58	0.176	#NUM!	DPY30,H2BC21,WDR5
TYSND1 cleaves peroxisomal proteins	1.41	1	#NUM!	ACAA1
L-DOPA Degradation	1.41	1	#NUM!	COMT
Glycerol Degradation I	1.41	1	#NUM!	GPD1
Glycerol-3-phosphate Shuttle	1.41	1	#NUM!	GPD1
Adenine and Adenosine Salvage VI	1.41	1	#NUM!	ADK
UDP-N-acetyl-D-galactosamine Biosynthesis I	1.41	1	#NUM!	GALE
GP1b-IX-V activation signalling	1.35	0.222	#NUM!	PIK3R1,RAF1
Colanic Acid Building Blocks Biosynthesis	1.35	0.222	#NUM!	GALE,PMM1
Irritable Bowel Syndrome Signaling Pathway	1.32	0.0679	-0.905	CCL20,CNTF,DEFB4A,ELANE,IL1RL1,IL36A,MMP1,MMP12,MMP19,MMP9,PIK3R1
Sheddase Signaling Pathway	1.25	0.0741	-0.707	IGFBP1,IGFBP7,KLK3,MMP1,MMP12,MMP19,MMP9,PIK3R1
Reversible hydration of carbon dioxide	1.19	0.182	#NUM!	CA1,CA5A
Formation of WDR5-containing histone-modifying complexes	1.19	0.182	#NUM!	DPY30,WDR5
HEY1 Signaling Pathway	1.14	0.0789	-2.236	MMP1,MMP12,MMP19,MMP9,NOTCH1,PIK3R1
Pyrophosphate hydrolysis	1.12	0.5	#NUM!	PPA1
Chromatin modifications during the maternal to zygotic transition (MZT)	1.12	0.5	#NUM!	H2BC21
Replacement of protamines by nucleosomes in the male pronucleus	1.12	0.5	#NUM!	H2BC21
CDP-diacylglycerol Biosynthesis I	1.12	0.5	#NUM!	GPD1
Eumelanin Biosynthesis	1.12	0.5	#NUM!	MIF
Phosphatidylglycerol Biosynthesis II (Non-plastidic)	1.12	0.5	#NUM!	GPD1
Inosine-5'-phosphate Biosynthesis II	1.12	0.5	#NUM!	ADSL
Anandamide Degradation	1.12	0.5	#NUM!	FAAH2
Galactose Degradation I (Leloir Pathway)	1.12	0.5	#NUM!	GALE
Role of IL-17A in Psoriasis	1.12	0.167	#NUM!	CCL20,DEFB4A
Activation of Matrix Metalloproteinases	1.07	0.111	#NUM!	ELANE,MMP1,MMP9
Granulocyte Adhesion and Diapedesis	1.06	0.0707	#NUM!	CCL20,IL1RL1,IL36A,MMP1,MMP12,MMP19,MMP9
Nucleotide salvage	1.06	0.154	#NUM!	ADK,DCK
Gene and protein expression by JAK-STAT signaling after IL-12 stimulation	1	0.103	#NUM!	CA1,MIF,TCP1
Airway Inflammation in Asthma	1	0.103	#NUM!	CCL20,ELANE,MMP9
SIRT1 negatively regulates rRNA expression	0.952	0.333	#NUM!	H2BC21
DNA methylation	0.952	0.333	#NUM!	H2BC21
Galactose catabolism	0.952	0.333	#NUM!	GALE
GDP-mannose Biosynthesis	0.952	0.333	#NUM!	PMM1
Nonhomologous End-Joining (NHEJ)	0.949	0.133	#NUM!	H2BC21,NHEJ1
Asparagine N-linked glycosylation	0.945	0.0833	-1	B4GALT6,MAN1B1,MAN1C1,PMM1
Senescence-Associated Secretory Phenotype (SASP)	0.934	0.0968	#NUM!	CDKN2C,H2BC21,IGFBP7
O-linked glycosylation	0.921	0.0816	-1	ADAMTS13,ADAMTS3,B4GALT6,MUC16
Signaling by SCF-KIT	0.903	0.0938	#NUM!	KITLG,MMP9,PIK3R1
CNTF Signaling	0.903	0.0938	#NUM!	CNTF,PIK3R1,RAF1
Striated Muscle Contraction	0.901	0.125	#NUM!	TNNI3,TNNT2
HOTAIR Regulatory Pathway	0.895	0.0725	-2	MMP1,MMP12,MMP19,MMP9,PIK3R1
Role of Chondrocytes in Rheumatoid Arthritis Signaling Pathway	0.888	0.0674	-1	IL1RL1,IL36A,MMP1,MMP12,MMP19,MMP9
Signaling by ERBB4	0.873	0.0909	#NUM!	EREG,PIK3R1,STMN1
Bladder Cancer Signaling	0.857	0.0704	#NUM!	MMP1,MMP12,MMP19,MMP9,RAF1
Neurotransmitter clearance	0.835	0.25	#NUM!	COMT
Erythrocytes take up oxygen and release carbon dioxide	0.835	0.25	#NUM!	CA1
Miscellaneous transport and binding events	0.835	0.25	#NUM!	PIP
Signaling by MST1	0.835	0.25	#NUM!	SPINT2
Amino acids regulate mTORC1	0.835	0.25	#NUM!	RRAGC
Regulation of NFE2L2 gene expression	0.835	0.25	#NUM!	NOTCH1
Heme Degradation	0.835	0.25	#NUM!	BLVRB
Hematoma Resolution Signaling Pathway	0.834	0.0597	2.449	CA1,CNTF,IL1RL1,IL36A,MMP1,MMP12,MMP19,MMP9
G alpha (q) signalling events	0.83	0.0755	-1	NPFF,PIK3R1,PROK2,UTS2R
FOXO-mediated transcription of oxidative stress, metabolic and neuronal genes	0.817	0.111	#NUM!	AGRP,IGFBP1
Coronavirus Replication Pathway	0.817	0.111	#NUM!	ACE,RPS3A
Intra-Golgi and retrograde Golgi-to-ER traffic	0.809	0.0741	0	ARFIP2,MAN1C1,NSF,PAFAH1B2
Estrogen Receptor Signaling	0.808	0.0588	-1.134	MMP1,MMP12,MMP19,MMP9,NOTCH1,PIK3R1,RAF1,RBFOX2
S100 Family Signaling Pathway	0.804	0.0536	-0.905	CCL20,EREG,IFNW1,LGR4,MMP1,MMP12,MMP19,MMP9,PIK3R1,RAF1,S100A12,UTS2R
Plasma lipoprotein assembly, remodeling, and clearance	0.792	0.0833	#NUM!	A2M,APOA2,NR1H4
Extra-nuclear estrogen signaling	0.792	0.0833	#NUM!	EREG,MMP9,PIK3R1
Macroautophagy	0.78	0.105	#NUM!	GABARAP,RRAGC
Ribavirin ADME	0.78	0.105	#NUM!	ADK,PIK3R1
GABA Receptor Signaling	0.78	0.105	#NUM!	GABARAP,NSF
Multiple Sclerosis Signaling Pathway	0.779	0.0598	-1.633	CNTF,HLA-DQA2,IL26,IL36A,MMP9,MOG,PARP16
Agranulocyte Adhesion and Diapedesis	0.778	0.0625	#NUM!	CCL20,IL36A,MMP1,MMP12,MMP19,MMP9
Preeclampsia Signaling Pathway	0.753	0.0649	0.447	COMT,IL36A,JMJD6,MMP9,PIK3R1
Pulmonary Healing Signaling Pathway	0.753	0.0588	-1.633	ELANE,MMP1,MMP12,MMP19,MMP9,NOTCH1,RAF1
Airway Pathology in Chronic Obstructive Pulmonary Disease	0.749	0.0612	#NUM!	CCL20,CNTF,ELANE,IL36A,MMP1,MMP9
PRC2 methylates histones and DNA	0.747	0.2	#NUM!	H2BC21
Meiotic recombination	0.747	0.2	#NUM!	H2BC21
Signaling by LTK	0.747	0.2	#NUM!	PIK3R1
IL-17A Signaling in Airway Cells	0.72	0.0769	#NUM!	CCL20,DEFB4A,PIK3R1
Role of IL-17A in Arthritis	0.72	0.0769	#NUM!	CCL20,MMP1,PIK3R1
Tumor Microenvironment Pathway	0.715	0.0574	-0.816	MMP1,MMP12,MMP19,MMP9,PIK3R1,RAF1,TNC
Gustation Pathway	0.711	0.0952	#NUM!	ENTPD2,PNLIPRP1
Systemic Lupus Erythematosus Signaling	0.695	0.0588	#NUM!	IL36A,LAT,PIK3R1,RNPC3,SNRPD2,TNFRSF13C
Role of Osteoblasts in Rheumatoid Arthritis Signaling Pathway	0.681	0.0544	-1.633	CNTF,CTSE,IL36A,MMP1,MMP12,MMP19,MMP9,PIK3R1
Pre-NOTCH Expression and Processing	0.681	0.0909	#NUM!	H2BC21,NOTCH1
TCR signaling	0.678	0.0656	0	HLA-DQA2,LAT,PIK3R1,PSMA3
Erythrocytes take up carbon dioxide and release oxygen	0.676	0.167	#NUM!	CA1
Energy dependent regulation of mTOR by LKB1-AMPK	0.676	0.167	#NUM!	RRAGC
Rap1 signalling	0.676	0.167	#NUM!	RAF1
ERCC6 (CSB) and EHMT2 (G9a) positively regulate rRNA expression	0.676	0.167	#NUM!	H2BC21
Nucleosome assembly	0.676	0.167	#NUM!	H2BC21
Formation of the nephric duct	0.676	0.167	#NUM!	WFDC2
Prostanoid Biosynthesis	0.676	0.167	#NUM!	HPGDS
IL-33 Signaling Pathway	0.669	0.0577	-1.342	ELANE,IL1RL1,IL36A,MMP12,MMP9,PIK3R1
Generic Transcription Pathway	0.656	0.0714	#NUM!	NOTCH1,NR1H4,ZNF334
VDR/RXR Activation	0.656	0.0714	#NUM!	IGFBP1,IL1RL1,SEMA3B
Melanocyte Development and Pigmentation Signaling	0.656	0.0714	#NUM!	KITLG,PIK3R1,RAF1
B Cell Activating Factor Signaling	0.652	0.087	#NUM!	TNFRSF13C,TNFRSF17
IL-6 Signaling	0.648	0.0595	#NUM!	A2M,IL1RL1,IL36A,PIK3R1,RAF1
SPINK1 Pancreatic Cancer Pathway	0.636	0.0698	#NUM!	ELANE,KLK3,MMP12
Altered T Cell and B Cell Signaling in Rheumatoid Arthritis	0.63	0.0625	#NUM!	HLA-DQA2,IL36A,TNFRSF13C,TNFRSF17
Th2 Pathway	0.63	0.0625	-1	HLA-DQA2,IL1RL1,NOTCH1,PIK3R1
GPVI-mediated activation cascade	0.624	0.0833	#NUM!	LAT,PIK3R1
LXR/RXR Activation	0.621	0.0581	-1	APOA2,IL1RL1,IL36A,MMP9,NR1H4
Metabolism of non-coding RNA	0.617	0.143	#NUM!	SNRPD2
B-WICH complex positively regulates rRNA expression	0.617	0.143	#NUM!	H2BC21
LGI-ADAM interactions	0.617	0.143	#NUM!	ADAM22
EGR2 and SOX10-mediated initiation of Schwann cell myelination	0.617	0.143	#NUM!	LAMC1
Nucleotide biosynthesis	0.617	0.143	#NUM!	ADSL
NFE2L2 regulating tumorigenic genes	0.617	0.143	#NUM!	NOTCH1
Purine Nucleotides De Novo Biosynthesis II	0.617	0.143	#NUM!	ADSL
Signaling by MET	0.617	0.0682	#NUM!	LAMC1,PIK3R1,SPINT2
IGF-1 Signaling	0.614	0.0615	#NUM!	IGFBP1,IGFBP7,PIK3R1,RAF1
PPARα/RXRα Activation	0.608	0.0575	-2	ACAA1,APOA2,GPD1,IL1RL1,RAF1
Elastic fibre formation	0.598	0.08	#NUM!	FBLN5,MFAP4
Mitotic Prophase	0.598	0.08	#NUM!	H2BC21,USO1
Chaperone Mediated Autophagy Signaling Pathway	0.598	0.0545	1.342	MMP1,MMP12,MMP19,MMP9,PIK3R1,PSMA3
Atherosclerosis Signaling	0.596	0.0568	#NUM!	APOA2,IL36A,MMP1,MMP9,PLA2G7
Pancreatic Secretion Signaling Pathway	0.583	0.0562	-0.447	CA1,CA5A,NSF,PIK3R1,PNLIPRP1
TNFs bind their physiological receptors	0.574	0.0769	#NUM!	EDAR,TNFRSF17
Graft-versus-Host Disease Signaling	0.574	0.0769	#NUM!	HLA-DQA2,IL36A
Leukocyte Extravasation Signaling	0.571	0.0556	-2	MMP1,MMP12,MMP19,MMP9,PIK3R1
Pancreatic Adenocarcinoma Signaling	0.57	0.0588	-1	MMP9,NOTCH1,PIK3R1,RAF1
Signaling by Hippo	0.567	0.125	#NUM!	MOB1A
Cardiogenesis	0.567	0.125	#NUM!	WDR5
Dopamine Degradation	0.567	0.125	#NUM!	COMT
Glutaryl-CoA Degradation	0.567	0.125	#NUM!	CA1
Role of p14/p19ARF in Tumor Suppression	0.567	0.125	#NUM!	PIK3R1
Glutamate Receptor Signaling	0.567	0.125	#NUM!	GRID2
COPII-mediated vesicle transport	0.551	0.0741	#NUM!	NSF,USO1
Melanoma Signaling	0.551	0.0741	#NUM!	PIK3R1,RAF1
Glycosaminoglycan metabolism	0.543	0.0571	0	ACAN,B4GALT6,CHST5,VCAN
Breast Cancer Regulation by Stathmin1	0.534	0.0517	-0.816	LGR4,MMP9,PIK3R1,RAF1,STMN1,UTS2R
DAP12 interactions	0.529	0.0714	#NUM!	LAT,PIK3R1
Regulation of lipid metabolism by PPARalpha	0.529	0.0714	#NUM!	APOA2,NR1H4
Somitogenesis	0.529	0.0714	#NUM!	NOTCH1,PSMA3
Peptide hormone biosynthesis	0.524	0.111	#NUM!	INHBB
Peroxisomal lipid metabolism	0.524	0.111	#NUM!	ACAA1
Surfactant metabolism	0.524	0.111	#NUM!	SFTPB
UDP-N-acetyl-D-galactosamine Biosynthesis II	0.524	0.111	#NUM!	GALE
Cerebral Malformation Signaling Pathway	0.517	0.0556	0	ANGPT2,IL36A,MMP9,PIK3R1
ICOS-ICOSL Signaling in T Helper Cells	0.515	0.06	#NUM!	HLA-DQA2,LAT,PIK3R1
Acute Myeloid Leukemia Signaling	0.515	0.06	#NUM!	KITLG,PIK3R1,RAF1
T Cell Receptor Signaling	0.513	0.0526	-0.447	HLA-DQA2,LAT,PIK3R1,PTPRH,RAF1
Glycerophospholipid biosynthesis	0.508	0.069	#NUM!	GPCPD1,GPD1
Cilium Assembly	0.508	0.069	#NUM!	DYNLRB2,TCP1
Cancer Drug Resistance by Drug Efflux	0.508	0.069	#NUM!	PIK3R1,RAF1
Signaling by Rho Family GTPases	0.503	0.0521	-0.447	ARFIP2,PIK3R1,RAF1,SEPTIN6,STMN1
Prostate Cancer Signaling	0.5	0.0588	#NUM!	KLK3,PIK3R1,RAF1
PD-1, PD-L1 cancer immunotherapy pathway	0.5	0.0588	#NUM!	HLA-DQA2,LAT,PIK3R1
Signaling by EGFR	0.489	0.0667	#NUM!	EREG,PIK3R1
SPINK1 General Cancer Pathway	0.489	0.0667	#NUM!	PIK3R1,RAF1
Meiotic synapsis	0.486	0.1	#NUM!	H2BC21
Interleukin-7 signaling	0.486	0.1	#NUM!	PIK3R1
Synthesis of Prostaglandins (PG) and Thromboxanes (TX)	0.486	0.1	#NUM!	HPGDS
Signaling by Type 1 Insulin-like Growth Factor 1 Receptor (IGF1R)	0.486	0.1	#NUM!	PIK3R1
ATF4 activates genes in response to endoplasmic reticulum stress	0.486	0.1	#NUM!	IGFBP1
NoRC negatively regulates rRNA expression	0.486	0.1	#NUM!	H2BC21
Platelet Adhesion to exposed collagen	0.486	0.1	#NUM!	ADAMTS13
Fatty Acid β-oxidation I	0.486	0.1	#NUM!	ACAA1
Th17 Activation Pathway	0.486	0.0577	#NUM!	CCL20,DEFB4A,IL26
Class A/1 (Rhodopsin-like receptors)	0.482	0.051	-0.447	CCL20,NPFF,PROK2,PYY,UTS2R
Axonal Guidance Signaling	0.482	0.0456	#NUM!	ACE,ADAM22,ADAMTS13,ADAMTS3,MMP1,MMP12,MMP9,PIK3R1,RAF1,SEMA3B,SEMA4C
Osteoarthritis Pathway	0.476	0.0492	-1.342	ACAN,IL1RL1,MMP1,MMP12,MMP9,NOTCH1
Role of Osteoclasts in Rheumatoid Arthritis Signaling Pathway	0.473	0.0471	-0.816	ADAM22,IL1RL1,MMP1,MMP12,MMP19,MMP9,PIK3R1,RAF1
IL-8 Signaling	0.472	0.0505	0.447	ANGPT2,AZU1,MMP9,PIK3R1,RAF1
PDGF Signaling	0.472	0.0566	#NUM!	CAV3,PIK3R1,RAF1
COPI-mediated anterograde transport	0.47	0.0645	#NUM!	NSF,USO1
Oncostatin M Signaling	0.47	0.0645	#NUM!	MMP1,RAF1
Retinoic acid Mediated Apoptosis Signaling	0.47	0.0645	#NUM!	IFNW1,PARP16
Leptin Signaling in Obesity	0.47	0.0645	#NUM!	AGRP,PIK3R1
Cyclins and Cell Cycle Regulation	0.47	0.0645	#NUM!	CDKN2C,RAF1
MicroRNA Biogenesis Signaling Pathway	0.469	0.0526	1	EWSR1,HOPX,IFNW1,PIK3R1
CGAS-STING Signaling Pathway	0.469	0.0526	#NUM!	CCL20,CNTF,IFNW1,IL36A
Sertoli Cell-Germ Cell Junction Signaling Pathway (Enhanced)	0.462	0.05	-1	A2M,IL1RL1,LAMC1,MMP9,PIK3R1
Sertoli Cell-Sertoli Cell Junction Signaling	0.462	0.05	0	A2M,IL1RL1,LAMC1,PIK3R1,RAF1
TCF dependent signaling in response to WNT	0.458	0.0519	0	H2BC21,LGR4,PSMA3,RSPO4
CD28 Signaling in T Helper Cells	0.458	0.0556	#NUM!	HLA-DQA2,LAT,PIK3R1
Potassium Channels	0.453	0.0909	#NUM!	HCN1
MTOR signalling	0.453	0.0909	#NUM!	RRAGC
Arachidonic acid metabolism	0.453	0.0909	#NUM!	FAAH2
Nephrin family interactions	0.453	0.0909	#NUM!	PIK3R1
Synthesis, secretion, and deacylation of Ghrelin	0.453	0.0909	#NUM!	PLA2G7
Advanced glycosylation endproduct receptor signaling	0.453	0.0909	#NUM!	S100A12
Transcriptional regulation of granulopoiesis	0.453	0.0909	#NUM!	H2BC21
Formation of paraxial mesoderm	0.453	0.0909	#NUM!	NOTCH1
IL-17 Signaling	0.45	0.048	-1	CCL20,CNTF,DEFB4A,IL36A,MMP9,PIK3R1
Signaling by NOTCH4	0.445	0.0545	#NUM!	NOTCH1,PIK3R1,PSMA3
Binding and Uptake of Ligands by Scavenger Receptors	0.435	0.0606	#NUM!	HSPH1,SCARA5
Oxidative Stress Induced Senescence	0.435	0.0606	#NUM!	CDKN2C,H2BC21
Endometrial Cancer Signaling	0.435	0.0606	#NUM!	PIK3R1,RAF1
MSP-RON Signaling Pathway	0.435	0.0606	#NUM!	KLK3,PIK3R1
HIF1α Signaling	0.433	0.0472	-1.342	MMP1,MMP12,MMP19,MMP9,PIK3R1,RAF1
GP6 Signaling Pathway	0.432	0.0536	#NUM!	LAMC1,LAT,PIK3R1
MSP-RON Signaling in Macrophages Pathway	0.432	0.0536	#NUM!	HLA-DQA2,KLK3,PIK3R1
Metabolism of porphyrins	0.423	0.0833	#NUM!	BLVRB
Bile acid and bile salt metabolism	0.423	0.0833	#NUM!	NR1H4
SUMOylation of intracellular receptors	0.423	0.0833	#NUM!	NR1H4
IL-9 Signaling	0.423	0.0833	#NUM!	PIK3R1
Hematopoiesis from Multipotent Stem Cells	0.423	0.0833	#NUM!	KITLG
Tryptophan Degradation III (Eukaryotic)	0.423	0.0833	#NUM!	CA1
Phagosome Maturation	0.42	0.0526	#NUM!	CTSE,DYNLRB2,NSF
Amyloid fiber formation	0.418	0.0588	#NUM!	H2AC25,H2BC21
EGF Signaling	0.418	0.0588	#NUM!	PIK3R1,RAF1
PKCθ Signaling in T Lymphocytes	0.408	0.0517	#NUM!	HLA-DQA2,LAT,PIK3R1
Th1 Pathway	0.408	0.0517	#NUM!	HLA-DQA2,NOTCH1,PIK3R1
IL-10 Signaling	0.406	0.0488	#NUM!	BLVRB,HLA-DQA2,IL1RL1,IL36A
Role of NFAT in Regulation of the Immune Response	0.406	0.0488	#NUM!	HLA-DQA2,LAT,PIK3R1,RAF1
MHC class II antigen presentation	0.403	0.0571	#NUM!	CTSE,HLA-DQA2
Role of PI3K/AKT Signaling in the Pathogenesis of Influenza	0.403	0.0571	#NUM!	IFNW1,PIK3R1
ERBB4 Signaling	0.403	0.0571	#NUM!	PIK3R1,RAF1
Synaptic Long Term Depression	0.396	0.0508	#NUM!	GRID2,PLA2G7,RAF1
Visual phototransduction	0.396	0.0769	#NUM!	RDH16
Glutamate binding, activation of AMPA receptors and synaptic plasticity	0.396	0.0769	#NUM!	NSF
Eukaryotic Translation Termination	0.396	0.0769	#NUM!	RPS3A
RNA Polymerase I Transcription	0.396	0.0769	#NUM!	H2BC21
Digestion	0.396	0.0769	#NUM!	PNLIPRP1
Regulation of endogenous retroelements	0.396	0.0769	#NUM!	H2BC21
Retinol Biosynthesis	0.396	0.0769	#NUM!	PNLIPRP1
Antigen Presentation Pathway	0.396	0.0769	#NUM!	HLA-DQA2
Notch Signaling	0.396	0.0769	#NUM!	NOTCH1
Phagosome Formation	0.395	0.0442	-0.707	ARFIP2,LAT,LGR4,PIK3R1,PLA2G7,RAF1,SCARA5,UTS2R
NF-κB Activation by Viruses	0.388	0.0556	#NUM!	PIK3R1,RAF1
Thrombopoietin Signaling	0.388	0.0556	#NUM!	PIK3R1,RAF1
RAC Signaling	0.385	0.05	#NUM!	ARFIP2,PIK3R1,RAF1
Xenobiotic Metabolism General Signaling Pathway	0.385	0.05	#NUM!	NR1H4,PIK3R1,RAF1
Autism Signaling Pathway	0.379	0.0448	0	ADSL,CNTF,IL36A,NLGN3,PIK3R1,RAF1
Renin-Angiotensin Signaling	0.374	0.0492	#NUM!	ACE,PIK3R1,RAF1
Interferon gamma signaling	0.374	0.0541	#NUM!	HLA-DQA2,RAF1
ERB2-ERBB3 Signaling	0.374	0.0541	#NUM!	PIK3R1,RAF1
IL-2 Signaling	0.374	0.0541	#NUM!	PIK3R1,RAF1
Signaling by Insulin receptor	0.371	0.0714	#NUM!	PIK3R1
Signaling by Activin	0.371	0.0714	#NUM!	INHBB
Eukaryotic Translation Elongation	0.371	0.0714	#NUM!	RPS3A
Telomere Maintenance	0.371	0.0714	#NUM!	H2BC21
Nicotinate metabolism	0.371	0.0714	#NUM!	PARP16
Metabolism of Angiotensinogen to Angiotensins	0.371	0.0714	#NUM!	ACE
Mitochondrial Fatty Acid Beta-Oxidation	0.371	0.0714	#NUM!	ACADS
Role of Lipids/Lipid Rafts in the Pathogenesis of Influenza	0.371	0.0714	#NUM!	IFNW1
Triacylglycerol Degradation	0.371	0.0714	#NUM!	PNLIPRP1
Apelin Cardiac Fibroblast Signaling Pathway	0.371	0.0714	#NUM!	ANGPT2
EIF2 Signaling	0.363	0.0484	#NUM!	PIK3R1,RAF1,RPS3A
ERBB Signaling	0.363	0.0484	#NUM!	EREG,PIK3R1,RAF1
Growth Hormone Signaling	0.36	0.0526	#NUM!	A2M,PIK3R1
Non-Small Cell Lung Cancer Signaling	0.36	0.0526	#NUM!	PIK3R1,RAF1
Glioma Invasiveness Signaling	0.36	0.0526	#NUM!	MMP9,PIK3R1
Macrophage Alternative Activation Signaling Pathway	0.36	0.046	#NUM!	HLA-DQA2,IL36A,NR1H4,PIK3R1
CDX Gastrointestinal Cancer Signaling Pathway	0.358	0.0446	0	CA1,CNTF,IL36A,NR1H4,PIK3R1
Aldosterone Signaling in Epithelial Cells	0.353	0.0476	#NUM!	HSPH1,PIK3R1,RAF1
Communication between Innate and Adaptive Immune Cells	0.353	0.0476	#NUM!	IL36A,TNFRSF13C,TNFRSF17
Wound Healing Signaling Pathway	0.351	0.0429	-0.447	CNTF,IL1RL1,IL36A,LAMC1,MMP1,MMP9,RAF1
Pyroptosis	0.349	0.0667	#NUM!	ELANE
TBC/RABGAPs	0.349	0.0667	#NUM!	GABARAP
Retinoate Biosynthesis I	0.349	0.0667	#NUM!	RDH16
Signaling by ERBB2	0.347	0.0513	#NUM!	EREG,PIK3R1
RANK Signaling in Osteoclasts	0.347	0.0513	#NUM!	PIK3R1,RAF1
Glioma Signaling	0.343	0.0469	#NUM!	CDKN2C,PIK3R1,RAF1
PIP3 activates AKT signaling	0.343	0.0449	0	EREG,IL1RL1,KITLG,PIK3R1
Th1 and Th2 Activation Pathway	0.343	0.0449	#NUM!	HLA-DQA2,IL1RL1,NOTCH1,PIK3R1
TNFR2 non-canonical NF-kB pathway	0.335	0.05	#NUM!	PSMA3,TNFRSF13C
DNA Replication Pre-Initiation	0.335	0.05	#NUM!	H2BC21,PSMA3
Lung Ionic Balance Signaling Pathway	0.334	0.0444	0	HCN1,IFNW1,LGR4,UTS2R
BBSome Signaling Pathway	0.334	0.0462	#NUM!	LGR4,TCP1,UTS2R
PPAR Signaling	0.334	0.0462	#NUM!	IL1RL1,IL36A,RAF1
Regulation of beta-cell development	0.329	0.0625	#NUM!	NOTCH1
Gene Silencing by RNA	0.329	0.0625	#NUM!	H2BC21
DNA Damage/Telomere Stress Induced Senescence	0.329	0.0625	#NUM!	H2BC21
Signaling by Retinoic Acid	0.329	0.0625	#NUM!	RDH16
Protein ubiquitination	0.329	0.0625	#NUM!	UBE2G2
Signaling by Erythropoietin	0.329	0.0625	#NUM!	PIK3R1
Nonsense-Mediated Decay (NMD)	0.329	0.0625	#NUM!	RPS3A
Response of EIF2AK4 (GCN2) to amino acid deficiency	0.329	0.0625	#NUM!	RPS3A
Glutathione-mediated Detoxification	0.329	0.0625	#NUM!	HPGDS
Noradrenaline and Adrenaline Degradation	0.329	0.0625	#NUM!	COMT
Oxytocin in Brain Signaling Pathway	0.324	0.0455	#NUM!	PIK3R1,PLA2G7,RAF1
Ceramide Signaling	0.323	0.0488	#NUM!	PIK3R1,RAF1
Agrin Interactions at Neuromuscular Junction	0.323	0.0488	#NUM!	LAMC1,MUSK
CDK5 Signaling	0.323	0.0488	#NUM!	LAMC1,RAF1
GDNF Family Ligand-Receptor Interactions	0.323	0.0488	#NUM!	PIK3R1,RAF1
Pulmonary Fibrosis Idiopathic Signaling Pathway	0.321	0.0417	-1.633	MMP1,MMP12,MMP19,MMP9,NOTCH1,PIK3R1,RAF1
Molecular Mechanisms of Cancer	0.318	0.0406	-1.265	CDKN2C,IL1RL1,LGR4,MMP1,MMP12,MMP19,MMP9,NOTCH1,PIK3R1,RAF1,UTS2R
Colorectal Cancer Metastasis Signaling	0.315	0.0424	-2	MMP1,MMP12,MMP19,MMP9,PIK3R1
Amyotrophic Lateral Sclerosis Signaling	0.311	0.0476	#NUM!	GRID2,PIK3R1
TREM1 Signaling	0.311	0.0476	#NUM!	DEFB4A,IL1RL1
Angiopoietin Signaling	0.311	0.0476	#NUM!	ANGPT2,PIK3R1
JAK/STAT Signaling	0.311	0.0476	#NUM!	PIK3R1,RAF1
GM-CSF Signaling	0.311	0.0476	#NUM!	PIK3R1,RAF1
Response to elevated platelet cytosolic Ca2+	0.311	0.043	0	A2M,CLEC3B,PCYOX1L,SCG3
Signaling by ALK	0.31	0.0588	#NUM!	PIK3R1
Oncogene Induced Senescence	0.31	0.0588	#NUM!	CDKN2C
Syndecan interactions	0.31	0.0588	#NUM!	TNC
Signaling by NTRK3 (TRKC)	0.31	0.0588	#NUM!	PIK3R1
Pyrimidine Ribonucleotides De Novo Biosynthesis	0.31	0.0588	#NUM!	ENTPD2
Pyrimidine Ribonucleotides Interconversion	0.31	0.0588	#NUM!	ENTPD2
CREB Signaling in Neurons	0.302	0.0417	0.447	GRID2,LGR4,PIK3R1,RAF1,UTS2R
Renal Cell Carcinoma Signaling	0.3	0.0465	#NUM!	PIK3R1,RAF1
UVA-Induced MAPK Signaling	0.3	0.0465	#NUM!	PARP16,PIK3R1
Fc Epsilon RI Signaling	0.298	0.0435	#NUM!	LAT,PIK3R1,RAF1
Regulation of eIF4 and p70S6K Signaling	0.298	0.0435	#NUM!	PIK3R1,RAF1,RPS3A
Cell surface interactions at the vascular wall	0.296	0.0421	1	ANGPT2,MIF,MMP1,PIK3R1
Abacavir ADME	0.293	0.0556	#NUM!	PIK3R1
Smooth Muscle Contraction	0.293	0.0556	#NUM!	CAV3
TAK1-dependent IKK and NF-kappa-B activation	0.293	0.0556	#NUM!	S100A12
Signaling by NTRK2 (TRKB)	0.293	0.0556	#NUM!	PIK3R1
B Cell Development	0.293	0.0556	#NUM!	HLA-DQA2
Gluconeogenesis I	0.293	0.0556	#NUM!	ENO3
Apelin Pancreas Signaling Pathway	0.293	0.0556	#NUM!	PIK3R1
LPS-stimulated MAPK Signaling	0.29	0.0455	#NUM!	PIK3R1,RAF1
PEDF Signaling	0.29	0.0455	#NUM!	PIK3R1,RAF1
Neurotrophin/TRK Signaling	0.29	0.0455	#NUM!	PIK3R1,RAF1
Ribonucleotide Reductase Signaling Pathway	0.289	0.0429	#NUM!	MMP9,PARP16,PIK3R1
Ovarian Cancer Signaling	0.289	0.0429	#NUM!	MMP9,PIK3R1,RAF1
Neuroprotective Role of THOP1 in Alzheimer's Disease	0.289	0.0429	#NUM!	ACE,KLK3,MMP9
Hepatitis B Chronic Liver Pathogenesis Signaling Pathway	0.289	0.0417	0	ANGPT2,MMP9,PIK3R1,RAF1
Role of Pattern Recognition Receptors in Recognition of Bacteria and Viruses	0.289	0.0417	#NUM!	CNTF,IFNW1,IL36A,PIK3R1
RAF/MAP kinase cascade	0.283	0.0403	0.447	EREG,KITLG,LAT,PIK3R1,PSMA3,RAF1
Regulation of the Epithelial-Mesenchymal Transition Pathway	0.282	0.0412	#NUM!	MMP9,NOTCH1,PIK3R1,RAF1
C-type lectin receptors (CLRs)	0.281	0.0423	#NUM!	MUC16,PSMA3,RAF1
ABRA Signaling Pathway	0.28	0.0444	#NUM!	MMP9,TAGLN
IL-3 Signaling	0.28	0.0444	#NUM!	PIK3R1,RAF1
G Beta Gamma Signaling	0.28	0.0444	#NUM!	CAV3,RAF1
SRP-dependent cotranslational protein targeting to membrane	0.277	0.0526	#NUM!	RPS3A
DNA Double Strand Break Response	0.277	0.0526	#NUM!	H2BC21
Role of JAK1, JAK2 and TYK2 in Interferon Signaling	0.277	0.0526	#NUM!	RAF1
Dopamine Receptor Signaling	0.277	0.0526	#NUM!	COMT
Neuregulin Signaling	0.273	0.0417	#NUM!	EREG,PIK3R1,RAF1
Fc epsilon receptor (FCERI) signaling	0.273	0.0417	#NUM!	LAT,PIK3R1,PSMA3
Endothelin-1 Signaling	0.273	0.0417	#NUM!	PIK3R1,PLA2G7,RAF1
Semaphorin Neuronal Repulsive Signaling Pathway	0.273	0.0417	#NUM!	ACAN,PIK3R1,VCAN
Role of Macrophages, Fibroblasts and Endothelial Cells in Rheumatoid Arthritis	0.273	0.0395	1	DKKL1,IL1RL1,IL36A,MIF,MMP1,PIK3R1,RAF1
Dilated Cardiomyopathy Signaling Pathway	0.27	0.0435	#NUM!	TNNI3,TNNT2
Neurovascular Coupling Signaling Pathway	0.27	0.0435	#NUM!	ENTPD2,PLA2G7
Phase II - Conjugation of compounds	0.27	0.0435	#NUM!	COMT,HPGDS
Signaling by FGFR2	0.27	0.0435	#NUM!	PIK3R1,RBFOX2
Ribosomal Quality Control Signaling Pathway	0.27	0.0435	#NUM!	PSMA3,RPS3A
P2Y Purinergic Receptor Signaling Pathway	0.27	0.0435	#NUM!	PIK3R1,RAF1
LPS/IL-1 Mediated Inhibition of RXR Function	0.269	0.0404	#NUM!	CHST5,IL1RL1,IL36A,NR1H4
Signaling by NOTCH3	0.262	0.05	#NUM!	NOTCH1
MIF-mediated Glucocorticoid Regulation	0.262	0.05	#NUM!	MIF
Differential Regulation of Cytokine Production in Intestinal Epithelial Cells by IL-17A and IL-17F	0.262	0.05	#NUM!	DEFB4A
Glycolysis I	0.262	0.05	#NUM!	ENO3
fMLP Signaling in Neutrophils	0.26	0.0426	#NUM!	PIK3R1,RAF1
Role of Cytokines in Mediating Communication between Immune Cells	0.26	0.0426	#NUM!	IL26,IL36A
FLT3 Signaling in Hematopoietic Progenitor Cells	0.26	0.0426	#NUM!	PIK3R1,RAF1
VEGF Family Ligand-Receptor Interactions	0.26	0.0426	#NUM!	PIK3R1,RAF1
Calcium Signaling	0.26	0.0426	#NUM!	TNNI3,TNNT2
Interleukin-1 family signaling	0.258	0.0405	#NUM!	IL1RL1,IL36A,PSMA3
Role of Osteoblasts, Osteoclasts and Chondrocytes in Rheumatoid Arthritis	0.254	0.0391	#NUM!	DKKL1,IL1RL1,IL36A,MMP1,PIK3R1
Relaxin Signaling	0.251	0.0417	#NUM!	MMP9,PIK3R1
Prolactin Signaling	0.251	0.0417	#NUM!	PIK3R1,RAF1
Interconversion of nucleotide di- and triphosphates	0.248	0.0476	#NUM!	DCTD
Interleukin-20 family signaling	0.248	0.0476	#NUM!	IL26
Nucleotide catabolism	0.248	0.0476	#NUM!	ENTPD2
Signaling by CSF1 (M-CSF) in myeloid cells	0.248	0.0476	#NUM!	PIK3R1
April Mediated Signaling	0.248	0.0476	#NUM!	TNFRSF17
Cellular Effects of Sildenafil (Viagra)	0.248	0.0388	-1.342	CNTF,HCN1,LGR4,PIK3R1,UTS2R
Adrenergic Receptor Signaling Pathway (Enhanced)	0.244	0.0395	#NUM!	CNTF,COMT,IL36A
CDC42 Signaling	0.243	0.0408	#NUM!	HLA-DQA2,RAF1
Toll-like Receptor Signaling	0.243	0.0408	#NUM!	IL1RL1,IL36A
Apelin Endothelial Signaling Pathway	0.243	0.0408	#NUM!	PIK3R1,RAF1
Gamma carboxylation, hypusinylation, hydroxylation, and arylsulfatase activation	0.236	0.0455	#NUM!	JMJD6
Signaling by BMP	0.236	0.0455	#NUM!	GREM2
Transcriptional and post-translational regulation of MITF-M expression and activity	0.236	0.0455	#NUM!	KITLG
PXR/RXR Activation	0.236	0.0455	#NUM!	IGFBP1
Calcium-induced T Lymphocyte Apoptosis	0.236	0.0455	#NUM!	HLA-DQA2
Integrin cell surface interactions	0.234	0.04	#NUM!	IBSP,TNC
Costimulation by the CD28 family	0.234	0.04	#NUM!	HLA-DQA2,PIK3R1
CCR3 Signaling in Eosinophils	0.234	0.04	#NUM!	PIK3R1,RAF1
Telomerase Signaling	0.234	0.04	#NUM!	PIK3R1,RAF1
Mouse Embryonic Stem Cell Pluripotency	0.234	0.04	#NUM!	PIK3R1,RAF1
PTEN Regulation	0.226	0.0392	#NUM!	PSMA3,RRAGC
Role of MAPK Signaling in Inhibiting the Pathogenesis of Influenza	0.226	0.0392	#NUM!	PLA2G7,RAF1
GABAergic Receptor Signaling Pathway (Enhanced)	0.224	0.0435	#NUM!	NLGN3
Defensins	0.224	0.0435	#NUM!	DEFB4A
Selenoamino acid metabolism	0.224	0.0435	#NUM!	RPS3A
Protein folding	0.224	0.0435	#NUM!	TCP1
Interleukin-6 family signaling	0.224	0.0435	#NUM!	CNTF
Major pathway of rRNA processing in the nucleolus and cytosol	0.224	0.0435	#NUM!	RPS3A
RET signaling	0.224	0.0435	#NUM!	PIK3R1
Cytoprotection by HMOX1	0.224	0.0435	#NUM!	BLVRB
NAP1L1 Transcription Regulation Signaling Pathway	0.224	0.0435	#NUM!	PIK3R1
PCP (Planar Cell Polarity) Pathway	0.224	0.0435	#NUM!	LGR4
GPCR-Mediated Integration of Enteroendocrine Signaling Exemplified by an L Cell	0.224	0.0435	#NUM!	PYY
Regulation of the Epithelial Mesenchymal Transition in Development Pathway	0.224	0.0435	#NUM!	NOTCH1
PI Metabolism	0.212	0.0417	#NUM!	PIK3R1
Transcriptional Regulation by MECP2	0.212	0.0417	#NUM!	NOTCH1
Primary Immunodeficiency Signaling	0.212	0.0417	#NUM!	TNFRSF13C
Allograft Rejection Signaling	0.212	0.0417	#NUM!	HLA-DQA2
Autoimmune Thyroid Disease Signaling	0.212	0.0417	#NUM!	HLA-DQA2
OX40 Signaling Pathway	0.212	0.0417	#NUM!	HLA-DQA2
IL-17A Signaling in Gastric Cells	0.212	0.0417	#NUM!	CCL20
Phase I - Functionalization of compounds	0.202	0.04	#NUM!	NR1H4
Eukaryotic Translation Initiation	0.202	0.04	#NUM!	RPS3A
Peroxisomal protein import	0.202	0.04	#NUM!	ACAA1
G Protein Signaling Mediated by Tubby	0.202	0.04	#NUM!	LAT
Inhibition of Angiogenesis by TSP1	0.202	0.04	#NUM!	MMP9
Phospholipases	0.202	0.04	#NUM!	PLA2G7
GPCR-Mediated Nutrient Sensing in Enteroendocrine Cells	0.202	0.04	#NUM!	PYY
NAD Signaling Pathway	0	0.0357	#NUM!	PARP16,PIK3R1
CSDE1 Signaling Pathway	0	0.0333	#NUM!	TNC
Oxytocin Signaling Pathway	0	0.0222	#NUM!	PIK3R1,RAF1
CLEAR Signaling Pathway	0	0.0242	#NUM!	GABARAP,NR1H4,RRAGC
ID1 Signaling Pathway	0	0.0354	0	MMP9,PIK3R1,RAF1,SEMA4C
IL-13 Signaling Pathway	0	0.0274	#NUM!	DEFB4A,PIK3R1
SNARE Signaling Pathway	0	0.0204	#NUM!	NSF
Immunogenic Cell Death Signaling Pathway	0	0.02	#NUM!	IFNW1
Macrophage Classical Activation Signaling Pathway	0	0.0374	#NUM!	CCL20,CNTF,HLA-DQA2,IL36A
Pathogen Induced Cytokine Storm Signaling Pathway	0	0.0236	0	CCL20,CNTF,HLA-DQA2,IL1RL1,IL36A
Glucocorticoid Receptor Signaling	0	0.0385	#NUM!	A2M,HLA-DQA2,IFNW1,IL1RL1,MMP1,MMP9,PIK3R1,RAF1,SLPI
Natural Killer Cell Signaling	0	0.0248	#NUM!	LAT,PIK3R1,RAF1
Neutrophil Extracellular Trap Signaling Pathway	0	0.0359	-1.633	ELANE,IFNW1,MMP9,PIK3R1,PLA2G7,RAF1
Circadian Rhythm Signaling	0	0.012	#NUM!	RAF1
Synaptic Long Term Potentiation	0	0.0233	#NUM!	RAF1
Actin Cytoskeleton Signaling	0	0.02	#NUM!	PIK3R1,RAF1
Huntington's Disease Signaling	0	0.0328	#NUM!	ARFIP2,NSF,PIK3R1,PSMA3
Myelination Signaling Pathway	0	0.0333	0.447	ADAM22,LAMC1,NOTCH1,PIK3R1,RAF1
NOD1/2 Signaling Pathway	0	0.0174	#NUM!	CNTF,IL36A
Activin Inhibin Signaling Pathway	0	0.0357	#NUM!	IL1RL1,IL36A,INHBB,PIK3R1
DHCR24 Signaling Pathway	0	0.0375	#NUM!	APOA2,NR1H4,PIK3R1
WNK Renal Signaling Pathway	0	0.0312	#NUM!	PIK3R1
Acetylcholine Receptor Signaling Pathway	0	0.0185	#NUM!	PIK3R1
Glutaminergic Receptor Signaling Pathway (Enhanced)	0	0.0309	#NUM!	NSF,PIK3R1,PLA2G7
Cachexia Signaling Pathway	0	0.0299	0.447	CNTF,IL1RL1,IL36A,INHBB,PIK3R1,PSMA3
ISGylation Signaling Pathway	0	0.0161	#NUM!	IFNW1
Microautophagy Signaling Pathway	0	0.0164	#NUM!	PSMA3
NFKBIE Signaling Pathway	0	0.0312	#NUM!	TNFRSF13C
Orexin Signaling Pathway	0	0.0182	#NUM!	PIK3R1
NRF2-mediated Oxidative Stress Response	0	0.0204	#NUM!	PIK3R1,RAF1
p53 Signaling	0	0.0238	#NUM!	PIK3R1
PI3K Cascade	0	0.0323	#NUM!	PIK3R1
G alpha (i) signalling events	0	0.0294	#NUM!	CCL20,PYY
Cellular response to hypoxia	0	0.027	#NUM!	PSMA3
Formation of Fibrin Clot (Clotting Cascade)	0	0.0323	#NUM!	A2M
Antimicrobial peptides	0	0.0278	#NUM!	ELANE
Collagen biosynthesis and modifying enzymes	0	0.0303	#NUM!	ADAMTS3
Complement cascade	0	0.0196	#NUM!	ELANE
DDX58/IFIH1-mediated induction of interferon-alpha/beta	0	0.0217	#NUM!	S100A12
Regulation of Apoptosis	0	0.0385	#NUM!	PSMA3
Signaling by PDGF	0	0.0263	#NUM!	PIK3R1
Signaling by NTRK1 (TRKA)	0	0.0222	#NUM!	PIK3R1
p75 NTR receptor-mediated signalling	0	0.0189	#NUM!	PIK3R1
Signaling by VEGF	0	0.0175	#NUM!	PIK3R1
Degradation of beta-catenin by the destruction complex	0	0.027	#NUM!	PSMA3
Signaling by NOTCH1	0	0.037	#NUM!	NOTCH1
Immunoregulatory interactions between a Lymphoid and a non-Lymphoid cell	0	0.00952	#NUM!	LAIR2
Assembly of collagen fibrils and other multimeric structures	0	0.0357	#NUM!	MMP9
Fcgamma receptor (FCGR) dependent phagocytosis	0	0.0238	#NUM!	PIK3R1
Mitotic Metaphase and Anaphase	0	0.0145	#NUM!	PSMA3
EPH-Ephrin signaling	0	0.0204	#NUM!	MMP9
Cellular response to heat stress	0	0.0263	#NUM!	HSPH1
Metabolism of polyamines	0	0.0357	#NUM!	PSMA3
L1CAM interactions	0	0.0204	#NUM!	LAMC1
Signaling by ROBO receptors	0	0.0274	#NUM!	PSMA3,RPS3A
ABC-family proteins mediated transport	0	0.0303	#NUM!	PSMA3
Beta-catenin independent WNT signaling	0	0.0278	#NUM!	PIK3R1,PSMA3
Sphingolipid metabolism	0	0.0263	#NUM!	B4GALT6
Regulation of mRNA stability by proteins that bind AU-rich elements	0	0.0222	#NUM!	PSMA3
Interleukin-2 family signaling	0	0.0345	#NUM!	PIK3R1
Mitotic G2-G2/M phases	0	0.0182	#NUM!	PSMA3
Regulation of mitotic cell cycle	0	0.0233	#NUM!	PSMA3
Mitotic G1 phase and G1/S transition	0	0.0333	#NUM!	CDKN2C,PSMA3
Interleukin-3, Interleukin-5 and GM-CSF signaling	0	0.027	#NUM!	PIK3R1
Hedgehog ligand biogenesis	0	0.0294	#NUM!	PSMA3
Cardiac conduction	0	0.0357	#NUM!	TNNI3
Hedgehog 'off' state	0	0.0286	#NUM!	PSMA3
TP53 Regulates Metabolic Genes	0	0.025	#NUM!	RRAGC
Hedgehog 'on' state	0	0.0345	#NUM!	PIK3R1,PSMA3
Signaling by FGFR1	0	0.0238	#NUM!	PIK3R1
Signaling by FGFR3	0	0.0323	#NUM!	PIK3R1
Signaling by FGFR4	0	0.0312	#NUM!	PIK3R1
NIK-->noncanonical NF-kB signaling	0	0.0333	#NUM!	PSMA3
MAPK6/MAPK4 signaling	0	0.0238	#NUM!	PSMA3
Deubiquitination	0	0.0312	#NUM!	H2AC25,H2BC21,PSMA3
HDR through Homologous Recombination (HRR) or Single Strand Annealing (SSA)	0	0.0312	#NUM!	H2BC21
Interleukin-10 signaling	0	0.0278	#NUM!	CCL20
Interleukin-4 and Interleukin-13 signaling	0	0.037	#NUM!	MMP1,MMP9,PIK3R1
Neurexins and neuroligins	0	0.0345	#NUM!	NLGN3
Neutrophil degranulation	0	0.0342	1	ACAA1,AZU1,ELANE,ERP44,MIF,MMP9,PAFAH1B2,S100A12,SLPI
Keratinization	0	0.0278	#NUM!	SPINK9
Synthesis of DNA	0	0.0217	#NUM!	PSMA3
S Phase	0	0.0217	#NUM!	PSMA3
Cell Cycle Checkpoints	0	0.0235	#NUM!	H2BC21,PSMA3
Glucose metabolism	0	0.0286	#NUM!	ENO3
Processing of Capped Intron-Containing Pre-mRNA	0	0.0323	#NUM!	RNPC3,SNRPD2
Signaling by PTK6	0	0.0303	#NUM!	EREG
Cargo recognition for clathrin-mediated endocytosis	0	0.0208	#NUM!	EREG
Clathrin-mediated endocytosis	0	0.0339	#NUM!	BIN1,EREG
Transcriptional regulation by RUNX1	0	0.0377	#NUM!	H2BC21,PSMA3
Transcriptional regulation by RUNX3	0	0.0377	#NUM!	NOTCH1,PSMA3
ESR-mediated signaling	0	0.027	#NUM!	H2BC21
Regulation of RUNX2 expression and activity	0	0.0278	#NUM!	PSMA3
Neddylation	0	0.0299	#NUM!	PSMA3,WDR5
RHO GTPase cycle	0	0.0155	#NUM!	ARHGAP30,PIK3R1
FLT3 Signaling	0	0.0357	#NUM!	PIK3R1
GPER1 signaling	0	0.0357	#NUM!	PIK3R1
KEAP1-NFE2L2 pathway	0	0.0328	#NUM!	PIK3R1,PSMA3
Retinoid metabolism and transport	0	0.0323	#NUM!	APOA2
Class I MHC mediated antigen processing and presentation	0	0.0171	#NUM!	PSMA3,UBE2G2
Signaling by the B Cell Receptor (BCR)	0	0.0333	#NUM!	PIK3R1,PSMA3
Ion channel transport	0	0.0345	#NUM!	RAF1
Coagulation System	0	0.0357	#NUM!	A2M
Acute Phase Response Signaling	0	0.0382	#NUM!	A2M,APOA2,IL36A,PIK3R1,RAF1
Hepatic Cholestasis	0	0.0333	#NUM!	CNTF,IL1RL1,IL36A,NR1H4
Hepatic Fibrosis / Hepatic Stellate Cell Activation	0	0.0339	#NUM!	A2M,IL1RL1,MMP1,MMP9
Mitochondrial Dysfunction	0	0.0104	#NUM!	PIK3R1
NAFLD Signaling Pathway	0	0.0275	#NUM!	CNTF,IL36A,PIK3R1
FXR/RXR Activation	0	0.0265	#NUM!	CNTF,IL36A,NR1H4
Folate Signaling Pathway	0	0.0357	#NUM!	ADSL
IL-27 Signaling Pathway	0	0.029	#NUM!	IL1RL1,PIK3R1
Sleep NREM Signaling Pathway	0	0.0238	#NUM!	RAF1
Sleep REM Signaling Pathway	0	0.0274	#NUM!	CNTF,IL36A
WNT/SHH Axonal Guidance Signaling Pathway	0	0.0339	#NUM!	PIK3R1,SEMA3B
Cohesin Chromatin Regulation Pathway	0	0.0339	#NUM!	H2AC25,H2BC21
Histone Modification Signaling Pathway	0	0.0361	#NUM!	BRDT,JMJD6,WDR5
Glycation Signaling Pathway	0	0.0347	-0.447	CNTF,IL36A,MMP9,PIK3R1,RAF1
Cyclophilin Signaling Pathway	0	0.0265	#NUM!	MMP9,PIK3R1,RAF1
TRIM21 Intracellular Antibody Signaling Pathway	0	0.0278	#NUM!	IFNW1,PSMA3
ID3 Signaling Pathway	0	0.0135	#NUM!	IL1RL1
Tuberculosis Active Signaling Pathway	0	0.036	-1	HLA-DQA2,IFNW1,IL1RL1,PIK3R1
Tight Junction Signaling	0	0.0145	#NUM!	NSF
TR/RXR Activation	0	0.0208	#NUM!	PIK3R1
RAR Activation	0	0.0316	#NUM!	CNTF,IL36A,MMP1,MMP9,PIK3R1,RDH16
Erythropoietin Signaling Pathway	0	0.0348	#NUM!	CNTF,IL36A,PIK3R1,RAF1
14-3-3-mediated Signaling	0	0.0345	#NUM!	PIK3R1,RAF1
α-Adrenergic Signaling	0	0.0323	#NUM!	RAF1
Clathrin-mediated Endocytosis Signaling	0	0.0183	#NUM!	APOA2,PIK3R1
Fcγ Receptor-mediated Phagocytosis in Macrophages and Monocytes	0	0.0192	#NUM!	PIK3R1
IL-12 Signaling and Production in Macrophages	0	0.0315	1	APOA2,IFNW1,JMJD6,PIK3R1
Role of PKR in Interferon Induction and Antiviral Response	0	0.025	#NUM!	IFNW1,SCARA5
MIF Regulation of Innate Immunity	0	0.037	#NUM!	MIF
FcγRIIB Signaling in B Lymphocytes	0	0.025	#NUM!	PIK3R1
CD40 Signaling	0	0.0303	#NUM!	PIK3R1
Lymphotoxin β Receptor Signaling	0	0.0357	#NUM!	PIK3R1
CXCR4 Signaling	0	0.0299	#NUM!	PIK3R1,RAF1
CTLA4 Signaling in Cytotoxic T Lymphocytes	0	0.0345	#NUM!	HLA-DQA2,LAT,PIK3R1
IL-15 Production	0	0.0112	#NUM!	MUSK
T Helper Cell Differentiation	0	0.0213	#NUM!	HLA-DQA2
IL-15 Signaling	0	0.0364	#NUM!	PIK3R1,RAF1
Virus Entry via Endocytic Pathways	0	0.0204	#NUM!	PIK3R1
Dendritic Cell Maturation	0	0.0291	#NUM!	HLA-DQA2,IL36A,PIK3R1
Reelin Signaling in Neurons	0	0.0345	#NUM!	PAFAH1B2,PIK3R1
Melatonin Signaling	0	0.0294	#NUM!	RAF1
Neuropathic Pain Signaling in Dorsal Horn Neurons	0	0.0303	#NUM!	PIK3R1
Docosahexaenoic Acid (DHA) Signaling	0	0.037	-1	CCL20,PIK3R1,PLA2G7,RAF1
Thrombin Signaling	0	0.0244	#NUM!	PIK3R1,RAF1
Cardiac Hypertrophy Signaling	0	0.0225	#NUM!	PIK3R1,RAF1
Corticotropin Releasing Hormone Signaling	0	0.0204	#NUM!	RAF1
HGF Signaling	0	0.0333	#NUM!	PIK3R1,RAF1
HMGB1 Signaling	0	0.0261	#NUM!	CNTF,IL36A,PIK3R1
Maturity Onset Diabetes of Young (MODY) Signaling	0	0.0294	#NUM!	APOA2
Polyamine Regulation in Colon Cancer	0	0.0294	#NUM!	RAF1
GNRH Signaling	0	0.0143	#NUM!	RAF1
Cholecystokinin/Gastrin-mediated Signaling	0	0.0299	#NUM!	IL36A,RAF1
Human Embryonic Stem Cell Pluripotency	0	0.0192	#NUM!	PIK3R1,RAF1
Antiproliferative Role of Somatostatin Receptor 2	0	0.0385	#NUM!	PIK3R1
Germ Cell-Sertoli Cell Junction Signaling	0	0.0274	#NUM!	A2M,PIK3R1
Role of NANOG in Mammalian Embryonic Stem Cell Pluripotency	0	0.0364	#NUM!	PIK3R1,RAF1
Type I Diabetes Mellitus Signaling	0	0.0172	#NUM!	HLA-DQA2
Small Cell Lung Cancer Signaling	0	0.027	#NUM!	PIK3R1
Thyroid Cancer Signaling	0	0.0227	#NUM!	PIK3R1
Type II Diabetes Mellitus Signaling	0	0.0208	#NUM!	PIK3R1
Chronic Myeloid Leukemia Signaling	0	0.0364	-1	MMP9,NOTCH1,PIK3R1,RAF1
Production of Nitric Oxide and Reactive Oxygen Species in Macrophages	0	0.0211	#NUM!	APOA2,PIK3R1
Gα12/13 Signaling	0	0.0317	#NUM!	PIK3R1,RAF1
p70S6K Signaling	0	0.0282	#NUM!	PIK3R1,RAF1
mTOR Signaling	0	0.0253	#NUM!	PIK3R1,RPS3A
Sphingosine-1-phosphate Signaling	0	0.0217	#NUM!	PIK3R1
ILK Signaling	0	0.0241	#NUM!	MMP9,PIK3R1
FAK Signaling	0	0.0317	0	IL1RL1,LGR4,MMP9,PIK3R1,RAF1,UTS2R
AMPK Signaling	0	0.0145	#NUM!	PIK3R1
PAK Signaling	0	0.0317	#NUM!	PIK3R1,RAF1
Hereditary Breast Cancer Signaling	0	0.0182	#NUM!	PIK3R1
RHOA Signaling	0	0.0256	#NUM!	SEPTIN6
Phospholipase C Signaling	0	0.0177	#NUM!	LAT,RAF1
HER-2 Signaling in Breast Cancer	0	0.019	#NUM!	PIK3R1,RAF1
Protein Kinase A Signaling	0	0.0222	#NUM!	PTPRH,RAF1,TNNI3
Estrogen-Dependent Breast Cancer Signaling	0	0.0286	#NUM!	PIK3R1
Role of NFAT in Cardiac Hypertrophy	0	0.0247	#NUM!	PIK3R1,RAF1
Glioblastoma Multiforme Signaling	0	0.0299	#NUM!	PIK3R1,RAF1
Regulation of IL-2 Expression in Activated and Anergic T Lymphocytes	0	0.0357	#NUM!	LAT,RAF1
Role of WNT/GSK-3β Signaling in the Pathogenesis of Influenza	0	0.037	#NUM!	IFNW1
NUR77 Signaling in T Lymphocytes	0	0.0278	#NUM!	HLA-DQA2
Role of MAPK Signaling in the Pathogenesis of Influenza	0	0.0385	#NUM!	PLA2G7,RAF1
Role of Hypercytokinemia/hyperchemokinemia in the Pathogenesis of Influenza	0	0.037	#NUM!	IFNW1,IL36A
PI3K Signaling in B Lymphocytes	0	0.0256	#NUM!	PIK3R1,RAF1
Intrinsic Prothrombin Activation Pathway	0	0.0303	#NUM!	KLK3
Role of Tissue Factor in Cancer	0	0.0323	#NUM!	MMP1,MMP9,PIK3R1,RAF1
IL-17A Signaling in Fibroblasts	0	0.0189	#NUM!	MMP1
Role of IL-17F in Allergic Inflammatory Airway Diseases	0	0.0323	#NUM!	RAF1
Role of JAK2 in Hormone-like Cytokine Signaling	0	0.027	#NUM!	AGRP
Role of JAK family kinases in IL-6-type Cytokine Signaling	0	0.0294	#NUM!	CNTF,MMP1
Role of JAK1 and JAK3 in γc Cytokine Signaling	0	0.025	#NUM!	PIK3R1
NGF Signaling	0	0.0345	#NUM!	PIK3R1,RAF1
Paxillin Signaling	0	0.0377	#NUM!	ARFIP2,PIK3R1
Gap Junction Signaling	0	0.0189	#NUM!	PIK3R1,RAF1
Hematopoiesis from Pluripotent Stem Cells	0	0.0312	#NUM!	KITLG
Transcriptional Regulatory Network in Embryonic Stem Cells	0	0.0135	#NUM!	PIK3R1
eNOS Signaling	0	0.02	#NUM!	PIK3R1
Ephrin A Signaling	0	0.0244	#NUM!	PIK3R1,RAF1
Netrin Signaling	0	0.025	#NUM!	NSF,PIK3R1
Heparan Sulfate Biosynthesis	0	0.0263	#NUM!	CHST5
Heparan Sulfate Biosynthesis (Late Stages)	0	0.0286	#NUM!	CHST5
D-myo-inositol-5-phosphate Metabolism	0	0.0152	#NUM!	PTPRH
Chondroitin Sulfate Biosynthesis	0	0.0323	#NUM!	CHST5
Dermatan Sulfate Biosynthesis	0	0.0323	#NUM!	CHST5
Dermatan Sulfate Biosynthesis (Late Stages)	0	0.037	#NUM!	CHST5
D-myo-inositol (1,4,5,6)-Tetrakisphosphate Biosynthesis	0	0.0161	#NUM!	PTPRH
Superpathway of Inositol Phosphate Compounds	0	0.0274	#NUM!	PIK3R1,PTPRH
D-myo-inositol (3,4,5,6)-tetrakisphosphate Biosynthesis	0	0.0161	#NUM!	PTPRH
3-phosphoinositide Degradation	0	0.0156	#NUM!	PTPRH
3-phosphoinositide Biosynthesis	0	0.0299	#NUM!	PIK3R1,PTPRH
Chondroitin Sulfate Biosynthesis (Late Stages)	0	0.0357	#NUM!	CHST5
Antioxidant Action of Vitamin C	0	0.0204	#NUM!	PLA2G7
Epithelial Adherens Junction Signaling	0	0.0123	#NUM!	NOTCH1
Gαi Signaling	0	0.0303	#NUM!	RAF1
Gαq Signaling	0	0.0328	#NUM!	PIK3R1,RAF1
Sperm Motility	0	0.0167	#NUM!	MUSK,PLA2G7
TEC Kinase Signaling	0	0.0118	#NUM!	PIK3R1
UVB-Induced MAPK Signaling	0	0.0345	#NUM!	PIK3R1
UVC-Induced MAPK Signaling	0	0.0294	#NUM!	RAF1
STAT3 Pathway	0	0.0185	#NUM!	IL1RL1,RAF1
HIPPO signaling	0	0.0345	#NUM!	MOB1A
Unfolded protein response	0	0.0233	#NUM!	HSPH1
Parkinson's Signaling Pathway	0	0.0192	#NUM!	CNTF,IL36A
Cell Cycle: G1/S Checkpoint Regulation	0	0.037	#NUM!	CDKN2C
ERK/MAPK Signaling	0	0.0215	#NUM!	PIK3R1,RAF1
SAPK/JNK Signaling	0	0.0238	#NUM!	PIK3R1
PI3K/AKT Signaling	0	0.027	#NUM!	IL1RL1,PIK3R1,RAF1
PTEN Signaling	0	0.0241	#NUM!	PIK3R1,RAF1
Nitric Oxide Signaling in the Cardiovascular System	0	0.0238	#NUM!	PIK3R1
Protein Ubiquitination Pathway	0	0.0357	#NUM!	HSPH1,PSMA3,UBE2G2,USO1
FGF Signaling	0	0.0339	#NUM!	PIK3R1,RAF1
Xenobiotic Metabolism Signaling	0	0.0256	#NUM!	CHST5,PIK3R1,RAF1
IL-4 Signaling	0	0.038	#NUM!	HLA-DQA2,MMP12,PIK3R1
B Cell Receptor Signaling	0	0.0206	#NUM!	PIK3R1,RAF1
WNT/β-catenin Signaling	0	0.0141	#NUM!	DKKL1
Serotonin Receptor Signaling	0	0.0383	-1.134	CAV3,IL1RL1,MMP9,PIK3R1,PLA2G7,RAF1,TNNI3
Insulin Receptor Signaling	0	0.0351	#NUM!	PIK3R1,RAF1
Chemokine Signaling	0	0.0217	#NUM!	RAF1
Integrin Signaling	0	0.0215	#NUM!	PIK3R1,RAF1
Death Receptor Signaling	0	0.0238	#NUM!	PARP16
cAMP-mediated signaling	0	0.0164	#NUM!	RAF1
p38 MAPK Signaling	0	0.0294	#NUM!	IL1RL1,IL36A
TGF-β Signaling	0	0.0339	#NUM!	INHBB,RAF1
Apoptosis Signaling	0	0.0182	#NUM!	RAF1
NF-κB Signaling	0	0.037	#NUM!	IL36A,PIK3R1,RAF1,TNFRSF17
VEGF Signaling	0	0.0351	#NUM!	PIK3R1,RAF1
Hypoxia Signaling in the Cardiovascular System	0	0.0208	#NUM!	UBE2G2
G-Protein Coupled Receptor Signaling	0	0.0329	0.447	HCN1,LGR4,PIK3R1,RAF1,UTS2R
BMP signaling pathway	0	0.0182	#NUM!	RAF1
Autophagy	0	0.033	#NUM!	GABARAP,PIK3R1,RAF1
Macropinocytosis Signaling	0	0.0222	#NUM!	PIK3R1
IL-7 Signaling Pathway	0	0.0244	#NUM!	PIK3R1
Sirtuin Signaling Pathway	0	0.0233	#NUM!	GABARAP,NR1H4
Neuroinflammation Signaling Pathway	0	0.0278	#NUM!	CNTF,HLA-DQA2,MMP9,PIK3R1
Opioid Signaling Pathway	0	0.0102	#NUM!	RAF1
Adrenomedullin signaling pathway	0	0.0366	#NUM!	IL36A,PIK3R1,RAF1
Endocannabinoid Developing Neuron Pathway	0	0.0385	#NUM!	PIK3R1,RAF1
Endocannabinoid Cancer Inhibition Pathway	0	0.0345	#NUM!	PIK3R1,RAF1
Apelin Cardiomyocyte Signaling Pathway	0	0.0256	#NUM!	PIK3R1
BAG2 Signaling Pathway	0	0.0196	#NUM!	PSMA3
Cardiac Hypertrophy Signaling (Enhanced)	0	0.024	0	ACE,CNTF,IL1RL1,IL36A,PIK3R1,RAF1
FAT10 Signaling Pathway	0	0.0357	#NUM!	PSMA3
T Cell Exhaustion Signaling Pathway	0	0.0215	#NUM!	HLA-DQA2,PIK3R1
Synaptogenesis Signaling Pathway	0	0.0256	#NUM!	NLGN3,NSF,PIK3R1,RAF1
IL-23 Signaling Pathway	0	0.0357	#NUM!	PIK3R1
Systemic Lupus Erythematosus in T Cell Signaling Pathway	0	0.0297	#NUM!	HLA-DQA2,LAT,PIK3R1
Systemic Lupus Erythematosus in B Cell Signaling Pathway	0	0.0345	-1.342	CNTF,IFNW1,IL36A,PIK3R1,RAF1,TNFRSF13C
Senescence Pathway	0	0.0268	#NUM!	IFNW1,PIK3R1,RAF1
White Adipose Tissue Browning Pathway	0	0.0233	#NUM!	ANGPT2
Inhibition of ARE-Mediated mRNA Degradation Pathway	0	0.0123	#NUM!	PSMA3
Hepatic Fibrosis Signaling Pathway	0	0.0249	#NUM!	IL1RL1,IL36A,MMP1,PIK3R1,RAF1
Necroptosis Signaling Pathway	0	0.0169	#NUM!	IFNW1
Xenobiotic Metabolism CAR Signaling Pathway	0	0.013	#NUM!	CHST5
Xenobiotic Metabolism PXR Signaling Pathway	0	0.0133	#NUM!	CHST5
Insulin Secretion Signaling Pathway	0	0.0196	#NUM!	NSF,PIK3R1
Regulation of the Epithelial Mesenchymal Transition by Growth Factors Pathway	0	0.0325	#NUM!	MMP1,MMP9,PIK3R1,RAF1
Coronavirus Pathogenesis Pathway	0	0.037	#NUM!	ACE,IFNW1,RPS3A
MSP-RON Signaling in Cancer Cells Pathway	0	0.0349	#NUM!	KLK3,PIK3R1,RAF1
Eicosanoid Signaling	0	0.0354	-1	HPGDS,PIK3R1,PLA2G7,RAF1
Ephrin Receptor Signaling	0	0.00952	#NUM!	RAF1
Ferroptosis Signaling Pathway	0	0.0192	#NUM!	RAF1
Role of MAPK Signaling in Promoting the Pathogenesis of Influenza	0	0.0385	#NUM!	PLA2G7,RAF1

## Sheet: Background_proteins
SeqId	UniProtID
SeqId_10000_28	P43320
SeqId_10001_7	P04049
SeqId_10003_15	P51814
SeqId_10006_25	P19419
SeqId_10008_43	P43080
SeqId_10011_65	Q01968
SeqId_10012_5	O95238
SeqId_10014_31	O43623
SeqId_10015_119	Q13303
SeqId_10022_207	Q9Y253
SeqId_10023_32	P11473
SeqId_10024_44	Q86XE5
SeqId_10030_8	Q9UIF7
SeqId_10035_6	Q13115
SeqId_10036_201	Q9H4I2
SeqId_10037_98	Q96PQ1
SeqId_10040_63	Q9H3D4
SeqId_10041_3	P41235
SeqId_10042_8	Q96BR1
SeqId_10043_31	O60885
SeqId_10044_12	Q9GZT5
SeqId_10045_47	Q13618
SeqId_10046_55	Q13490
SeqId_10047_12	P19878
SeqId_10048_7	Q13951
SeqId_10049_112	P54274
SeqId_10053_5	Q13418
SeqId_10054_3	Q9H2C0
SeqId_10056_5	Q08050
SeqId_10058_1	P54725
SeqId_10063_10	Q9NW38
SeqId_10064_12	O75884
SeqId_10070_22	P16885
SeqId_10073_22	Q9NUW8
SeqId_10074_128	P25440
SeqId_10075_75	Q9BR61
SeqId_10076_1	O00189
SeqId_10078_5	O95817
SeqId_10080_9	Q14232
SeqId_10081_17	Q9UPW6
SeqId_10082_251	P07196
SeqId_10085_25	P49675
SeqId_10086_39	P35520
SeqId_10087_10	P02489
SeqId_10088_37	P07741
SeqId_10089_7	O95671
SeqId_10336_3	Q9UNE7
SeqId_10339_48	P09104
SeqId_10342_55	Q8N2W9
SeqId_10344_334	Q13651
SeqId_10346_5	P40763
SeqId_10356_21	P05412
SeqId_10361_25	P00973
SeqId_10362_35	P01106
SeqId_10363_13	P84022
SeqId_10364_6	Q15796
SeqId_10365_132	Q9NPF7
SeqId_10366_11	P16234
SeqId_10367_62	P29460
SeqId_10370_21	P42224
SeqId_10372_18	P42226
SeqId_10390_21	Q9ULT6
SeqId_10391_1	Q9Y5C1
SeqId_10396_6	Q07820
SeqId_10418_36	Q86Y82
SeqId_10419_1	Q6ZMJ2
SeqId_10424_31	Q9NQX5
SeqId_10425_3	O43286
SeqId_10426_21	O14653
SeqId_10428_1	P43631
SeqId_10430_31	P08195
SeqId_10432_3	Q3SXP7
SeqId_10435_2	P20933
SeqId_10438_19	P15509
SeqId_10440_26	Q9H6B4
SeqId_10442_1	Q8WZ59
SeqId_10445_20	O95445
SeqId_10447_18	Q9H361
SeqId_10449_31	Q6UWI4
SeqId_10451_11	Q02818
SeqId_10453_7	Q6UY09
SeqId_10454_99	Q9Y2G8
SeqId_10455_196	Q6EBC2
SeqId_10462_14	Q9Y5Q6
SeqId_10464_6	Q9H6X2
SeqId_10490_3	P04843
SeqId_10496_11	A8K7I4
SeqId_10499_1	Q96A25
SeqId_10506_53	O15173
SeqId_10507_166	P26436
SeqId_10510_62	Q6UWF3
SeqId_10512_13	P32927
SeqId_10513_13	Q9Y2W7
SeqId_10514_5	P41222
SeqId_10521_10	Q9BRK3
SeqId_10527_22	Q08211
SeqId_10530_8	P28072
SeqId_10531_18	P01111
SeqId_10534_40	P09874
SeqId_10535_25	Q02221
SeqId_10539_30	Q8TCZ2
SeqId_10546_2	Q8WU66
SeqId_10550_37	O00238
SeqId_10551_7	O43561
SeqId_10552_88	O43908
SeqId_10553_8	Q8NFQ8
SeqId_10557_6	Q8N6K0
SeqId_10558_26	Q9HC56
SeqId_10560_1	Q9NQX7
SeqId_10561_5	Q96LB9
SeqId_10562_42	Q8NC67
SeqId_10563_13	Q7Z3D4
SeqId_10565_19	O94933
SeqId_10571_14	P26572
SeqId_10572_65	O60676
SeqId_10575_31	Q9UHX1
SeqId_10580_14	Q6UW10
SeqId_10582_36	Q9H5K3
SeqId_10583_1	Q6UXF1
SeqId_10584_7	O43181
SeqId_10588_39	Q9UNP4
SeqId_10589_7	Q5VY80
SeqId_10600_24	O14967
SeqId_10603_1	P15516
SeqId_10605_22	Q9HDC9
SeqId_10606_34	Q5JTV8
SeqId_10608_9	P15515
SeqId_10612_18	O60568
SeqId_10613_33	Q6P4E1
SeqId_10615_18	P25189
SeqId_10616_67	Q9NZ53
SeqId_10618_190	P98164
SeqId_10620_21	P08118
SeqId_10621_26	Q569H4
SeqId_10623_19	P15941
SeqId_10624_45	Q1W4C9
SeqId_10627_87	Q06481
SeqId_10630_5	Q9BUP3
SeqId_10637_50	Q6UXG2
SeqId_10638_1	Q9BSI4
SeqId_10643_16	Q96PB7
SeqId_10647_18	Q8N9N2
SeqId_10663_42	O15503
SeqId_10666_7	Q9UJJ9
SeqId_10667_78	Q5T7R7
SeqId_10668_5	Q12846
SeqId_10672_75	P07988
SeqId_10675_223	Q9Y320
SeqId_10677_9	O95168
SeqId_10693_43	A4D1S0
SeqId_10695_12	Q8IUB3
SeqId_10699_52	Q07954
SeqId_10700_10	Q5DX21
SeqId_10702_1	Q2UY09
SeqId_10703_203	Q9H7L9
SeqId_10704_91	Q12912
SeqId_10705_14	Q8NDV1
SeqId_10708_3	O43555
SeqId_10710_23	Q6X784
SeqId_10713_151	A8K4G0
SeqId_10714_7	P12821
SeqId_10716_35	Q16401
SeqId_10722_13	P43405
SeqId_10731_10	Q8IZT8
SeqId_10734_339	Q9H3Q3
SeqId_10737_96	P30740
SeqId_10748_216	Q9Y5E7
SeqId_10752_8	Q8N8U2
SeqId_10753_31	Q9H2U9
SeqId_10754_113	Q9HC23
SeqId_10756_34	Q969E3
SeqId_10758_2	O60938
SeqId_10760_107	P48058
SeqId_10761_5	Q15363
SeqId_10767_52	Q8IZP9
SeqId_10772_21	Q8N6G5
SeqId_10781_19	Q6UXB4
SeqId_10785_8	Q8N7C0
SeqId_10798_4	Q496F6
SeqId_10800_15	P50454
SeqId_10809_14	Q12918
SeqId_10814_7	P06126
SeqId_10815_2	Q5JVS0
SeqId_10816_150	Q9UKJ1
SeqId_10817_26	Q6UXN7
SeqId_10818_36	P17405
SeqId_10825_12	Q8N0Z9
SeqId_10827_67	P0C6S8
SeqId_10830_5	O75071
SeqId_10832_24	Q9UBX8
SeqId_10833_64	Q96QV1
SeqId_10835_25	Q9UNA3
SeqId_10842_7	Q9P109
SeqId_10847_1	Q6ZMC9
SeqId_10848_137	Q6UXE8
SeqId_10851_77	Q14213
SeqId_10852_114	O14979
SeqId_10866_60	Q6IN85
SeqId_10876_300	Q6PJG6
SeqId_10880_38	P0C2L3
SeqId_10882_12	Q08554
SeqId_10885_36	Q6UWU4
SeqId_10889_2	Q96G30
SeqId_10890_135	Q6UWM7
SeqId_10892_8	Q99650
SeqId_10895_28	Q86T26
SeqId_10900_272	Q93045
SeqId_10902_53	Q53RT3
SeqId_10903_50	Q9UNK0
SeqId_10907_116	Q9P121
SeqId_10908_2	Q8IUC8
SeqId_10910_6	O75871
SeqId_10916_44	Q13018
SeqId_10917_40	O14610
SeqId_10924_258	Q8WUJ1
SeqId_10933_107	Q9BXU9
SeqId_10938_13	P19256
SeqId_10939_16	Q9H4M7
SeqId_10940_25	Q86TD4
SeqId_10945_11	O43752
SeqId_10948_14	Q8IV08
SeqId_10949_59	P05387
SeqId_10953_14	Q6UVW9
SeqId_10955_4	Q8IUN9
SeqId_10956_82	P23434
SeqId_10959_125	Q9NYM9
SeqId_10961_15	Q9UL19
SeqId_10974_20	P58062
SeqId_10975_59	Q96DR8
SeqId_10977_55	Q8WVF2
SeqId_10978_39	P01242
SeqId_10981_56	P56975
SeqId_10990_21	Q5S007
SeqId_11067_13	P02818
SeqId_11071_1	P05113
SeqId_11089_7	P01877
SeqId_11094_104	Q05315
SeqId_11096_57	Q9Y5N5
SeqId_11098_1	O00764
SeqId_11101_18	O00206
SeqId_11102_22	Q9BYZ8
SeqId_11103_24	P04792
SeqId_11104_13	P36222
SeqId_11105_171	P06733
SeqId_11107_25	Q9P273
SeqId_11109_56	Q4LDE5
SeqId_11110_4	Q4V9L6
SeqId_11112_18	Q8TBQ9
SeqId_11116_16	Q6NUJ2
SeqId_11117_2	Q8TB22
SeqId_11118_107	Q9H0T7
SeqId_11120_49	Q8WUY8
SeqId_11122_97	Q9NZD8
SeqId_11126_102	O75962
SeqId_11128_29	Q8N3T6
SeqId_11129_66	O95972
SeqId_11130_158	O00305
SeqId_11134_30	Q9UGC7
SeqId_11135_5	Q7Z7F7
SeqId_11138_16	Q13761
SeqId_11140_56	P02452
SeqId_11142_11	O95841
SeqId_11144_10	Q30KQ4
SeqId_11145_72	Q6ZVL6
SeqId_11146_4	Q9Y458
SeqId_11147_17	Q86YW5
SeqId_11149_3	Q15399
SeqId_11152_46	Q9UKR3
SeqId_11154_3	Q14494
SeqId_11155_16	A8TX70
SeqId_11158_40	Q6ZP65
SeqId_11160_56	Q9H9V4
SeqId_11161_5	Q8N0X7
SeqId_11162_37	Q9NQ60
SeqId_11163_7	Q5T6X4
SeqId_11164_7	Q9NT68
SeqId_11167_6	Q13613
SeqId_11168_3	Q96KG7
SeqId_11171_25	P21333
SeqId_11173_29	Q7Z6M3
SeqId_11174_8	Q9UPZ6
SeqId_11175_45	Q7L5N7
SeqId_11177_16	P13647
SeqId_11179_7	Q9BXA7
SeqId_11180_17	Q92922
SeqId_11185_145	P30793
SeqId_11186_12	Q8NDY8
SeqId_11187_11	Q5QGZ9
SeqId_11190_129	Q96TA2
SeqId_11192_168	Q9GZM7
SeqId_11193_27	P20823
SeqId_11194_6	Q9Y3P8
SeqId_11196_31	P12111
SeqId_11198_37	Q96BA8
SeqId_11201_19	Q9Y606
SeqId_11202_70	Q99593
SeqId_11204_80	P78310
SeqId_11205_10	P26010
SeqId_11207_3	P21757
SeqId_11208_15	Q9UK23
SeqId_11211_7	Q15813
SeqId_11212_7	Q8NBS9
SeqId_11214_40	Q9UBS3
SeqId_11215_6	P55291
SeqId_11217_16	Q13363
SeqId_11218_84	P51580
SeqId_11219_95	Q8TAT2
SeqId_11220_53	Q8TEF2
SeqId_11223_1	Q6P9G4
SeqId_11226_16	Q05086
SeqId_11227_31	Q9Y4P3
SeqId_11228_37	Q7Z5B4
SeqId_11229_16	O75460
SeqId_11231_12	Q6P4F2
SeqId_11237_49	Q15113
SeqId_11239_49	Q8IU80
SeqId_11241_8	P04424
SeqId_11242_33	P22735
SeqId_11243_90	Q5T601
SeqId_11247_20	Q8N159
SeqId_11248_43	P10746
SeqId_11252_30	O75427
SeqId_11254_13	O95428
SeqId_11257_1	P09417
SeqId_11258_41	Q13477
SeqId_11260_47	Q8TC36
SeqId_11262_39	Q9H4I3
SeqId_11263_57	P31415
SeqId_11264_33	P47989
SeqId_11265_8	P00352
SeqId_11266_8	Q14242
SeqId_11270_17	Q8WYQ3
SeqId_11273_176	P0CG30
SeqId_11275_94	Q9NZR2
SeqId_11277_23	P18850
SeqId_11278_4	P13942
SeqId_11279_42	Q9UBS5
SeqId_11280_6	Q99259
SeqId_11281_6	Q14451
SeqId_11283_13	Q96JK2
SeqId_11284_24	Q6GTX8
SeqId_11286_78	Q9BQE4
SeqId_11287_14	P00167
SeqId_11288_26	P49902
SeqId_11289_31	P48730
SeqId_11292_13	Q6AZY7
SeqId_11293_14	Q6UXK5
SeqId_11297_54	Q04721
SeqId_11300_32	Q99523
SeqId_11302_237	Q92752
SeqId_11303_7	Q9Y3Z3
SeqId_11307_33	Q9H0M0
SeqId_11308_8	Q8TEY5
SeqId_11311_79	P15918
SeqId_11312_40	P54278
SeqId_11313_100	P61457
SeqId_11315_148	O15297
SeqId_11319_106	P49959
SeqId_11320_29	Q96EP1
SeqId_11324_3	A1KZ92
SeqId_11325_8	P78543
SeqId_11327_56	P49760
SeqId_11328_9	Q9BQ65
SeqId_11330_15	P67870
SeqId_11333_82	P42331
SeqId_11334_7	O75022
SeqId_11336_9	Q9NPI8
SeqId_11338_49	P51451
SeqId_11342_59	Q6UX71
SeqId_11347_9	P37837
SeqId_11348_132	O15460
SeqId_11351_233	Q9H9Q4
SeqId_11352_42	Q8WZ42
SeqId_11354_21	Q9NQ66
SeqId_11355_10	Q9GZV4
SeqId_11356_19	Q96DF8
SeqId_11358_15	Q13322
SeqId_11360_39	P23921
SeqId_11361_73	P19971
SeqId_11363_58	P55087
SeqId_11364_18	Q8IWA4
SeqId_11365_17	Q6N022
SeqId_11368_32	P54819
SeqId_11369_23	P11766
SeqId_11370_20	Q9NRR6
SeqId_11371_1	Q96P66
SeqId_11372_2	P17022
SeqId_11375_49	P58012
SeqId_11377_19	P40394
SeqId_11380_84	Q9BX46
SeqId_11381_56	P60891
SeqId_11382_5	P53004
SeqId_11383_41	P08729
SeqId_11387_3	Q99941
SeqId_11388_75	Q14508
SeqId_11390_24	P35219
SeqId_11391_69	Q03426
SeqId_11395_5	Q14289
SeqId_11396_39	Q9UI46
SeqId_11401_181	Q9NTX7
SeqId_11402_17	Q8NEZ4
SeqId_11405_150	Q9H257
SeqId_11406_82	Q9UKU7
SeqId_11407_57	Q9NRY6
SeqId_11416_23	Q9UKA2
SeqId_11421_10	Q9H223
SeqId_11422_2	O60479
SeqId_11424_4	P16930
SeqId_11425_31	Q96T51
SeqId_11428_31	O00151
SeqId_11429_80	P07910
SeqId_11430_49	Q86Y01
SeqId_11431_235	P46063
SeqId_11432_11	O60828
SeqId_11433_11	Q96GX1
SeqId_11436_6	Q16352
SeqId_11438_6	P25686
SeqId_11439_88	Q8IUC4
SeqId_11440_58	O14543
SeqId_11441_11	P06737
SeqId_11442_1	Q8NFT8
SeqId_11444_49	Q9H1D9
SeqId_11448_34	P51570
SeqId_11449_22	P52907
SeqId_11454_87	O75821
SeqId_11456_2	Q96LZ2
SeqId_11457_53	Q14376
SeqId_11458_30	Q15365
SeqId_11459_81	P55199
SeqId_11462_8	O43251
SeqId_11464_9	Q01201
SeqId_11465_4	Q8IZ08
SeqId_11468_15	Q9Y4C8
SeqId_11476_43	Q9UN37
SeqId_11480_1	P30838
SeqId_11481_25	Q8TDQ0
SeqId_11486_26	Q15697
SeqId_11490_42	P11441
SeqId_11493_169	Q96FJ2
SeqId_11494_4	O00472
SeqId_11510_31	O14791
SeqId_11513_92	P28907
SeqId_11514_196	P13987
SeqId_11516_7	P07148
SeqId_11530_37	P08397
SeqId_11531_24	Q9H7M9
SeqId_11534_6	Q3SXY7
SeqId_11536_9	Q5VVJ2
SeqId_11537_12	Q9UP52
SeqId_11538_216	O95822
SeqId_11539_4	P56134
SeqId_11540_37	O43524
SeqId_11542_11	Q96A57
SeqId_11543_84	Q9UHB6
SeqId_11544_39	Q92576
SeqId_11546_7	Q8WWM9
SeqId_11547_84	O15146
SeqId_11548_84	P30304
SeqId_11549_6	P61371
SeqId_11551_16	Q9P0W2
SeqId_11556_19	Q8N6T3
SeqId_11557_3	Q9HCE7
SeqId_11560_76	Q14934
SeqId_11562_9	P56282
SeqId_11563_51	Q96C24
SeqId_11565_58	P17027
SeqId_11566_48	Q14CN4
SeqId_11567_23	P21506
SeqId_11568_2	P68106
SeqId_11570_94	Q9UHQ4
SeqId_11571_75	Q07444
SeqId_11572_4	P50570
SeqId_11573_3	Q13247
SeqId_11582_63	O60884
SeqId_11587_5	Q8IWI9
SeqId_11590_5	Q86U06
SeqId_11591_43	O43663
SeqId_11592_1	Q15717
SeqId_11593_21	Q07325
SeqId_11596_47	P51815
SeqId_11601_26	Q14562
SeqId_11606_22	O75190
SeqId_11607_15	O95696
SeqId_11608_5	Q9GZQ8
SeqId_11614_29	P84090
SeqId_11615_16	Q9UN19
SeqId_11616_9	Q00613
SeqId_11617_1	P20701
SeqId_11618_83	P10242
SeqId_11626_7	Q13404
SeqId_11633_89	O95433
SeqId_11634_32	O43665
SeqId_11636_33	P37802
SeqId_11638_42	O43825
SeqId_11643_73	Q8TDB6
SeqId_11645_9	P13674
SeqId_11646_4	Q7L1S5
SeqId_11647_6	Q9ULW2
SeqId_11649_3	Q8IYB5
SeqId_11653_69	P48067
SeqId_11654_77	Q8IZ57
SeqId_11656_110	Q9UI08
SeqId_11657_86	O14512
SeqId_11659_31	Q14677
SeqId_11661_11	Q9C000
SeqId_11664_32	Q8N6H7
SeqId_11666_72	P57771
SeqId_11667_29	Q63HR2
SeqId_11669_39	Q9H2Y9
SeqId_11671_19	P55201
SeqId_11672_17	Q96L93
SeqId_11677_17	Q8IZN3
SeqId_11678_105	Q9UKL4
SeqId_11681_8	P52594
SeqId_11682_7	Q9H3M7
SeqId_11683_19	Q9NZ52
SeqId_11690_47	Q9UJX3
SeqId_11692_21	Q6S5L8
SeqId_11696_7	P29373
SeqId_11699_16	Q12974
SeqId_11708_2	P31025
SeqId_11709_29	Q92523
SeqId_11715_1	P14859
SeqId_11716_28	A6NDA9
SeqId_11816_84	O60674
SeqId_11825_27	Q9UBK2
SeqId_11827_7	P51449
SeqId_11837_7	Q9Y5U5
SeqId_11838_130	Q92508
SeqId_11872_9	Q9Y5G3
SeqId_11910_27	Q92988
SeqId_11911_13	Q9NT99
SeqId_11926_23	Q6PD74
SeqId_11934_9	Q68E01
SeqId_11952_1	Q8IVU1
SeqId_11955_1	Q07960
SeqId_11967_23	P29762
SeqId_11969_5	P29034
SeqId_11988_24	Q9HD43
SeqId_11989_35	Q8N766
SeqId_12001_7	Q07157
SeqId_12008_3	P09564
SeqId_12014_19	Q03393
SeqId_12016_60	P22681
SeqId_12018_84	Q9H3S4
SeqId_12020_39	P07738
SeqId_12022_12	Q13485
SeqId_12030_82	P17661
SeqId_12033_3	O43683
SeqId_12041_33	P34931
SeqId_12046_51	Q13148
SeqId_12329_21	Q15418
SeqId_12332_7	O00418
SeqId_12333_87	P49247
SeqId_12334_25	P34896
SeqId_12338_27	Q63HQ2
SeqId_12340_17	P49588
SeqId_12341_8	Q16828
SeqId_12343_14	Q15057
SeqId_12345_4	Q9UM13
SeqId_12347_29	Q9BSQ5
SeqId_12348_46	Q9NP81
SeqId_12350_86	P15036
SeqId_12352_70	Q96B67
SeqId_12355_223	Q96E11
SeqId_12356_65	P30626
SeqId_12357_41	O95721
SeqId_12358_6	P78318
SeqId_12361_102	P62070
SeqId_12363_70	Q92519
SeqId_12365_108	Q9Y265
SeqId_12366_16	P07320
SeqId_12367_52	Q8N5G2
SeqId_12368_18	Q92831
SeqId_12370_30	Q13790
SeqId_12373_73	P62995
SeqId_12374_8	Q15102
SeqId_12376_85	P55273
SeqId_12378_71	O15533
SeqId_12381_26	P16152
SeqId_12382_2	O95786
SeqId_12384_92	Q9H9Q2
SeqId_12385_4	P20807
SeqId_12386_11	Q9H4A4
SeqId_12387_7	P50479
SeqId_12389_4	Q9Y5N6
SeqId_12391_27	Q9H5P4
SeqId_12392_30	P40616
SeqId_12394_53	Q6UWD8
SeqId_12395_86	Q6PI48
SeqId_12396_19	Q6NVY1
SeqId_12398_15	O43316
SeqId_12399_194	Q8IVM0
SeqId_12400_25	Q9NPD8
SeqId_12401_3	Q96FJ0
SeqId_12403_30	Q96DA2
SeqId_12406_119	O95661
SeqId_12408_333	Q9UL26
SeqId_12409_90	Q96AH8
SeqId_12411_60	P61244
SeqId_12415_122	O60869
SeqId_12417_46	Q9Y3C4
SeqId_12420_10	Q8N335
SeqId_12422_143	O15296
SeqId_12423_38	Q9NQ94
SeqId_12424_107	Q9P016
SeqId_12425_104	P62330
SeqId_12426_19	Q9H8S9
SeqId_12427_8	P30305
SeqId_12428_2	Q5VWZ2
SeqId_12430_78	Q9H074
SeqId_12431_13	Q9BRX2
SeqId_12432_23	Q9HB71
SeqId_12433_8	Q969Q4
SeqId_12434_25	P53990
SeqId_12436_84	P78417
SeqId_12437_18	Q6PHR2
SeqId_12438_127	P29372
SeqId_12439_67	Q00978
SeqId_12442_4	O00212
SeqId_12444_39	O00482
SeqId_12445_50	Q96NW4
SeqId_12449_16	O43447
SeqId_12450_42	Q15126
SeqId_12451_62	O14867
SeqId_12452_32	Q86Y97
SeqId_12453_161	Q9UBU9
SeqId_12454_105	Q9BV86
SeqId_12455_48	Q9NPC7
SeqId_12456_5	Q16875
SeqId_12457_10	Q9BV57
SeqId_12458_79	Q99653
SeqId_12459_13	Q9HB21
SeqId_12460_18	O14818
SeqId_12461_8	Q9NXA8
SeqId_12462_20	Q53H47
SeqId_12463_7	Q9P2N7
SeqId_12466_7	P09651
SeqId_12469_19	Q15691
SeqId_12471_47	O95793
SeqId_12473_48	Q9NXV2
SeqId_12475_48	Q9NZA1
SeqId_12476_50	Q9NQ88
SeqId_12477_42	Q15631
SeqId_12478_15	P62888
SeqId_12479_50	P31321
SeqId_12480_9	Q96G74
SeqId_12482_5	Q12830
SeqId_12483_62	Q92753
SeqId_12484_67	P48739
SeqId_12486_8	Q9NS18
SeqId_12488_9	Q9ULC4
SeqId_12490_92	Q9UHA4
SeqId_12493_42	Q96DC9
SeqId_12494_99	P60520
SeqId_12497_29	Q9BRJ7
SeqId_12498_12	O14907
SeqId_12499_108	Q99962
SeqId_12500_88	Q9UBT2
SeqId_12501_10	O75347
SeqId_12503_5	Q15743
SeqId_12504_26	P29536
SeqId_12507_16	Q96DU7
SeqId_12508_9	Q9Y3E7
SeqId_12509_115	Q8N668
SeqId_12510_3	Q9ULZ2
SeqId_12511_83	Q96JW4
SeqId_12513_8	Q9NZD2
SeqId_12514_16	Q9UBP6
SeqId_12515_45	Q9BZX2
SeqId_12516_13	Q15561
SeqId_12517_52	O14737
SeqId_12518_289	Q86U86
SeqId_12521_3	P42773
SeqId_12522_6	P54727
SeqId_12524_18	Q96F10
SeqId_12527_50	P10827
SeqId_12528_40	Q96S55
SeqId_12529_32	O75344
SeqId_12530_14	P61024
SeqId_12531_5	B6SEH8
SeqId_12532_28	P49427
SeqId_12533_135	Q99418
SeqId_12534_10	Q13137
SeqId_12535_2	P18887
SeqId_12536_46	Q9Y217
SeqId_12537_88	Q00577
SeqId_12538_19	P49802
SeqId_12540_25	P84095
SeqId_12543_76	Q96MR9
SeqId_12546_1	P53814
SeqId_12548_75	Q9HB90
SeqId_12549_33	O60760
SeqId_12551_3	Q96J02
SeqId_12553_5	Q99986
SeqId_12554_10	O75771
SeqId_12556_7	O00762
SeqId_12557_18	P51513
SeqId_12558_3	Q8TF42
SeqId_12560_9	Q8TCD5
SeqId_12562_1	Q16512
SeqId_12563_2	O95379
SeqId_12564_9	Q9Y221
SeqId_12568_14	Q14145
SeqId_12569_25	P48643
SeqId_12571_14	P36405
SeqId_12572_236	O43281
SeqId_12573_80	O75382
SeqId_12574_36	P20800
SeqId_12575_30	P11586
SeqId_12576_21	P43357
SeqId_12577_100	P39748
SeqId_12578_13	P61204
SeqId_12580_7	P28074
SeqId_12581_39	O14732
SeqId_12583_77	P10398
SeqId_12585_39	P07992
SeqId_12587_65	P36404
SeqId_12591_27	O60890
SeqId_12593_33	Q9NUG6
SeqId_12594_5	P28676
SeqId_12595_11	P28289
SeqId_12597_68	Q9H1Y0
SeqId_12599_10	Q86UX7
SeqId_12603_87	Q13310
SeqId_12604_16	Q96GD3
SeqId_12605_1	Q9NQT5
SeqId_12612_37	P20618
SeqId_12616_45	Q9UHY1
SeqId_12617_2	Q9Y6E0
SeqId_12618_50	Q04828
SeqId_12619_14	P35813
SeqId_12620_3	Q9NVA2
SeqId_12621_55	P30153
SeqId_12622_96	Q9NR48
SeqId_12623_84	Q92833
SeqId_12625_138	Q8IXQ5
SeqId_12626_6	Q9BQF6
SeqId_12627_97	O95352
SeqId_12628_31	Q9NS86
SeqId_12630_8	P53365
SeqId_12632_14	P18440
SeqId_12633_3	P43378
SeqId_12634_79	O75815
SeqId_12635_9	O14717
SeqId_12636_113	Q9NRG4
SeqId_12637_7	P43155
SeqId_12641_3	P32019
SeqId_12643_4	P49407
SeqId_12644_63	P30520
SeqId_12646_2	Q96AT9
SeqId_12647_52	Q9BYW2
SeqId_12650_43	P08754
SeqId_12651_21	Q15119
SeqId_12652_37	O43865
SeqId_12653_13	P78368
SeqId_12655_30	Q9H115
SeqId_12656_1	Q07866
SeqId_12657_2	Q13630
SeqId_12658_72	Q9H999
SeqId_12659_13	Q9NTK5
SeqId_12661_44	Q9H0R8
SeqId_12662_82	Q13011
SeqId_12663_1	Q16762
SeqId_12664_19	Q12923
SeqId_12665_16	Q12905
SeqId_12667_2	Q9Y2T3
SeqId_12668_7	O75351
SeqId_12669_30	Q76N89
SeqId_12670_15	O60671
SeqId_12671_35	O43704
SeqId_12675_14	P14868
SeqId_12676_1	Q9BY11
SeqId_12677_164	Q13045
SeqId_12678_66	P09012
SeqId_12681_63	Q9UK80
SeqId_12682_5	Q6YP21
SeqId_12683_156	Q9BPU6
SeqId_12684_5	Q9Y6U3
SeqId_12685_57	Q9NSB8
SeqId_12686_15	P25325
SeqId_12687_2	Q16698
SeqId_12688_115	Q9UK32
SeqId_12689_56	O15143
SeqId_12690_33	Q9P0V9
SeqId_12691_44	P34897
SeqId_12692_56	Q8TEK3
SeqId_12693_2	O75368
SeqId_12694_28	Q9UNQ2
SeqId_12695_62	Q53G59
SeqId_12696_166	O60678
SeqId_12697_30	P48426
SeqId_12698_72	O00629
SeqId_12699_28	P50990
SeqId_12700_9	P53396
SeqId_12701_1	O60739
SeqId_12702_13	Q9HAT8
SeqId_12703_6	Q8TDX7
SeqId_12704_26	Q8N5H7
SeqId_12705_9	Q15751
SeqId_12706_2	Q5VT25
SeqId_12707_26	Q14195
SeqId_12708_91	Q969R5
SeqId_12709_63	Q92522
SeqId_12711_19	P48165
SeqId_12712_9	Q9NP66
SeqId_12713_365	P49795
SeqId_12714_38	O75843
SeqId_12715_30	Q8IZD4
SeqId_12716_3	Q9Y473
SeqId_12717_65	O15405
SeqId_12718_43	Q9Y237
SeqId_12720_71	Q9NRR5
SeqId_12721_4	Q86VP1
SeqId_12724_81	Q14011
SeqId_12726_3	O00287
SeqId_12727_7	Q9P2B2
SeqId_12729_12	Q9BT73
SeqId_12730_3	O14777
SeqId_12731_12	Q6IQ23
SeqId_12732_13	Q5T2T1
SeqId_12734_112	Q14807
SeqId_12735_39	O75534
SeqId_12737_12	Q14651
SeqId_12738_43	Q9Y2I1
SeqId_12740_55	Q99581
SeqId_12742_160	A6NDV4
SeqId_12743_18	Q9UL15
SeqId_12746_4	Q9UIA0
SeqId_12747_89	P98179
SeqId_12748_6	Q58F21
SeqId_12750_9	P05107
SeqId_12751_26	Q9UKY1
SeqId_12753_6	Q92870
SeqId_12754_14	Q9Y534
SeqId_12756_3	Q9BYV9
SeqId_12758_47	O43424
SeqId_12759_47	Q12906
SeqId_12760_34	Q6NX45
SeqId_12763_69	Q9HCZ1
SeqId_12764_3	Q92556
SeqId_12766_33	Q7Z601
SeqId_12768_3	Q86XI6
SeqId_12771_19	Q9UJW8
SeqId_12772_8	P52948
SeqId_12774_12	O60741
SeqId_12775_6	O15347
SeqId_12777_11	Q15637
SeqId_12779_30	Q9UKN5
SeqId_12781_2	Q15633
SeqId_12783_29	P52272
SeqId_12784_10	O95704
SeqId_12785_49	Q86T24
SeqId_12786_61	Q9NPB8
SeqId_12787_47	P52741
SeqId_12788_6	Q96ES7
SeqId_12790_10	Q96ER9
SeqId_12793_4	Q96J94
SeqId_12794_6	Q96MN2
SeqId_12795_2	Q969W8
SeqId_12796_44	O95989
SeqId_12798_46	Q2Y0W8
SeqId_12799_65	Q9NZQ0
SeqId_12800_5	P59282
SeqId_12801_33	P14316
SeqId_12803_9	Q86UD4
SeqId_12804_5	Q9UKD1
SeqId_12807_89	Q7Z6I6
SeqId_12808_103	Q9Y2V2
SeqId_12811_55	Q09FC8
SeqId_12812_25	P14621
SeqId_12813_18	Q8NDI1
SeqId_12814_17	Q96LT9
SeqId_12815_9	P41252
SeqId_12817_1	P55040
SeqId_12818_159	Q15849
SeqId_12820_1	Q13588
SeqId_12821_6	Q86W26
SeqId_12822_34	O00213
SeqId_12825_18	Q9UKG1
SeqId_12826_5	Q92911
SeqId_12827_37	P49796
SeqId_12830_4	O00422
SeqId_12831_21	Q96BS2
SeqId_12832_10	Q9UBL3
SeqId_12834_3	Q9H3M0
SeqId_12835_101	Q8WXC3
SeqId_12838_28	Q9H1R2
SeqId_12842_43	O60499
SeqId_12843_6	Q86VK4
SeqId_12844_10	O95429
SeqId_12845_18	Q15036
SeqId_12846_3	Q9UKA1
SeqId_12847_27	O60942
SeqId_12848_9	Q92974
SeqId_12849_25	Q9P0R6
SeqId_12851_5	Q9NP87
SeqId_12853_112	Q9NZR1
SeqId_12854_3	Q99594
SeqId_12855_16	Q9NQ75
SeqId_12856_14	Q96Q45
SeqId_12859_33	O75521
SeqId_12860_7	Q9UBL0
SeqId_12861_13	Q9NYL9
SeqId_12862_14	Q14511
SeqId_12864_9	Q0D2K0
SeqId_12867_40	P51808
SeqId_12869_68	P26196
SeqId_12871_10	Q12792
SeqId_12872_35	Q16280
SeqId_12873_11	P16150
SeqId_12875_28	Q8WUN7
SeqId_12876_39	Q9Y4P9
SeqId_12878_60	Q9BXB4
SeqId_12879_5	P28749
SeqId_12880_1	Q7L0J3
SeqId_12881_17	O75452
SeqId_12882_7	Q9NR21
SeqId_12885_42	Q14995
SeqId_12888_18	O75446
SeqId_12891_1	Q8IY33
SeqId_12892_10	Q8IYJ3
SeqId_12893_159	Q16666
SeqId_12894_3	Q6ZW49
SeqId_12895_28	Q9Y6T7
SeqId_12904_180	O60494
SeqId_12923_51	Q04695
SeqId_12925_105	Q9Y2T1
SeqId_12931_16	P08235
SeqId_12933_17	Q8TC92
SeqId_12934_1	Q9UII4
SeqId_12936_38	P12271
SeqId_12939_1	O15160
SeqId_12940_35	P43353
SeqId_12945_33	Q9NP72
SeqId_12954_71	Q07869
SeqId_12956_40	Q96EK5
SeqId_12957_62	P14927
SeqId_12960_9	P35557
SeqId_12963_1	Q5VW38
SeqId_12968_2	Q16527
SeqId_12970_35	Q9NUL3
SeqId_12975_11	P35900
SeqId_12976_49	O60504
SeqId_12980_31	Q9NW64
SeqId_12986_12	Q9NUP9
SeqId_12987_12	Q16629
SeqId_12988_49	Q01844
SeqId_12990_39	Q99759
SeqId_12991_49	Q8IWT3
SeqId_12993_21	Q8TAT6
SeqId_13007_66	Q6JVE6
SeqId_13011_20	P46783
SeqId_13013_41	O60260
SeqId_13022_20	O14683
SeqId_13025_4	Q8WU20
SeqId_13027_20	O95931
SeqId_13032_1	Q14457
SeqId_13039_1	Q12972
SeqId_13041_47	Q9BUZ4
SeqId_13042_7	Q16322
SeqId_13043_157	Q6PL18
SeqId_13044_5	Q99816
SeqId_13053_6	Q9UN76
SeqId_13055_53	A5PKW4
SeqId_13056_18	Q9GZN6
SeqId_13059_33	Q969G6
SeqId_13062_4	O60234
SeqId_13066_42	Q6P2E9
SeqId_13067_5	Q13976
SeqId_13068_139	O14618
SeqId_13073_14	P39687
SeqId_13076_4	P51114
SeqId_13078_3	P41208
SeqId_13082_9	Q9H3U1
SeqId_13083_18	P26640
SeqId_13085_18	P43220
SeqId_13088_397	P35070
SeqId_13089_6	Q16665
SeqId_13090_17	P06703
SeqId_13093_6	Q8WVN6
SeqId_13094_75	Q9BXY4
SeqId_13095_51	P05451
SeqId_13097_11	Q92843
SeqId_13098_93	O43915
SeqId_13101_60	Q9BQB4
SeqId_13102_1	Q96BQ1
SeqId_13103_125	P0DML3
SeqId_13104_32	P98172
SeqId_13105_7	P60880
SeqId_13107_9	O95274
SeqId_13109_82	Q7Z3B1
SeqId_13111_79	P41182
SeqId_13112_179	Q12841
SeqId_13113_7	P10451
SeqId_13114_50	P51884
SeqId_13116_25	Q8N6Q3
SeqId_13118_5	Q9H4F8
SeqId_13119_26	Q9UK55
SeqId_13122_19	O43155
SeqId_13123_3	Q9NZU0
SeqId_13124_20	Q6UXK2
SeqId_13125_45	P04004
SeqId_13126_52	Q02487
SeqId_13129_40	P01130
SeqId_13130_150	P52789
SeqId_13131_5	P19367
SeqId_13132_14	Q13591
SeqId_13133_73	Q8N2S1
SeqId_13228_75	Q00987
SeqId_13229_20	O15151
SeqId_13230_174	P01859
SeqId_13231_90	P01861
SeqId_13236_25	P56704
SeqId_13240_170	Q9Y566
SeqId_13242_134	Q9BYB0
SeqId_13268_45	P41221
SeqId_13374_4	Q30KQ7
SeqId_13375_48	O43761
SeqId_13377_3	Q8N8Q1
SeqId_13378_80	A6NC05
SeqId_13381_49	P15291
SeqId_13384_110	P07954
SeqId_13386_248	Q969K3
SeqId_13387_55	Q9NZC4
SeqId_13388_57	P29120
SeqId_13392_13	P05026
SeqId_13393_46	Q9BUN8
SeqId_13397_88	O15263
SeqId_13399_33	Q8IUW5
SeqId_13403_5	P41161
SeqId_13405_61	P20155
SeqId_13411_21	Q9H4P4
SeqId_13412_5	Q9BQY6
SeqId_13416_8	Q14C87
SeqId_13421_17	Q9NRX6
SeqId_13422_66	Q16206
SeqId_13423_94	Q9BRX8
SeqId_13427_66	Q9NR34
SeqId_13429_3	Q9H1F0
SeqId_13430_50	Q13336
SeqId_13431_74	Q6UWV7
SeqId_13434_172	Q9NVD7
SeqId_13435_31	Q6UXL0
SeqId_13436_54	P56270
SeqId_13438_115	Q9H2X0
SeqId_13439_6	P0C7M6
SeqId_13441_30	Q155Q3
SeqId_13447_42	Q5BIV9
SeqId_13449_25	Q15427
SeqId_13450_49	P40818
SeqId_13451_2	Q9H6D8
SeqId_13452_113	P0DJ93
SeqId_13453_2	O75394
SeqId_13457_33	Q9UKW6
SeqId_13459_30	Q9NXH8
SeqId_13460_4	O15335
SeqId_13463_1	Q92626
SeqId_13464_8	Q8N912
SeqId_13465_5	P53805
SeqId_13468_5	Q96JN8
SeqId_13470_43	Q03431
SeqId_13472_35	Q9H0R4
SeqId_13473_55	P23677
SeqId_13474_40	Q9Y2Q3
SeqId_13475_10	Q9Y2X8
SeqId_13476_16	O60870
SeqId_13477_65	Q15722
SeqId_13479_8	A8MVW0
SeqId_13481_24	Q15560
SeqId_13482_14	A5YKK6
SeqId_13485_20	Q96K49
SeqId_13486_9	Q13563
SeqId_13487_24	Q9H1C4
SeqId_13488_3	P53367
SeqId_13490_1	Q9NZW5
SeqId_13491_40	O43924
SeqId_13492_44	P38646
SeqId_13493_5	Q9ULK0
SeqId_13494_6	Q8N5B7
SeqId_13495_48	Q8TDS4
SeqId_13496_19	Q01581
SeqId_13497_34	O75822
SeqId_13498_1	Q9UGB7
SeqId_13499_30	P00451
SeqId_13501_10	Q8TBE7
SeqId_13502_2	Q86WA9
SeqId_13503_19	O75915
SeqId_13506_10	Q9NX74
SeqId_13507_51	Q15628
SeqId_13509_5	Q8TAC9
SeqId_13510_7	Q93084
SeqId_13511_29	Q01826
SeqId_13512_28	O43390
SeqId_13513_174	Q9Y6X2
SeqId_13514_121	Q15286
SeqId_13515_8	Q96P16
SeqId_13516_46	Q5J8M3
SeqId_13517_3	Q3KNS1
SeqId_13518_5	O43150
SeqId_13519_112	Q86VW2
SeqId_13522_20	P62760
SeqId_13524_25	Q96MM7
SeqId_13525_17	Q8TDN1
SeqId_13526_5	P05455
SeqId_13529_39	Q9ULW6
SeqId_13530_5	Q9UKP6
SeqId_13532_25	Q8N9A8
SeqId_13534_20	P54296
SeqId_13535_2	Q9Y5P4
SeqId_13536_56	Q9UNA4
SeqId_13539_131	Q92952
SeqId_13540_1	Q8NDV2
SeqId_13541_1	Q8N699
SeqId_13544_9	Q92619
SeqId_13545_97	Q8N9N8
SeqId_13547_5	P34969
SeqId_13548_53	Q5VZY2
SeqId_13549_15	Q9UKF5
SeqId_13552_7	Q9UH65
SeqId_13553_4	Q8IWE4
SeqId_13554_78	Q9BWE0
SeqId_13556_28	P28223
SeqId_13557_3	Q9NQS3
SeqId_13561_5	P50406
SeqId_13563_259	Q8N6N7
SeqId_13565_2	Q08999
SeqId_13566_2	Q9NP77
SeqId_13567_1	Q16555
SeqId_13568_30	P55036
SeqId_13570_43	Q00341
SeqId_13572_43	O00231
SeqId_13573_5	O15145
SeqId_13574_50	Q92730
SeqId_13575_40	O14641
SeqId_13577_25	P26368
SeqId_13578_98	O94929
SeqId_13580_2	Q16222
SeqId_13583_19	O14727
SeqId_13587_10	Q9H0H5
SeqId_13588_11	O76027
SeqId_13590_1	Q9Y3B8
SeqId_13591_31	P49642
SeqId_13594_158	Q9UJY5
SeqId_13595_20	Q9BU02
SeqId_13596_3	O00194
SeqId_13597_20	Q13636
SeqId_13599_15	Q7Z6M1
SeqId_13602_6	P55769
SeqId_13603_7	Q8TAC1
SeqId_13604_27	O76050
SeqId_13605_16	Q9UJ72
SeqId_13609_11	P78347
SeqId_13610_9	P43363
SeqId_13612_7	O60759
SeqId_13613_23	Q9Y6K8
SeqId_13614_6	Q92793
SeqId_13615_60	O43639
SeqId_13618_15	Q9Y6D9
SeqId_13620_10	O43681
SeqId_13621_31	O94973
SeqId_13622_16	Q15172
SeqId_13623_4	O14686
SeqId_13624_17	O95544
SeqId_13628_58	Q14449
SeqId_13629_25	Q9Y4P1
SeqId_13631_1	Q15291
SeqId_13632_10	Q15942
SeqId_13634_209	O00625
SeqId_13636_20	P55209
SeqId_13639_101	O60763
SeqId_13642_90	O14879
SeqId_13644_30	O14964
SeqId_13645_14	Q92620
SeqId_13650_11	Q9NZI2
SeqId_13651_54	Q96JP5
SeqId_13652_2	O75674
SeqId_13653_335	Q9BQ69
SeqId_13654_1	O75116
SeqId_13655_34	P19338
SeqId_13657_2	Q96T60
SeqId_13658_31	Q9NRA1
SeqId_13659_36	Q9HD20
SeqId_13665_35	Q06190
SeqId_13666_222	Q9NS85
SeqId_13669_6	P22607
SeqId_13671_40	P08246
SeqId_13672_3	P17066
SeqId_13673_21	Q99832
SeqId_13676_46	P09529
SeqId_13680_3	Q15742
SeqId_13681_173	P19784
SeqId_13682_47	P07333
SeqId_13683_18	P51801
SeqId_13686_2	Q01344
SeqId_13688_2	Q8WWF8
SeqId_13689_2	P11926
SeqId_13691_10	Q8N695
SeqId_13692_154	O95388
SeqId_13694_24	Q9HC73
SeqId_13697_51	P21695
SeqId_13698_28	Q8IZA0
SeqId_13700_10	P07355
SeqId_13704_5	P54868
SeqId_13711_10	Q00610
SeqId_13713_164	Q96IW7
SeqId_13717_15	Q15485
SeqId_13719_19	O96013
SeqId_13720_95	P24158
SeqId_13724_27	O95750
SeqId_13726_4	P33681
SeqId_13727_44	O43791
SeqId_13728_19	P30040
SeqId_13729_26	Q8TD22
SeqId_13735_1	P47736
SeqId_13738_8	P08476
SeqId_13740_51	Q92765
SeqId_13743_56	Q13620
SeqId_13744_37	P26951
SeqId_13748_4	P80075
SeqId_13926_1	Q9H9A7
SeqId_13929_27	Q9UKG9
SeqId_13930_3	Q9HC16
SeqId_13931_22	O00233
SeqId_13932_45	Q14155
SeqId_13933_276	Q13506
SeqId_13934_3	O15068
SeqId_13936_24	P07205
SeqId_13937_75	Q86VP6
SeqId_13939_14	Q16851
SeqId_13941_82	O95363
SeqId_13942_140	Q96BD6
SeqId_13943_38	Q9C005
SeqId_13944_3	P0DMM9
SeqId_13946_8	Q9BUQ8
SeqId_13947_371	Q9BQG2
SeqId_13948_50	O75899
SeqId_13954_9	Q96EK6
SeqId_13955_33	P53355
SeqId_13958_5	Q8TBY0
SeqId_13959_7	P28838
SeqId_13960_15	Q96P47
SeqId_13961_18	Q9Y496
SeqId_13963_7	Q9H0E2
SeqId_13966_30	Q5VTT5
SeqId_13967_14	Q16881
SeqId_13969_24	O60684
SeqId_13972_4	Q9BPX1
SeqId_13973_62	Q8NG68
SeqId_13975_56	Q13136
SeqId_13976_9	Q92888
SeqId_13977_28	Q99728
SeqId_13978_122	O15119
SeqId_13979_3	Q8TE54
SeqId_13982_33	Q9NS28
SeqId_13983_27	Q08257
SeqId_13984_23	Q9UHL0
SeqId_13985_12	Q9HAU4
SeqId_13986_6	O43813
SeqId_13988_67	Q9HBL8
SeqId_13990_1	P11498
SeqId_13991_47	O43432
SeqId_13992_12	P46459
SeqId_13993_20	Q9H4G0
SeqId_13994_1	P22087
SeqId_13996_16	Q96CD2
SeqId_13998_26	Q8N142
SeqId_14002_18	Q9BZ29
SeqId_14005_2	Q9P2D1
SeqId_14006_36	Q14749
SeqId_14007_22	O43252
SeqId_14008_22	Q9NPI6
SeqId_14009_65	P21580
SeqId_14011_17	P31949
SeqId_14012_17	Q96C10
SeqId_14013_11	Q92844
SeqId_14019_73	Q92817
SeqId_14021_81	Q9NPJ6
SeqId_14024_196	Q92838
SeqId_14025_18	Q07011
SeqId_14026_24	Q96PD4
SeqId_14028_22	O00443
SeqId_14029_42	P61201
SeqId_14034_22	P09758
SeqId_14035_13	Q13009
SeqId_14036_116	O75970
SeqId_14037_18	Q9H6Z4
SeqId_14039_33	Q9Y337
SeqId_14043_12	Q15075
SeqId_14045_12	Q15596
SeqId_14047_78	P23560
SeqId_14048_7	Q9NPH3
SeqId_14051_54	Q99958
SeqId_14052_26	Q9UPW8
SeqId_14054_17	Q13261
SeqId_14056_4	P01215
SeqId_14060_67	Q15080
SeqId_14061_48	O14788
SeqId_14063_17	P13725
SeqId_14065_11	P06127
SeqId_14066_49	Q86UL8
SeqId_14067_6	Q99959
SeqId_14069_61	P22748
SeqId_14070_56	Q15811
SeqId_14074_2	P98077
SeqId_14076_74	P01036
SeqId_14079_14	Q13478
SeqId_14082_56	Q9Y4G6
SeqId_14083_25	P49903
SeqId_14088_38	P24592
SeqId_14090_23	Q9H4E7
SeqId_14091_42	O75828
SeqId_14093_10	P49771
SeqId_14094_29	Q99075
SeqId_14095_1	P26718
SeqId_14098_28	P49589
SeqId_14099_20	P25789
SeqId_14100_63	P02747
SeqId_14101_2	P26992
SeqId_14106_46	P52306
SeqId_14107_1	P49914
SeqId_14111_15	P35442
SeqId_14112_40	Q969Z4
SeqId_14114_18	Q8IYJ0
SeqId_14115_34	P35318
SeqId_14116_129	P26447
SeqId_14120_2	Q68DV7
SeqId_14121_24	Q9UBN6
SeqId_14124_6	O43921
SeqId_14127_240	P01574
SeqId_14128_121	P01566
SeqId_14129_1	P01567
SeqId_14131_37	P52799
SeqId_14132_21	Q9UM44
SeqId_14133_93	P27930
SeqId_14134_49	Q86SJ2
SeqId_14135_3	Q9HBX9
SeqId_14136_234	Q9NPY3
SeqId_14139_16	Q8WWG1
SeqId_14143_8	Q16778
SeqId_14144_3	Q7L7L0
SeqId_14146_92	P68431
SeqId_14149_9	Q9NZH7
SeqId_14150_7	Q9UHA7
SeqId_14151_4	P05161
SeqId_14153_8	P52797
SeqId_14156_33	P31946
SeqId_14157_21	P62258
SeqId_14158_17	P08758
SeqId_14175_78	Q9UJQ7
SeqId_14178_18	Q16667
SeqId_14186_13	Q8WZ73
SeqId_14192_31	Q8N4E4
SeqId_14197_2	O75626
SeqId_14203_3	P20073
SeqId_14204_55	Q9P0K8
SeqId_14205_6	Q96MH2
SeqId_14208_3	Q96R05
SeqId_14216_35	Q7L014
SeqId_14226_120	Q9H2M3
SeqId_14227_21	P14649
SeqId_14229_5	O95396
SeqId_14245_195	Q9UNH6
SeqId_14246_50	O60496
SeqId_14249_68	Q9UJV3
SeqId_14250_115	Q13867
SeqId_14254_27	P29074
SeqId_14260_112	Q7Z628
SeqId_14268_4	Q9BYN0
SeqId_14271_23	Q9NRW1
SeqId_14273_19	P48147
SeqId_14283_12	P61106
SeqId_14286_2	O95644
SeqId_14287_6	P51148
SeqId_14291_53	Q99490
SeqId_14294_61	Q9UIS9
SeqId_14309_8	P31943
SeqId_14314_6	Q13356
SeqId_14318_1	Q9UBQ0
SeqId_14324_52	Q9UQE7
SeqId_14326_4	P51965
SeqId_14329_4	Q9BTC0
SeqId_14331_262	P63172
SeqId_14332_3	P11233
SeqId_14334_3	P35243
SeqId_14337_1	O43617
SeqId_14341_8	Q0P6D2
SeqId_14583_49	O14793
SeqId_14587_16	O95390
SeqId_14593_152	Q96ND0
SeqId_14597_5	Q9H3T2
SeqId_14599_18	Q9NY15
SeqId_14603_51	Q15053
SeqId_14614_41	Q5T1S8
SeqId_14615_46	Q9BYR9
SeqId_14616_16	Q96SR6
SeqId_14618_26	Q96AW1
SeqId_14619_8	Q8TF50
SeqId_14623_26	P55854
SeqId_14624_51	P49711
SeqId_14628_72	Q9UK99
SeqId_14631_22	Q9BY84
SeqId_14633_26	Q8NFB2
SeqId_14634_13	P22888
SeqId_14636_25	P52758
SeqId_14645_253	O15217
SeqId_14655_1	Q9NVM6
SeqId_14662_6	P28698
SeqId_14663_44	O76064
SeqId_14670_1	P12757
SeqId_14674_63	Q9UKS6
SeqId_14675_20	P23588
SeqId_14684_17	P17655
SeqId_14685_17	P31751
SeqId_14687_6	O60664
SeqId_14688_6	P35236
SeqId_14689_3	P55735
SeqId_14692_3	Q8N554
SeqId_14708_59	P07360
SeqId_14711_27	Q15828
SeqId_14713_46	P20160
SeqId_14747_9	O75462
SeqId_14748_31	Q13017
SeqId_15295_81	P01344
SeqId_15297_3	P33764
SeqId_15298_199	Q8TDF5
SeqId_15299_102	Q14696
SeqId_15300_66	Q9H6E4
SeqId_15303_63	P33763
SeqId_15304_1	Q06141
SeqId_15305_7	O76038
SeqId_15306_20	P01591
SeqId_15308_108	Q2TAL6
SeqId_15312_14	Q9UL18
SeqId_15313_28	Q13257
SeqId_15314_49	Q9Y696
SeqId_15315_64	Q9NTM9
SeqId_15316_262	Q9NX01
SeqId_15318_75	P60903
SeqId_15319_226	P78396
SeqId_15321_8	Q6PUV4
SeqId_15322_35	P78560
SeqId_15323_112	Q9H9G7
SeqId_15324_58	P02792
SeqId_15325_14	P17677
SeqId_15326_64	P32455
SeqId_15329_167	Q9Y2Q5
SeqId_15331_47	Q09028
SeqId_15333_11	Q99470
SeqId_15336_7	Q8WWX9
SeqId_15339_32	Q9Y281
SeqId_15343_337	P01042
SeqId_15346_31	P01579
SeqId_15347_12	P02790
SeqId_15358_28	P05408
SeqId_15361_37	Q15327
SeqId_15363_32	Q6Q788
SeqId_15364_101	P02654
SeqId_15365_41	O60242
SeqId_15367_38	Q8TDL5
SeqId_15368_3	Q8N8U9
SeqId_15370_5	Q9Y3E2
SeqId_15374_15	Q9NS71
SeqId_15375_49	P15086
SeqId_15376_134	P14091
SeqId_15381_45	Q16832
SeqId_15383_200	P14138
SeqId_15384_15	Q9UEF7
SeqId_15385_116	P12104
SeqId_15386_7	P15090
SeqId_15387_44	O60462
SeqId_15388_24	P08637
SeqId_15389_1	Q16595
SeqId_15390_3	P22466
SeqId_15391_114	Q14393
SeqId_15394_79	Q8IZJ1
SeqId_15395_15	P09488
SeqId_15398_2	P55789
SeqId_15402_2	P41134
SeqId_15403_53	Q02363
SeqId_15404_3	P01568
SeqId_15405_23	P05014
SeqId_15412_40	Q96CA5
SeqId_15413_3	P04180
SeqId_15414_316	P00338
SeqId_15416_54	Q86SG7
SeqId_15417_3	P36952
SeqId_15418_25	P53779
SeqId_15419_15	O60882
SeqId_15422_12	P02689
SeqId_15426_5	Q99519
SeqId_15427_35	P58215
SeqId_15430_165	Q9UBM4
SeqId_15431_31	P00480
SeqId_15432_1	Q9NRC9
SeqId_15433_4	P12931
SeqId_15434_5	Q13519
SeqId_15435_4	P00491
SeqId_15436_40	O60894
SeqId_15437_11	O60896
SeqId_15439_21	P61587
SeqId_15440_57	P16519
SeqId_15441_6	P17900
SeqId_15444_45	P48594
SeqId_15446_25	Q02297
SeqId_15447_45	Q00796
SeqId_15448_47	Q13501
SeqId_15449_33	Q96H15
SeqId_15452_5	P21589
SeqId_15453_3	P02760
SeqId_15455_40	Q13444
SeqId_15457_14	P15144
SeqId_15460_9	P27487
SeqId_15462_28	P01732
SeqId_15465_79	Q8N129
SeqId_15466_30	P20849
SeqId_15467_10	Q96CG8
SeqId_15468_14	Q03591
SeqId_15470_11	P07686
SeqId_15471_29	P54317
SeqId_15472_16	Q86VZ4
SeqId_15474_7	Q13526
SeqId_15475_4	P55058
SeqId_15476_6	Q6UW15
SeqId_15480_2	O95498
SeqId_15481_45	P49913
SeqId_15482_12	A8K2U0
SeqId_15483_377	O00468
SeqId_15486_126	P19801
SeqId_15487_164	P23141
SeqId_15491_20	Q9HCU0
SeqId_15492_1	Q9NZV1
SeqId_15494_11	Q14512
SeqId_15495_9	P41439
SeqId_15497_9	O14792
SeqId_15499_11	O75882
SeqId_15503_15	O00292
SeqId_15506_34	Q9Y561
SeqId_15509_2	P54802
SeqId_15511_37	O95502
SeqId_15513_108	Q16651
SeqId_15514_26	P06276
SeqId_15515_2	P0DJI8
SeqId_15516_12	P35542
SeqId_15521_4	O94985
SeqId_15522_2	Q9H4G4
SeqId_15523_9	P13716
SeqId_15524_30	P15259
SeqId_15525_294	P00326
SeqId_15526_33	P48637
SeqId_15527_90	P09622
SeqId_15529_33	P21291
SeqId_15530_33	P54760
SeqId_15534_26	P40926
SeqId_15535_3	Q9BQR3
SeqId_15539_15	Q96PX8
SeqId_15540_6	P08670
SeqId_15542_19	P12532
SeqId_15544_25	Q9P0G3
SeqId_15545_13	P63098
SeqId_15548_35	O43175
SeqId_15553_22	P22303
SeqId_15556_49	P19961
SeqId_15558_63	Q07075
SeqId_15559_5	P58335
SeqId_15560_52	P20062
SeqId_15562_24	P08236
SeqId_15565_102	Q8WXI7
SeqId_15566_10	P51911
SeqId_15567_2	P20963
SeqId_15569_15	P02458
SeqId_15570_99	P20023
SeqId_15573_110	O14594
SeqId_15574_37	P20248
SeqId_15576_158	P12724
SeqId_15579_26	Q6UWR7
SeqId_15580_2	Q15375
SeqId_15581_16	Q8TC84
SeqId_15582_25	O00602
SeqId_15583_18	Q6BAA4
SeqId_15584_9	P36980
SeqId_15585_304	Q9UBX5
SeqId_15587_20	P14207
SeqId_15588_17	P06280
SeqId_15589_1	P02774
SeqId_15591_28	P07203
SeqId_15594_47	Q92743
SeqId_15596_7	O94992
SeqId_15602_43	P08887
SeqId_15603_20	P17301
SeqId_15604_18	P45984
SeqId_15606_19	P08727
SeqId_15607_56	P30613
SeqId_15608_5	P23443
SeqId_15612_5	Q9HAP6
SeqId_15613_16	P16233
SeqId_15614_168	Q8N149
SeqId_15617_8	Q9UBD3
SeqId_15619_49	Q16653
SeqId_15620_4	Q8N2Q7
SeqId_15622_13	Q14982
SeqId_15623_1	Q15116
SeqId_15626_223	P98160
SeqId_15627_83	P31749
SeqId_15631_18	P11464
SeqId_15633_6	P02753
SeqId_15634_139	O75093
SeqId_15635_4	Q9H3U7
SeqId_15636_49	Q8WY21
SeqId_15637_38	Q9UPU3
SeqId_15640_54	Q01995
SeqId_15641_20	Q8IYR6
SeqId_15644_1	P43251
SeqId_15653_9	Q03692
SeqId_15666_21	P12643
SeqId_15667_39	P12644
SeqId_15668_19	P34820
SeqId_15669_7	P15056
SeqId_15670_15	Q7Z5L3
SeqId_15674_3	P11912
SeqId_15675_3	P17676
SeqId_15678_71	Q9UBU2
SeqId_15686_49	P55103
SeqId_15688_30	P49257
SeqId_15692_300	Q96S42
SeqId_15693_9	P06401
SeqId_15698_6	P40222
SeqId_16015_19	P24298
SeqId_16021_30	P55286
SeqId_16035_8	P35916
SeqId_16043_30	P29353
SeqId_16055_3	Q9BXR6
SeqId_16057_6	P11717
SeqId_16060_99	Q14112
SeqId_16070_7	Q9Y5W5
SeqId_16074_12	O75791
SeqId_16079_2	P42680
SeqId_16081_38	O60218
SeqId_16288_17	P54764
SeqId_16292_288	P09681
SeqId_16293_1	P01286
SeqId_16296_43	O75473
SeqId_16297_14	Q8WZ75
SeqId_16298_84	Q9UNK4
SeqId_16299_13	Q495A1
SeqId_16300_4	Q9NZC2
SeqId_16302_11	Q96DR5
SeqId_16304_6	Q9BXB1
SeqId_16305_10	P55287
SeqId_16307_22	Q6UXZ4
SeqId_16308_14	Q7Z6A9
SeqId_16309_30	Q9UK85
SeqId_16312_45	P55285
SeqId_16315_105	P17948
SeqId_16317_20	P32926
SeqId_16318_12	P37023
SeqId_16320_139	Q9NPF0
SeqId_16322_10	Q8WU39
SeqId_16323_8	Q9Y4C0
SeqId_16536_3	P17096
SeqId_16551_14	P51692
SeqId_16558_2	Q99972
SeqId_16561_9	P04217
SeqId_16583_8	P50583
SeqId_16585_16	Q9C0J1
SeqId_16587_1	P05814
SeqId_16588_10	P11021
SeqId_16591_71	Q9BZP6
SeqId_16593_3	Q13158
SeqId_16594_44	Q9NVQ4
SeqId_16596_25	O76003
SeqId_16597_11	Q86SX6
SeqId_16599_38	Q9HCN4
SeqId_16605_2	P0C862
SeqId_16606_85	P15121
SeqId_16607_78	P06396
SeqId_16609_106	Q6UWL6
SeqId_16610_13	Q7Z4F1
SeqId_16612_28	O75056
SeqId_16613_3	Q12864
SeqId_16614_27	Q2MKA7
SeqId_16616_137	P13929
SeqId_16617_14	P31944
SeqId_16618_7	Q07108
SeqId_16620_26	O60449
SeqId_16621_77	Q8NCW5
SeqId_16748_1	P12645
SeqId_16749_79	P55107
SeqId_16751_15	P16860
SeqId_16753_46	P12110
SeqId_16754_40	O14936
SeqId_16755_195	Q9NR23
SeqId_16756_30	Q7Z4P5
SeqId_16758_96	P51858
SeqId_16760_2	Q9NPH9
SeqId_16763_11	O14960
SeqId_16765_52	P02775
SeqId_16768_3	P14923
SeqId_16769_20	P60763
SeqId_16770_3	P48304
SeqId_16773_29	Q8IX30
SeqId_16781_2	Q8NFI3
SeqId_16785_45	Q01523
SeqId_16792_4	O15389
SeqId_16802_31	Q9NX40
SeqId_16803_4	P22676
SeqId_16805_5	O76074
SeqId_16807_35	P45378
SeqId_16809_1	O00746
SeqId_16810_3	P31150
SeqId_16814_13	Q13642
SeqId_16818_200	Q9H5V8
SeqId_16823_75	O95236
SeqId_16825_20	P54252
SeqId_16828_8	P12109
SeqId_16831_7	Q99704
SeqId_16836_1	Q02985
SeqId_16845_15	O95297
SeqId_16847_39	P20337
SeqId_16850_5	O15539
SeqId_16851_50	O43819
SeqId_16852_10	Q5T2W1
SeqId_16853_5	Q9NWW6
SeqId_16854_17	Q9Y4Z0
SeqId_16856_79	Q15555
SeqId_16857_2	P61019
SeqId_16858_384	Q96D15
SeqId_16859_100	Q9Y371
SeqId_16863_47	Q8TBE9
SeqId_16865_62	Q92804
SeqId_16867_76	Q00536
SeqId_16872_248	O43708
SeqId_16875_13	Q96A72
SeqId_16877_19	Q9Y3D2
SeqId_16882_27	Q9NRX4
SeqId_16883_57	P20338
SeqId_16885_49	Q9UPY8
SeqId_16887_29	Q9Y3E5
SeqId_16890_37	Q8N6G6
SeqId_16892_23	Q13822
SeqId_16899_59	Q96SU4
SeqId_16900_29	Q8NFP4
SeqId_16902_17	P11279
SeqId_16907_3	Q8N3J6
SeqId_16908_5	P23515
SeqId_16913_8	O00584
SeqId_16914_104	P08571
SeqId_16915_153	Q9H3S1
SeqId_16916_19	Q9H5Y7
SeqId_16918_198	O15455
SeqId_16919_1	P07108
SeqId_16922_53	Q9ULL4
SeqId_16923_20	P35080
SeqId_16926_44	P05186
SeqId_16927_9	P05160
SeqId_16932_5	P49888
SeqId_17137_160	P68871
SeqId_17138_8	P08263
SeqId_17140_57	Q9GZP0
SeqId_17145_1	P06702
SeqId_17148_7	P30043
SeqId_17150_8	P61604
SeqId_17151_84	Q14653
SeqId_17152_10	P43632
SeqId_17153_46	P43628
SeqId_17154_2	Q15185
SeqId_17155_1	Q9UK41
SeqId_17156_72	O15075
SeqId_17158_17	P62253
SeqId_17161_1	P39656
SeqId_17163_117	P12429
SeqId_17164_15	P09525
SeqId_17166_4	P55075
SeqId_17170_15	P10092
SeqId_17172_19	P02808
SeqId_17175_5	P52564
SeqId_17176_13	O75475
SeqId_17195_43	Q99933
SeqId_17196_5	Q16740
SeqId_17199_43	Q9NWT6
SeqId_17200_50	P43626
SeqId_17202_37	Q53EL6
SeqId_17204_17	P11086
SeqId_17205_21	P20339
SeqId_17209_27	O00204
SeqId_17210_2	P56279
SeqId_17224_12	P20774
SeqId_17231_1	P13796
SeqId_17319_1	Q8IZQ5
SeqId_17320_19	Q9NRN7
SeqId_17325_10	Q16774
SeqId_17326_44	Q9BVJ7
SeqId_17327_3	Q9BT09
SeqId_17329_2	Q9BUT1
SeqId_17331_138	Q96MU8
SeqId_17332_3	Q9NX46
SeqId_17333_20	P11310
SeqId_17335_18	P63027
SeqId_17336_54	Q70SY1
SeqId_17337_1	P25490
SeqId_17341_89	Q9BWD1
SeqId_17342_13	Q8TD06
SeqId_17343_6	O15079
SeqId_17344_23	Q9UBI4
SeqId_17345_12	Q8N4Q0
SeqId_17346_61	Q8NFU4
SeqId_17347_80	Q96BJ3
SeqId_17348_5	P57105
SeqId_17350_13	Q9UQN3
SeqId_17355_56	Q9H2B2
SeqId_17356_34	Q8WWZ1
SeqId_17357_33	Q9HD40
SeqId_17362_5	P40337
SeqId_17364_8	P08579
SeqId_17365_7	Q16773
SeqId_17366_6	Q96GG9
SeqId_17367_5	P16949
SeqId_17370_186	Q9NUJ1
SeqId_17372_5	Q13541
SeqId_17377_1	P42330
SeqId_17380_2	P61086
SeqId_17383_4	Q9NSY2
SeqId_17384_110	P08237
SeqId_17387_27	Q15653
SeqId_17391_10	Q96I25
SeqId_17393_13	P16219
SeqId_17396_23	P07327
SeqId_17397_8	Q8NBQ5
SeqId_17398_55	P09601
SeqId_17400_71	O14734
SeqId_17403_14	P45954
SeqId_17404_5	Q96KC2
SeqId_17405_2	Q9Y5K5
SeqId_17408_2	Q92871
SeqId_17410_5	O15182
SeqId_17411_55	Q92890
SeqId_17419_17	Q9UGI8
SeqId_17427_26	Q9NZ94
SeqId_17432_25	P27144
SeqId_17435_43	P13804
SeqId_17441_4	P09923
SeqId_17447_52	Q6FHJ7
SeqId_17449_23	P21926
SeqId_17450_51	P12081
SeqId_17451_13	O43521
SeqId_17453_34	P00450
SeqId_17454_15	Q8IUX8
SeqId_17455_42	P15328
SeqId_17456_53	Q8NBJ4
SeqId_17460_51	P20591
SeqId_17462_19	P10914
SeqId_17466_72	Q96CM8
SeqId_17467_1	Q9BPW9
SeqId_17468_1	Q9UMX1
SeqId_17474_106	O95619
SeqId_17475_18	Q96KB5
SeqId_17490_4	Q9H299
SeqId_17495_141	Q9NTG7
SeqId_17505_125	Q9UQQ1
SeqId_17509_6	P32754
SeqId_17510_7	P37108
SeqId_17511_10	P78346
SeqId_17512_2	Q13287
SeqId_17513_11	P50995
SeqId_17514_48	Q9UL25
SeqId_17515_6	P48723
SeqId_17516_7	P20336
SeqId_17671_58	Q9UNL4
SeqId_17672_184	P27352
SeqId_17673_34	Q9Y2D0
SeqId_17675_17	Q9NPJ3
SeqId_17676_13	Q15642
SeqId_17680_12	P54762
SeqId_17682_1	P15529
SeqId_17683_2	Q9P000
SeqId_17685_9	P06727
SeqId_17686_27	Q99426
SeqId_17691_1	O14773
SeqId_17692_2	O00478
SeqId_17693_2	Q14141
SeqId_17694_32	Q9UL46
SeqId_17696_1	Q86XR7
SeqId_17697_2	Q8WZ82
SeqId_17698_15	Q969T9
SeqId_17699_43	Q9UNS1
SeqId_17702_53	P22309
SeqId_17703_40	O75496
SeqId_17704_74	Q92598
SeqId_17706_4	Q13522
SeqId_17710_40	Q16890
SeqId_17711_13	P23763
SeqId_17712_7	Q13907
SeqId_17721_82	O60861
SeqId_17722_5	Q02790
SeqId_17724_3	Q9NZC7
SeqId_17725_37	Q9Y6N9
SeqId_17726_3	Q9NR31
SeqId_17727_1	O95997
SeqId_17728_61	O43633
SeqId_17729_20	Q16763
SeqId_17734_13	O43768
SeqId_17735_130	O95166
SeqId_17736_105	Q7Z2E3
SeqId_17737_7	P26440
SeqId_17738_7	Q9UBG3
SeqId_17739_1	Q16836
SeqId_17742_2	P10301
SeqId_17743_14	P49459
SeqId_17744_31	P62491
SeqId_17746_77	Q9Y3D6
SeqId_17747_45	Q13077
SeqId_17748_21	Q53FA7
SeqId_17750_8	P31350
SeqId_17751_68	P53674
SeqId_17752_24	P78540
SeqId_17755_5	O60701
SeqId_17756_69	P32321
SeqId_17757_86	Q9Y376
SeqId_17758_79	Q7Z4W1
SeqId_17760_128	P61964
SeqId_17761_2	Q9UKK9
SeqId_17764_108	P08134
SeqId_17765_3	O95149
SeqId_17766_5	P14598
SeqId_17768_50	Q9UJM8
SeqId_17769_28	Q8WW12
SeqId_17770_42	O43402
SeqId_17771_35	O75575
SeqId_17772_7	O15205
SeqId_17773_26	Q99747
SeqId_17774_38	P62318
SeqId_17775_8	Q9UI15
SeqId_17776_15	Q9BY49
SeqId_17777_31	Q96GA7
SeqId_17778_19	Q13637
SeqId_17781_191	Q9H492
SeqId_17782_23	P09110
SeqId_17783_9	Q96EY8
SeqId_17784_23	P60983
SeqId_17785_11	O43598
SeqId_17786_5	O95749
SeqId_17787_1	P30084
SeqId_17789_1	Q15274
SeqId_17791_25	P37235
SeqId_17792_158	P51649
SeqId_17793_4	O95057
SeqId_17794_6	O15305
SeqId_17795_176	O15116
SeqId_17796_15	P29218
SeqId_17797_1	Q13616
SeqId_17799_9	O95336
SeqId_17800_33	P57086
SeqId_17802_4	Q9NR45
SeqId_17804_102	Q9NVS9
SeqId_17805_35	O75940
SeqId_17806_6	O00560
SeqId_17808_37	Q9NQR4
SeqId_17811_78	O00338
SeqId_17812_2	Q93096
SeqId_17813_21	Q86WA6
SeqId_17814_8	O95861
SeqId_17816_58	P61601
SeqId_17817_22	Q9NX09
SeqId_17818_22	Q9Y2Z0
SeqId_17819_30	Q6P587
SeqId_17820_170	P58340
SeqId_17821_20	O60551
SeqId_17822_57	Q96A58
SeqId_17823_40	P62316
SeqId_17826_341	P29692
SeqId_17827_53	Q8TF09
SeqId_17828_3	Q9HCY8
SeqId_17829_2	Q9BQ50
SeqId_17832_12	Q9BXS1
SeqId_17835_28	P27216
SeqId_17836_17	Q96FQ6
SeqId_17837_5	O15247
SeqId_17843_30	Q9HAB8
SeqId_17849_6	Q9Y295
SeqId_17850_42	O43474
SeqId_17852_5	Q9Y570
SeqId_17854_33	P41227
SeqId_17855_28	P49798
SeqId_17856_23	Q9NPB1
SeqId_17857_6	P28330
SeqId_18156_7	Q9NT62
SeqId_18158_45	Q14790
SeqId_18160_2	P22061
SeqId_18162_167	Q9NWZ3
SeqId_18165_181	Q15819
SeqId_18166_4	P62745
SeqId_18170_46	P32322
SeqId_18172_71	Q9Y294
SeqId_18173_11	O95154
SeqId_18174_79	Q8WUM4
SeqId_18175_65	Q99536
SeqId_18177_49	Q13564
SeqId_18178_13	P49591
SeqId_18179_56	P52788
[truncated: 2,685 more rows]
